# Supplementary material for: Synthesis and crystal structure of 1,3-bis­(acet­oxymeth­yl)-5-{[(4,6-di­methyl­pyridin-2-yl)amino]­methyl}-2,4,6-tri­ethyl­benzene
Source: Acta Crystallogr E Crystallogr Commun. 2024 Aug 13;80(Pt 9):947–50. doi: 10.1107/S2056989024007515 (PMC11389680; doi:10.1107/S2056989024007515)
Supplement: Supplementary file 1 [file e-80-00947-sup1.cif]

##############################################################################
#                                                                            #
# This CIF contains the data in a paper accepted for publication in          #
# Acta Crystallographica Section E. It conforms to the requirements of       #
# Notes for Authors for Acta Crystallographica Section E, and has been       #
# peer reviewed under the auspices of the IUCr Commission on Journals.       #
#                                                                            #
# Full details of the Crystallographic Information File format               #
# are given in the paper "The Crystallographic Information File (CIF):       #
# a New Standard Archive File for Crystallography" by S. R. Hall, F. H.      #
# Allen and I. D. Brown [Acta Cryst. (1991), A47, 655-685].                  #
#                                                                            #
# The current version of the core CIF dictionary is obtainable from          #
# ftp://ftp.iucr.org/pub/cif_core.dic.                                       #
#                                                                            #
# Software is freely available for graphical display of the structure(s)     #
# in this CIF. For information consult the CIF software page                 #
# http://www.iucr.org/resources/cif/software.                                #
#                                                                            #
# This file may be used for bona fide research purposes within the           #
# scientific community so long as proper attribution is given to the journal # 
# article from which it was obtained.                                        #
#                                                                            #
##############################################################################
data_I
_audit_creation_method     SHELXL-2013
_journal_date_recd_electronic     2024-07-24
_journal_date_accepted     2024-07-30
_journal_name_full     'Acta Crystallographica, Section E'
_journal_year     2024
_journal_volume     80
_journal_issue      1
_journal_page_first     0
_journal_page_last     0
_journal_paper_category     GO
_journal_paper_doi     10.1107/S2056989024007515
_journal_coeditor_code     EX2085
_publ_contact_author_name     'Monika Mazik'
_publ_contact_author_address
;
Institut f\"ur Organische Chemie
Technische Universit\"at Bergakademie Freiberg
Leipziger Str. 29
09596 Freiberg/Sachsen
Germany
;
_publ_contact_author_email
;
monika.mazik@chemie.tu-freiberg.de
;
_publ_contact_author_fax     '+49(0)3731/393170'
_publ_contact_author_phone     '+49(0)3731/392389'
_publ_section_title
;\
Synthesis and crystal structure of
1,3-bis(acetoxymethyl)-5-{[(4,6-dimethylpyridin-2-yl)amino]methyl}-2,4,6-\
triethylbenzene
;
loop_
    _publ_author_name
    _publ_author_footnote
    _publ_author_address
    'Stapf, Manuel' .
;
Institut f\"ur Organische Chemie
Technische Universit\"at Bergakademie Freiberg
Leipziger Str. 29
09596 Freiberg/Sachsen
Germany
;
    'Miyyapuram, Venugopal Rao' .
;
Clinical Research Products Management Center (CRPMC) Bioservices
Thermo Fisher Scientific
1055 First Street
Rockville/Maryland 20850
USA
;
    'Seichter, Wilhelm' .
;
Institut f\"ur Organische Chemie
Technische Universit\"at Bergakademie Freiberg
Leipziger Str. 29
09596 Freiberg/Sachsen
Germany
;
    'Mazik, Monika' .
;
Institut f\"ur Organische Chemie
Technische Universit\"at Bergakademie Freiberg
Leipziger Str. 29
09596 Freiberg/Sachsen
Germany
;
_publ_section_synopsis
;
In the crystal structure of the title compound, C~26~H~36~N~2~O~4~, the
tripodal molecule adopts a conformation in which the substituents attached to
the central benzene ring are arranged in an alternating order above and below
the ring plane.
;
_chemical_name_systematic
;\
{3-[(Acetyloxy)methyl]-5-{[(4,6-dimethylpyridin-2-yl)amino]methyl}-\
2,4,6-triethylphenyl}methyl acetate
;
_chemical_name_common
;\
1,3-Bis(acetoxymethyl)-5-{[(4,6-dimethylpyridin-2-yl)amino]methyl}-2,4,6-\
triethylbenzene
;
_chemical_formula_moiety     'C26 H36 N2 O4'
_chemical_formula_sum     'C26 H36 N2 O4'
_chemical_formula_iupac     'C26 H36 N2 O4'
_chemical_formula_weight     440.57
_chemical_melting_point     ?
_space_group_crystal_system     monoclinic
_space_group_name_H-M_alt     'P 21/n'
_space_group_name_Hall     '-P 2yn'
loop_
    _space_group_symop_operation_xyz
    'x, y, z'
    '-x+1/2, y+1/2, -z+1/2'
    '-x, -y, -z'
    'x-1/2, -y-1/2, z-1/2'
_cell_length_a     12.5184(4)
_cell_length_b     9.1855(2)
_cell_length_c     22.1339(6)
_cell_angle_alpha     90
_cell_angle_beta     105.1331(15)
_cell_angle_gamma     90
_cell_volume     2456.87(12)
_cell_formula_units_Z     4
_cell_measurement_reflns_used     6078
_cell_measurement_theta_min     2.41
_cell_measurement_theta_max     28.33
_cell_measurement_temperature     100(2)
_exptl_crystal_description     needle
_exptl_crystal_colour     colourless
_exptl_crystal_size_max     0.420
_exptl_crystal_size_mid     0.110
_exptl_crystal_size_min     0.060
_exptl_crystal_density_diffrn     1.191
_exptl_crystal_density_meas     ?
_exptl_crystal_density_method     ?
_exptl_crystal_F_000     952
_exptl_absorpt_coefficient_mu     0.080
_exptl_absorpt_correction_type     none
_exptl_absorpt_process_details     ?
_exptl_absorpt_correction_T_min     ?
_exptl_absorpt_correction_T_max     ?
_exptl_special_details     ?
_diffrn_ambient_temperature     100(2)
_diffrn_source     ?
_diffrn_radiation_type     MoK\a
_diffrn_radiation_wavelength     0.71073
_diffrn_measurement_device_type     'Bruker Kappa  APEXII CCD area detector'
_diffrn_measurement_method     'phi and omega scans'
_diffrn_detector_area_resol_mean     ?
_diffrn_reflns_number     23620
_diffrn_reflns_av_R_equivalents     0.0312
_diffrn_reflns_av_unetI/netI     0.0317
_diffrn_reflns_theta_min     2.785
_diffrn_reflns_theta_max     28.099
_diffrn_reflns_theta_full     25.242
_diffrn_measured_fraction_theta_max     0.998
_diffrn_measured_fraction_theta_full     0.999
_diffrn_reflns_limit_h_min     -15
_diffrn_reflns_limit_h_max     16
_diffrn_reflns_limit_k_min     -12
_diffrn_reflns_limit_k_max     11
_diffrn_reflns_limit_l_min     -29
_diffrn_reflns_limit_l_max     29
_refine_special_details     ?
_reflns_number_total     5984
_reflns_number_gt     4634
_reflns_threshold_expression     'I > 2\s(I)'
_refine_ls_structure_factor_coef     Fsqd
_refine_ls_matrix_type     full
_refine_ls_R_factor_all     0.0601
_refine_ls_R_factor_gt     0.0422
_refine_ls_wR_factor_gt     0.1087
_refine_ls_wR_factor_ref     0.1200
_refine_ls_goodness_of_fit_ref     1.025
_refine_ls_restrained_S_all     1.025
_refine_ls_number_reflns     5984
_refine_ls_number_parameters     300
_refine_ls_number_restraints     1
_refine_ls_hydrogen_treatment     mixed
_refine_ls_weighting_scheme     calc
_refine_ls_weighting_details
              'w=1/[\s^2^(Fo^2^)+(0.0653P)^2^+0.5890P] where P=(Fo^2^+2Fc^2^)/3'
_atom_sites_solution_hydrogens     mixed
_atom_sites_solution_primary     ?
_atom_sites_solution_secondary     ?
_refine_ls_shift/su_max     0.000
_refine_ls_shift/su_mean     0.000
_refine_diff_density_max     0.398
_refine_diff_density_min     -0.241
_refine_ls_extinction_method     none
_refine_ls_extinction_coef     .
loop_
    _atom_type_symbol
    _atom_type_description
    _atom_type_scat_dispersion_real
    _atom_type_scat_dispersion_imag
    _atom_type_scat_source
    'C' 'C' 0.0033 0.0016
                         'International Tables Vol C Tables 4.2.6.8 and 6.1.1.4'
    'H' 'H' 0.0000 0.0000
                         'International Tables Vol C Tables 4.2.6.8 and 6.1.1.4'
    'N' 'N' 0.0061 0.0033
                         'International Tables Vol C Tables 4.2.6.8 and 6.1.1.4'
    'O' 'O' 0.0106 0.0060
                         'International Tables Vol C Tables 4.2.6.8 and 6.1.1.4'
_computing_data_collection
;
APEX2 (Bruker, 2014)
;
_computing_cell_refinement
;
SAINT (Bruker, 2014)
;
_computing_data_reduction
;
SAINT (Bruker, 2014)
;
_computing_structure_solution
;
SHELXS97 (Sheldrick, 2008)
;
_computing_structure_refinement
;
SHELXL2013 (Sheldrick, 2015)
;
_computing_molecular_graphics
;
ORTEP-3 for Windows (Farrugia, 2012)
;
_computing_publication_material
;
SHELXTL (Sheldrick, 2008)
;
loop_
    _atom_site_type_symbol
    _atom_site_label
    _atom_site_fract_x
    _atom_site_fract_y
    _atom_site_fract_z
    _atom_site_U_iso_or_equiv
    _atom_site_adp_type
    _atom_site_calc_flag
    _atom_site_occupancy
    _atom_site_disorder_assembly
    _atom_site_disorder_group
    O O1 0.57195(8) 0.63700(10) 0.27696(5) 0.0206(2) Uani d 1 . .
    O O2 0.75502(8) 0.62688(10) 0.28844(5) 0.0251(2) Uani d 1 . .
    O O3 0.11605(8) 0.87452(10) 0.19905(4) 0.0185(2) Uani d 1 . .
    O O4 0.13164(10) 0.90318(11) 0.10076(4) 0.0284(2) Uani d 1 . .
    N N1 0.27865(10) 0.66995(12) 0.44466(5) 0.0184(2) Uani d 1 . .
    N N2 0.22044(10) 0.74686(12) 0.53067(5) 0.0187(2) Uani d 1 . .
    C C1 0.35590(11) 0.83570(12) 0.38032(5) 0.0133(2) Uani d 1 . .
    C C2 0.45669(10) 0.79830(12) 0.36834(6) 0.0136(2) Uani d 1 . .
    C C3 0.47462(10) 0.83050(12) 0.30955(6) 0.0135(2) Uani d 1 . .
    C C4 0.39092(11) 0.89452(12) 0.26199(6) 0.0129(2) Uani d 1 . .
    C C5 0.28887(10) 0.92766(12) 0.27416(5) 0.0122(2) Uani d 1 . .
    C C6 0.27068(10) 0.89825(12) 0.33303(5) 0.0125(2) Uani d 1 . .
    C C7 0.33606(11) 0.80813(13) 0.44406(6) 0.0166(3) Uani d 1 . .
    H H7A 0.4078 0.8061 0.4762 0.020 Uiso calc 1 . .
    H H7B 0.2911 0.8883 0.4545 0.020 Uiso calc 1 . .
    C C8 0.23040(11) 0.63821(14) 0.49228(6) 0.0166(3) Uani d 1 . .
    C C9 0.16947(12) 0.71630(15) 0.57598(6) 0.0216(3) Uani d 1 . .
    C C10 0.12987(12) 0.58025(16) 0.58463(6) 0.0234(3) Uani d 1 . .
    H H10 0.0956 0.5637 0.6176 0.028 Uiso calc 1 . .
    C C11 0.14056(11) 0.46587(15) 0.54437(6) 0.0205(3) Uani d 1 . .
    C C12 0.19076(11) 0.49616(14) 0.49736(6) 0.0186(3) Uani d 1 . .
    H H12 0.1986 0.4224 0.4687 0.022 Uiso calc 1 . .
    C C13 0.15911(15) 0.84358(17) 0.61719(7) 0.0320(4) Uani d 1 . .
    H H13A 0.2330 0.8761 0.6403 0.048 Uiso calc 1 . .
    H H13B 0.1172 0.8137 0.6468 0.048 Uiso calc 1 . .
    H H13C 0.1204 0.9236 0.5912 0.048 Uiso calc 1 . .
    C C14 0.09729(13) 0.31615(16) 0.55260(7) 0.0262(3) Uani d 1 . .
    H H14A 0.1176 0.2486 0.5232 0.039 Uiso calc 1 . .
    H H14B 0.0165 0.3197 0.5445 0.039 Uiso calc 1 . .
    H H14C 0.1296 0.2827 0.5955 0.039 Uiso calc 1 . .
    C C15 0.54724(11) 0.72755(14) 0.41921(6) 0.0186(3) Uani d 1 . .
    H H15A 0.5922 0.6634 0.3996 0.022 Uiso calc 1 . .
    H H15B 0.5130 0.6664 0.4459 0.022 Uiso calc 1 . .
    C C16 0.62274(12) 0.84108(16) 0.46005(7) 0.0260(3) Uani d 1 . .
    H H16A 0.6584 0.9000 0.4340 0.039 Uiso calc 1 . .
    H H16B 0.6795 0.7916 0.4925 0.039 Uiso calc 1 . .
    H H16C 0.5786 0.9043 0.4798 0.039 Uiso calc 1 . .
    C C17 0.58334(11) 0.78884(13) 0.29743(6) 0.0176(3) Uani d 1 . .
    H H17A 0.5994 0.8517 0.2645 0.021 Uiso calc 1 . .
    H H17B 0.6442 0.7992 0.3360 0.021 Uiso calc 1 . .
    C C18 0.66651(11) 0.56814(14) 0.27606(6) 0.0182(3) Uani d 1 . .
    C C19 0.64560(13) 0.41217(15) 0.25739(8) 0.0301(3) Uani d 1 . .
    H H19A 0.6259 0.4045 0.2116 0.045 Uiso calc 1 . .
    H H19B 0.5847 0.3748 0.2732 0.045 Uiso calc 1 . .
    H H19C 0.7125 0.3550 0.2751 0.045 Uiso calc 1 . .
    C C20 0.41205(11) 0.93293(13) 0.19939(6) 0.0161(3) Uani d 1 . .
    H H20A 0.3421 0.9246 0.1661 0.019 Uiso calc 1 . .
    H H20B 0.4656 0.8629 0.1899 0.019 Uiso calc 1 . .
    C C21 0.45783(12) 1.08797(14) 0.19947(7) 0.0217(3) Uani d 1 . .
    H H21A 0.4083 1.1567 0.2125 0.033 Uiso calc 1 . .
    H H21B 0.4629 1.1129 0.1573 0.033 Uiso calc 1 . .
    H H21C 0.5315 1.0932 0.2287 0.033 Uiso calc 1 . .
    C C22 0.19501(11) 0.99175(13) 0.22362(6) 0.0154(3) Uani d 1 . .
    H H22A 0.1582 1.0705 0.2412 0.018 Uiso calc 1 . .
    H H22B 0.2238 1.0332 0.1897 0.018 Uiso calc 1 . .
    C C23 0.09262(11) 0.84169(14) 0.13812(6) 0.0171(3) Uani d 1 . .
    C C24 0.01268(13) 0.71748(16) 0.12222(6) 0.0248(3) Uani d 1 . .
    H H24A -0.0613 0.7550 0.1019 0.037 Uiso calc 1 . .
    H H24B 0.0107 0.6656 0.1606 0.037 Uiso calc 1 . .
    H H24C 0.0363 0.6506 0.0937 0.037 Uiso calc 1 . .
    C C25 0.16236(11) 0.93941(13) 0.34683(6) 0.0155(2) Uani d 1 . .
    H H25A 0.1467 0.8708 0.3780 0.019 Uiso calc 1 . .
    H H25B 0.1016 0.9312 0.3080 0.019 Uiso calc 1 . .
    C C26 0.16604(12) 1.09505(14) 0.37219(7) 0.0229(3) Uani d 1 . .
    H H26A 0.2244 1.1025 0.4114 0.034 Uiso calc 1 . .
    H H26B 0.0945 1.1191 0.3800 0.034 Uiso calc 1 . .
    H H26C 0.1815 1.1631 0.3415 0.034 Uiso calc 1 . .
    H H1 0.3047(13) 0.5952(13) 0.4283(7) 0.022(4) Uiso d 1 . .
loop_
    _atom_site_aniso_label
    _atom_site_aniso_U_11
    _atom_site_aniso_U_22
    _atom_site_aniso_U_33
    _atom_site_aniso_U_12
    _atom_site_aniso_U_13
    _atom_site_aniso_U_23
    O1 0.0143(5) 0.0159(5) 0.0321(5) 0.0015(3) 0.0069(4) -0.0065(4)
    O2 0.0159(5) 0.0221(5) 0.0394(6) 0.0014(4) 0.0107(4) 0.0042(4)
    O3 0.0164(5) 0.0236(5) 0.0143(4) -0.0058(4) 0.0019(3) 0.0013(3)
    O4 0.0416(7) 0.0271(5) 0.0184(5) -0.0097(5) 0.0111(4) 0.0003(4)
    N1 0.0270(7) 0.0129(5) 0.0186(5) -0.0006(4) 0.0117(5) -0.0002(4)
    N2 0.0195(6) 0.0203(5) 0.0172(5) 0.0008(4) 0.0065(4) -0.0007(4)
    C1 0.0170(6) 0.0103(5) 0.0127(5) -0.0019(4) 0.0038(4) -0.0007(4)
    C2 0.0149(6) 0.0094(5) 0.0152(6) -0.0004(4) 0.0014(5) -0.0012(4)
    C3 0.0131(6) 0.0096(5) 0.0181(6) -0.0014(4) 0.0046(5) -0.0025(4)
    C4 0.0159(6) 0.0087(5) 0.0150(6) -0.0016(4) 0.0052(5) -0.0013(4)
    C5 0.0129(6) 0.0093(5) 0.0138(5) -0.0008(4) 0.0024(4) -0.0013(4)
    C6 0.0138(6) 0.0093(5) 0.0149(6) -0.0009(4) 0.0047(4) -0.0016(4)
    C7 0.0219(7) 0.0151(6) 0.0130(6) -0.0013(5) 0.0046(5) 0.0006(4)
    C8 0.0163(7) 0.0191(6) 0.0141(6) 0.0024(5) 0.0037(5) 0.0032(5)
    C9 0.0211(7) 0.0271(7) 0.0184(6) 0.0025(5) 0.0085(5) -0.0010(5)
    C10 0.0239(8) 0.0300(7) 0.0193(6) -0.0005(6) 0.0110(5) 0.0028(5)
    C11 0.0168(7) 0.0226(7) 0.0218(6) 0.0015(5) 0.0046(5) 0.0057(5)
    C12 0.0202(7) 0.0181(6) 0.0183(6) 0.0024(5) 0.0065(5) 0.0022(5)
    C13 0.0421(10) 0.0322(8) 0.0286(8) -0.0012(7) 0.0214(7) -0.0069(6)
    C14 0.0265(8) 0.0247(7) 0.0291(7) -0.0021(6) 0.0107(6) 0.0070(6)
    C15 0.0179(7) 0.0164(6) 0.0188(6) 0.0042(5) -0.0002(5) 0.0010(5)
    C16 0.0218(8) 0.0269(7) 0.0234(7) 0.0033(6) -0.0046(5) -0.0039(6)
    C17 0.0145(6) 0.0149(6) 0.0241(6) -0.0002(5) 0.0061(5) -0.0034(5)
    C18 0.0164(7) 0.0194(6) 0.0207(6) 0.0044(5) 0.0079(5) 0.0036(5)
    C19 0.0254(8) 0.0191(7) 0.0486(9) 0.0040(6) 0.0144(7) -0.0057(6)
    C20 0.0188(7) 0.0154(6) 0.0162(6) 0.0001(5) 0.0081(5) -0.0001(5)
    C21 0.0279(8) 0.0163(6) 0.0257(7) -0.0013(5) 0.0157(6) 0.0026(5)
    C22 0.0155(6) 0.0141(6) 0.0157(6) 0.0001(5) 0.0024(5) 0.0011(4)
    C23 0.0168(7) 0.0174(6) 0.0156(6) 0.0028(5) 0.0018(5) 0.0027(5)
    C24 0.0233(8) 0.0270(7) 0.0201(6) -0.0070(6) -0.0015(5) 0.0009(5)
    C25 0.0127(6) 0.0173(6) 0.0173(6) 0.0004(5) 0.0053(5) -0.0015(5)
    C26 0.0248(8) 0.0190(6) 0.0260(7) 0.0052(5) 0.0085(6) -0.0033(5)
_geom_special_details
;
 All esds (except the esd in the dihedral angle between two l.s. planes)
 are estimated using the full covariance matrix.  The cell esds are taken
 into account individually in the estimation of esds in distances, angles
 and torsion angles; correlations between esds in cell parameters are only
 used when they are defined by crystal symmetry.  An approximate (isotropic)
 treatment of cell esds is used for estimating esds involving l.s. planes.
;
loop_
    _geom_bond_atom_site_label_1
    _geom_bond_atom_site_label_2
    _geom_bond_site_symmetry_2
    _geom_bond_distance
    _geom_bond_publ_flag
    O1 C18 . 1.3469(16) ?
    O1 C17 . 1.4619(15) ?
    O2 C18 . 1.1980(17) ?
    O3 C23 . 1.3377(15) ?
    O3 C22 . 1.4669(15) ?
    O4 C23 . 1.2051(16) ?
    N1 C8 . 1.3761(16) ?
    N1 C7 . 1.4603(16) ?
    N1 H1 . 0.878(9) ?
    N2 C8 . 1.3375(17) ?
    N2 C9 . 1.3511(17) ?
    C1 C2 . 1.3982(18) ?
    C1 C6 . 1.4073(17) ?
    C1 C7 . 1.5164(16) ?
    C2 C3 . 1.4083(17) ?
    C2 C15 . 1.5194(17) ?
    C3 C4 . 1.4057(17) ?
    C3 C17 . 1.5038(18) ?
    C4 C5 . 1.4060(17) ?
    C4 C20 . 1.5185(16) ?
    C5 C6 . 1.4063(16) ?
    C5 C22 . 1.5140(16) ?
    C6 C25 . 1.5137(17) ?
    C7 H7A . 0.9900 ?
    C7 H7B . 0.9900 ?
    C8 C12 . 1.4108(18) ?
    C9 C10 . 1.376(2) ?
    C9 C13 . 1.5092(19) ?
    C10 C11 . 1.406(2) ?
    C10 H10 . 0.9500 ?
    C11 C12 . 1.3770(18) ?
    C11 C14 . 1.5064(19) ?
    C12 H12 . 0.9500 ?
    C13 H13A . 0.9800 ?
    C13 H13B . 0.9800 ?
    C13 H13C . 0.9800 ?
    C14 H14A . 0.9800 ?
    C14 H14B . 0.9800 ?
    C14 H14C . 0.9800 ?
    C15 C16 . 1.5336(19) ?
    C15 H15A . 0.9900 ?
    C15 H15B . 0.9900 ?
    C16 H16A . 0.9800 ?
    C16 H16B . 0.9800 ?
    C16 H16C . 0.9800 ?
    C17 H17A . 0.9900 ?
    C17 H17B . 0.9900 ?
    C18 C19 . 1.4952(19) ?
    C19 H19A . 0.9800 ?
    C19 H19B . 0.9800 ?
    C19 H19C . 0.9800 ?
    C20 C21 . 1.5349(17) ?
    C20 H20A . 0.9900 ?
    C20 H20B . 0.9900 ?
    C21 H21A . 0.9800 ?
    C21 H21B . 0.9800 ?
    C21 H21C . 0.9800 ?
    C22 H22A . 0.9900 ?
    C22 H22B . 0.9900 ?
    C23 C24 . 1.4977(19) ?
    C24 H24A . 0.9800 ?
    C24 H24B . 0.9800 ?
    C24 H24C . 0.9800 ?
    C25 C26 . 1.5322(17) ?
    C25 H25A . 0.9900 ?
    C25 H25B . 0.9900 ?
    C26 H26A . 0.9800 ?
    C26 H26B . 0.9800 ?
    C26 H26C . 0.9800 ?
loop_
    _geom_angle_atom_site_label_1
    _geom_angle_atom_site_label_2
    _geom_angle_atom_site_label_3
    _geom_angle_site_symmetry_1
    _geom_angle_site_symmetry_3
    _geom_angle
    _geom_angle_publ_flag
    C18 O1 C17 . . 115.95(10) ?
    C23 O3 C22 . . 119.24(10) ?
    C8 N1 C7 . . 120.44(10) ?
    C8 N1 H1 . . 115.8(11) ?
    C7 N1 H1 . . 116.1(11) ?
    C8 N2 C9 . . 117.18(12) ?
    C2 C1 C6 . . 120.38(11) ?
    C2 C1 C7 . . 120.69(11) ?
    C6 C1 C7 . . 118.92(11) ?
    C1 C2 C3 . . 119.53(11) ?
    C1 C2 C15 . . 120.01(11) ?
    C3 C2 C15 . . 120.43(11) ?
    C4 C3 C2 . . 120.82(11) ?
    C4 C3 C17 . . 120.35(11) ?
    C2 C3 C17 . . 118.78(11) ?
    C3 C4 C5 . . 118.95(11) ?
    C3 C4 C20 . . 120.47(11) ?
    C5 C4 C20 . . 120.53(11) ?
    C4 C5 C6 . . 120.72(11) ?
    C4 C5 C22 . . 120.75(10) ?
    C6 C5 C22 . . 118.50(11) ?
    C5 C6 C1 . . 119.53(11) ?
    C5 C6 C25 . . 120.62(11) ?
    C1 C6 C25 . . 119.80(11) ?
    N1 C7 C1 . . 110.74(10) ?
    N1 C7 H7A . . 109.5 ?
    C1 C7 H7A . . 109.5 ?
    N1 C7 H7B . . 109.5 ?
    C1 C7 H7B . . 109.5 ?
    H7A C7 H7B . . 108.1 ?
    N2 C8 N1 . . 117.44(11) ?
    N2 C8 C12 . . 123.12(12) ?
    N1 C8 C12 . . 119.40(11) ?
    N2 C9 C10 . . 123.30(12) ?
    N2 C9 C13 . . 114.79(12) ?
    C10 C9 C13 . . 121.90(13) ?
    C9 C10 C11 . . 119.53(12) ?
    C9 C10 H10 . . 120.2 ?
    C11 C10 H10 . . 120.2 ?
    C12 C11 C10 . . 117.74(13) ?
    C12 C11 C14 . . 121.68(13) ?
    C10 C11 C14 . . 120.58(12) ?
    C11 C12 C8 . . 119.11(12) ?
    C11 C12 H12 . . 120.4 ?
    C8 C12 H12 . . 120.4 ?
    C9 C13 H13A . . 109.5 ?
    C9 C13 H13B . . 109.5 ?
    H13A C13 H13B . . 109.5 ?
    C9 C13 H13C . . 109.5 ?
    H13A C13 H13C . . 109.5 ?
    H13B C13 H13C . . 109.5 ?
    C11 C14 H14A . . 109.5 ?
    C11 C14 H14B . . 109.5 ?
    H14A C14 H14B . . 109.5 ?
    C11 C14 H14C . . 109.5 ?
    H14A C14 H14C . . 109.5 ?
    H14B C14 H14C . . 109.5 ?
    C2 C15 C16 . . 111.82(10) ?
    C2 C15 H15A . . 109.3 ?
    C16 C15 H15A . . 109.3 ?
    C2 C15 H15B . . 109.3 ?
    C16 C15 H15B . . 109.3 ?
    H15A C15 H15B . . 107.9 ?
    C15 C16 H16A . . 109.5 ?
    C15 C16 H16B . . 109.5 ?
    H16A C16 H16B . . 109.5 ?
    C15 C16 H16C . . 109.5 ?
    H16A C16 H16C . . 109.5 ?
    H16B C16 H16C . . 109.5 ?
    O1 C17 C3 . . 106.17(10) ?
    O1 C17 H17A . . 110.5 ?
    C3 C17 H17A . . 110.5 ?
    O1 C17 H17B . . 110.5 ?
    C3 C17 H17B . . 110.5 ?
    H17A C17 H17B . . 108.7 ?
    O2 C18 O1 . . 123.31(12) ?
    O2 C18 C19 . . 125.41(13) ?
    O1 C18 C19 . . 111.28(12) ?
    C18 C19 H19A . . 109.5 ?
    C18 C19 H19B . . 109.5 ?
    H19A C19 H19B . . 109.5 ?
    C18 C19 H19C . . 109.5 ?
    H19A C19 H19C . . 109.5 ?
    H19B C19 H19C . . 109.5 ?
    C4 C20 C21 . . 111.62(10) ?
    C4 C20 H20A . . 109.3 ?
    C21 C20 H20A . . 109.3 ?
    C4 C20 H20B . . 109.3 ?
    C21 C20 H20B . . 109.3 ?
    H20A C20 H20B . . 108.0 ?
    C20 C21 H21A . . 109.5 ?
    C20 C21 H21B . . 109.5 ?
    H21A C21 H21B . . 109.5 ?
    C20 C21 H21C . . 109.5 ?
    H21A C21 H21C . . 109.5 ?
    H21B C21 H21C . . 109.5 ?
    O3 C22 C5 . . 107.84(9) ?
    O3 C22 H22A . . 110.1 ?
    C5 C22 H22A . . 110.1 ?
    O3 C22 H22B . . 110.1 ?
    C5 C22 H22B . . 110.1 ?
    H22A C22 H22B . . 108.5 ?
    O4 C23 O3 . . 124.38(12) ?
    O4 C23 C24 . . 124.16(12) ?
    O3 C23 C24 . . 111.45(11) ?
    C23 C24 H24A . . 109.5 ?
    C23 C24 H24B . . 109.5 ?
    H24A C24 H24B . . 109.5 ?
    C23 C24 H24C . . 109.5 ?
    H24A C24 H24C . . 109.5 ?
    H24B C24 H24C . . 109.5 ?
    C6 C25 C26 . . 111.35(11) ?
    C6 C25 H25A . . 109.4 ?
    C26 C25 H25A . . 109.4 ?
    C6 C25 H25B . . 109.4 ?
    C26 C25 H25B . . 109.4 ?
    H25A C25 H25B . . 108.0 ?
    C25 C26 H26A . . 109.5 ?
    C25 C26 H26B . . 109.5 ?
    H26A C26 H26B . . 109.5 ?
    C25 C26 H26C . . 109.5 ?
    H26A C26 H26C . . 109.5 ?
    H26B C26 H26C . . 109.5 ?
loop_
    _geom_torsion_atom_site_label_1
    _geom_torsion_atom_site_label_2
    _geom_torsion_atom_site_label_3
    _geom_torsion_atom_site_label_4
    _geom_torsion_site_symmetry_1
    _geom_torsion_site_symmetry_2
    _geom_torsion_site_symmetry_3
    _geom_torsion_site_symmetry_4
    _geom_torsion
    _geom_torsion_publ_flag
    C6 C1 C2 C3 . . . . 3.27(17) ?
    C7 C1 C2 C3 . . . . -177.42(11) ?
    C6 C1 C2 C15 . . . . -178.56(11) ?
    C7 C1 C2 C15 . . . . 0.75(17) ?
    C1 C2 C3 C4 . . . . -2.52(17) ?
    C15 C2 C3 C4 . . . . 179.31(11) ?
    C1 C2 C3 C17 . . . . -179.72(11) ?
    C15 C2 C3 C17 . . . . 2.11(17) ?
    C2 C3 C4 C5 . . . . 0.69(17) ?
    C17 C3 C4 C5 . . . . 177.86(10) ?
    C2 C3 C4 C20 . . . . 178.20(10) ?
    C17 C3 C4 C20 . . . . -4.63(17) ?
    C3 C4 C5 C6 . . . . 0.39(17) ?
    C20 C4 C5 C6 . . . . -177.12(10) ?
    C3 C4 C5 C22 . . . . -177.83(10) ?
    C20 C4 C5 C22 . . . . 4.67(17) ?
    C4 C5 C6 C1 . . . . 0.36(17) ?
    C22 C5 C6 C1 . . . . 178.61(10) ?
    C4 C5 C6 C25 . . . . 177.60(11) ?
    C22 C5 C6 C25 . . . . -4.15(16) ?
    C2 C1 C6 C5 . . . . -2.21(17) ?
    C7 C1 C6 C5 . . . . 178.47(10) ?
    C2 C1 C6 C25 . . . . -179.47(11) ?
    C7 C1 C6 C25 . . . . 1.21(16) ?
    C8 N1 C7 C1 . . . . -165.33(11) ?
    C2 C1 C7 N1 . . . . -95.56(14) ?
    C6 C1 C7 N1 . . . . 83.76(14) ?
    C9 N2 C8 N1 . . . . 177.71(12) ?
    C9 N2 C8 C12 . . . . -0.15(19) ?
    C7 N1 C8 N2 . . . . 11.94(18) ?
    C7 N1 C8 C12 . . . . -170.12(12) ?
    C8 N2 C9 C10 . . . . 1.1(2) ?
    C8 N2 C9 C13 . . . . -179.11(13) ?
    N2 C9 C10 C11 . . . . -0.9(2) ?
    C13 C9 C10 C11 . . . . 179.24(14) ?
    C9 C10 C11 C12 . . . . -0.1(2) ?
    C9 C10 C11 C14 . . . . -179.63(13) ?
    C10 C11 C12 C8 . . . . 1.0(2) ?
    C14 C11 C12 C8 . . . . -179.52(12) ?
    N2 C8 C12 C11 . . . . -0.9(2) ?
    N1 C8 C12 C11 . . . . -178.70(12) ?
    C1 C2 C15 C16 . . . . -88.79(15) ?
    C3 C2 C15 C16 . . . . 89.37(14) ?
    C18 O1 C17 C3 . . . . -166.61(11) ?
    C4 C3 C17 O1 . . . . -92.28(13) ?
    C2 C3 C17 O1 . . . . 84.94(13) ?
    C17 O1 C18 O2 . . . . -3.15(18) ?
    C17 O1 C18 C19 . . . . 177.29(11) ?
    C3 C4 C20 C21 . . . . -89.67(14) ?
    C5 C4 C20 C21 . . . . 87.81(14) ?
    C23 O3 C22 C5 . . . . -121.28(12) ?
    C4 C5 C22 O3 . . . . 102.10(12) ?
    C6 C5 C22 O3 . . . . -76.15(13) ?
    C22 O3 C23 O4 . . . . -0.62(19) ?
    C22 O3 C23 C24 . . . . 178.70(11) ?
    C5 C6 C25 C26 . . . . -88.44(13) ?
    C1 C6 C25 C26 . . . . 88.80(14) ?
loop_
    _geom_hbond_atom_site_label_D
    _geom_hbond_atom_site_label_H
    _geom_hbond_atom_site_label_A
    _geom_hbond_site_symmetry_A
    _geom_hbond_distance_DH
    _geom_hbond_distance_HA
    _geom_hbond_distance_DA
    _geom_hbond_angle_DHA
    N1 H1 O4 2_545 0.878(9) 2.104(13) 2.9776(16) 173.2(13)
    C19 H19C O2 2_645 0.98 2.61 3.1785(18) 117
    C14 H14B <i>Cg</i> 3_566 0.98 2.73 3.5955(17) 147
    C25 H25A N1 . 0.99 2.65 3.3598(17) 128
    C25 H25B O3 . 0.99 2.52 3.2250(15) 128
_shelx_space_group_comment
;
The symmetry employed for this shelxl refinement is uniquely defined
by the following loop, which should always be used as a source of
symmetry information in preference to the above space-group names.
They are only intended as comments.
;
_shelx_estimated_absorpt_T_min     0.967
_shelx_estimated_absorpt_T_max     0.995
_shelx_hkl_file
;
   1   0   0   -0.29    0.03
   1   0   0   -0.28    0.02
  -1   0   0   -0.28    0.01
   2   0   0  179.51    2.92
   2   0   0  194.31    3.00
  -3   0   0   -0.03    0.13
   3   0   0   -0.10    0.16
   3   0   0    0.01    0.15
   4   0   0  265.01    4.33
  -4   0   0  267.50    4.33
   5   0   0   -0.03    0.18
   6   0   0    1.00    0.24
   7   0   0    0.04    0.20
   8   0   0   10.39    0.56
   9   0   0   -0.02    0.27
  10   0   0    7.79    0.59
  11   0   0   -0.25    0.29
  12   0   0   -0.51    0.31
  13   0   0    0.72    0.38
  14   0   0   -1.10    0.32
  15   0   0    0.52    0.44
  16   0   0   11.15    0.92
   0  -1   0   -0.10    0.04
   0  -1   0   -0.10    0.04
   0   1   0   -0.06    0.05
   0   1   0   -0.09    0.03
   1  -1   0   14.68    0.27
   2  -1   0  106.17    1.75
   2  -1   0  108.23    1.72
  -2  -1   0  106.65    1.77
   2   1   0  107.53    1.77
  -2   1   0  108.45    1.76
  -2   1   0  104.27    1.71
   3  -1   0   69.91    1.24
   3  -1   0   71.81    1.23
  -3  -1   0   71.62    1.26
  -3   1   0   68.66    1.25
  -3   1   0   69.64    1.23
   3   1   0   68.33    1.27
   4  -1   0   32.35    0.72
  -4  -1   0   32.51    0.73
  -4   1   0   31.95    0.72
   4   1   0   31.87    0.74
  -4   1   0   31.80    0.73
   5  -1   0    2.66    0.26
  -5   1   0    2.70    0.26
   5   1   0    2.88    0.28
   6  -1   0    8.65    0.44
   6   1   0    8.28    0.44
   7  -1   0   10.27    0.49
   7   1   0   10.84    0.52
   8  -1   0    1.42    0.28
   8   1   0    0.96    0.28
   9  -1   0   22.22    0.79
   9   1   0   21.19    0.82
  10  -1   0    2.64    0.40
  10   1   0    2.83    0.43
  11  -1   0    9.93    0.66
  11   1   0    8.33    0.64
  12  -1   0    0.24    0.32
  12   1   0    0.28    0.37
  13  -1   0    1.01    0.41
  13   1   0    0.96    0.41
  14  -1   0    0.58    0.41
  14   1   0    0.12    0.43
  15  -1   0    1.16    0.46
  15   1   0    0.28    0.43
  16  -1   0   -0.42    0.42
  16   1   0   -0.43    0.45
   0  -2   0   67.87    1.15
   0  -2   0   68.27    1.32
   0   2   0   69.09    1.15
   1  -2   0  339.38    5.85
  -1  -2   0  332.98    5.05
   1  -2   0  334.40    5.10
   1  -2   0  337.89    5.06
   1   2   0  333.24    5.06
  -1   2   0  334.38    5.17
  -1   2   0  345.61    5.06
   1   2   0  331.18    5.22
   2  -2   0  156.30    2.43
   2  -2   0  149.31    2.42
  -2  -2   0  153.02    2.43
   2  -2   0  157.02    2.42
   2  -2   0  154.72    2.81
  -2  -2   0  157.51    2.47
   2   2   0  151.97    2.48
  -2   2   0  149.03    2.46
  -2   2   0  150.57    2.42
   3  -2   0  135.23    2.53
   3  -2   0  135.12    2.19
  -3  -2   0  138.12    2.24
   3  -2   0  135.27    2.18
   3   2   0  128.75    2.25
  -3   2   0  132.35    2.18
  -3   2   0  131.14    2.22
   4  -2   0   51.27    1.16
   4  -2   0   49.41    0.96
  -4   2   0   49.61    0.98
   4   2   0   47.27    1.00
  -4   2   0   48.33    0.99
   5  -2   0    0.52    0.17
   5   2   0    0.34    0.21
  -5   2   0    0.23    0.18
   6  -2   0   17.88    0.57
  -6   2   0   17.84    0.58
   6   2   0   17.92    0.62
   7  -2   0   18.64    0.62
   7   2   0   18.14    0.66
   8  -2   0    0.56    0.24
   8   2   0    0.29    0.25
   9  -2   0    0.23    0.25
   9   2   0   -0.01    0.28
  10  -2   0    0.38    0.28
  10   2   0    0.63    0.35
  11  -2   0    0.77    0.32
  11   2   0    0.90    0.37
  12  -2   0    1.31    0.36
  12   2   0    0.90    0.40
  13  -2   0    7.31    0.64
  13   2   0    6.74    0.69
  14  -2   0    0.06    0.37
  14   2   0    0.16    0.43
  15  -2   0    0.54    0.43
  15   2   0   -0.52    0.43
   0  -3   0   -0.09    0.14
   0  -3   0    0.05    0.12
   0   3   0   -0.05    0.12
   1  -3   0   29.32    0.65
   1  -3   0   30.45    0.75
  -1  -3   0   29.56    0.65
   1   3   0   28.79    0.53
   1   3   0   30.35    0.66
   1   3   0   29.98    0.53
  -1   3   0   29.75    0.58
  -1   3   0   30.74    0.65
  -2  -3   0    2.68    0.13
  -2  -3   0    1.85    0.19
   2  -3   0    2.34    0.24
  -2  -3   0    2.46    0.12
   2  -3   0    2.66    0.19
   2   3   0    2.71    0.20
  -2   3   0    2.58    0.16
  -2   3   0    2.49    0.18
   3  -3   0    7.10    0.20
  -3  -3   0    7.11    0.27
   3  -3   0    7.05    0.29
   3  -3   0    6.47    0.20
  -3   3   0    6.82    0.28
   3   3   0    6.97    0.32
  -3   3   0    6.45    0.29
   4  -3   0   34.61    0.69
   4  -3   0   35.94    0.95
  -4  -3   0   35.53    0.81
   4   3   0   33.88    0.79
  -4   3   0   33.02    0.75
  -4   3   0   35.96    0.77
   5  -3   0   20.52    0.73
   5  -3   0   21.43    0.54
  -5   3   0   21.37    0.60
   5   3   0   20.01    0.63
  -5   3   0   21.60    0.60
   6  -3   0   39.94    0.88
   6  -3   0   39.69    1.11
  -6   3   0   38.36    0.92
   6   3   0   39.34    0.98
   7  -3   0   10.00    0.45
   7  -3   0   10.04    0.62
   7   3   0    9.93    0.53
  -7   3   0    9.81    0.50
   8  -3   0   20.72    0.68
   8  -3   0   21.18    0.89
   8   3   0   19.83    0.76
   9  -3   0   -0.23    0.21
   9  -3   0    0.01    0.33
   9   3   0    0.40    0.31
  10  -3   0    0.71    0.28
  10  -3   0    0.42    0.37
  10   3   0    0.37    0.33
  11  -3   0    0.36    0.37
  11  -3   0    0.51    0.29
  11   3   0    0.03    0.32
  12  -3   0    0.68    0.44
  12  -3   0    1.08    0.33
  12   3   0    0.52    0.40
  13  -3   0   -0.31    0.40
  13  -3   0    0.02    0.30
  13   3   0    0.08    0.39
  14  -3   0    5.39    0.58
  14  -3   0    4.72    0.71
  14   3   0    6.11    0.70
  15  -3   0    6.99    0.83
  15   3   0    8.04    0.82
   0  -4   0  442.97    7.75
   0  -4   0  436.68    6.70
   1  -4   0   38.63    0.96
  -1  -4   0   37.75    0.94
   1  -4   0   38.81    0.84
  -1  -4   0   37.99    0.83
  -1   4   0   38.41    0.74
   1   4   0   37.78    0.66
   1   4   0   36.38    0.66
   2  -4   0    5.80    0.38
  -2   4   0    4.95    0.20
   2   4   0    5.45    0.24
  -2   4   0    5.20    0.19
  -2   4   0    5.22    0.27
  -3  -4   0   74.31    1.24
  -3  -4   0   73.28    1.41
  -3  -4   0   74.99    1.24
   3  -4   0   75.48    1.64
   3  -4   0   75.91    1.33
   3   4   0   74.52    1.36
  -3   4   0   76.13    1.34
  -3   4   0   74.91    1.31
  -4  -4   0   41.25    0.93
  -4  -4   0   40.46    0.80
   4  -4   0   39.66    1.08
  -4   4   0   40.33    0.86
   4   4   0   40.66    0.89
  -4   4   0   39.33    0.84
  -5  -4   0    1.72    0.23
   5  -4   0    1.85    0.16
   5  -4   0    2.47    0.19
   5  -4   0    1.72    0.28
   5   4   0    2.01    0.26
  -5   4   0    1.85    0.24
  -5   4   0    2.14    0.23
   6  -4   0   50.81    1.02
  -6  -4   0   52.99    1.19
   6  -4   0   53.27    1.37
  -6   4   0   50.13    1.12
   6   4   0   50.11    1.17
  -7  -4   0   14.99    0.61
   7  -4   0   14.37    0.73
   7  -4   0   15.29    0.51
   7   4   0   14.94    0.64
  -7   4   0   15.38    0.60
   8  -4   0   52.20    1.49
   8  -4   0   52.06    1.16
  -8   4   0   52.89    1.25
   8   4   0   53.39    1.32
   9  -4   0   11.63    0.54
   9  -4   0   12.37    0.77
   9   4   0   11.53    0.68
  10  -4   0    4.82    0.54
  10  -4   0    6.30    0.47
  10   4   0    5.46    0.54
  11  -4   0    1.14    0.28
  11  -4   0    0.49    0.39
  11   4   0    0.56    0.38
  12  -4   0    0.28    0.41
  12  -4   0    0.32    0.27
  12   4   0    0.96    0.42
  13  -4   0   -0.41    0.38
  13   4   0    0.62    0.44
  14  -4   0   -0.23    0.46
  14   4   0    1.14    0.48
  15  -4   0    1.20    0.58
  15   4   0    2.70    0.61
   0  -5   0   -0.02    0.16
   0  -5   0    0.09    0.16
  -1  -5   0   90.18    1.66
   1  -5   0   90.77    1.91
   1  -5   0   87.60    1.66
  -1  -5   0   89.77    1.89
  -1   5   0   88.88    1.54
   1   5   0   90.13    1.46
   1   5   0   87.33    1.46
   2  -5   0    5.17    0.40
  -2  -5   0    5.94    0.35
   2   5   0    5.42    0.24
  -2   5   0    4.99    0.19
  -2   5   0    5.10    0.28
  -2   5   0    5.32    0.20
   3  -5   0   35.44    1.01
  -3  -5   0   35.85    0.88
  -3   5   0   35.71    0.77
   3   5   0   36.44    0.77
  -3   5   0   34.08    0.71
  -4  -5   0   17.63    0.60
   4  -5   0   17.02    0.69
   4   5   0   16.39    0.53
  -4   5   0   17.10    0.53
  -4   5   0   16.61    0.48
  -5  -5   0    5.82    0.27
  -5  -5   0    5.63    0.40
   5  -5   0    5.69    0.48
   5   5   0    6.36    0.41
  -5   5   0    6.28    0.38
  -5   5   0    5.98    0.34
   6  -5   0   23.23    0.89
   6  -5   0   22.97    0.48
   6  -5   0   23.50    0.49
  -6  -5   0   23.15    0.75
  -6   5   0   23.67    0.71
   6   5   0   23.93    0.75
   7  -5   0   54.11    1.04
   7  -5   0   53.97    1.50
  -7  -5   0   53.28    1.30
  -7   5   0   52.96    1.22
   7   5   0   54.80    1.30
  -8  -5   0   14.91    0.67
   8  -5   0   14.84    0.49
   8  -5   0   13.39    0.77
  -8   5   0   14.98    0.66
   8   5   0   15.20    0.73
  -9  -5   0   23.22    0.86
   9  -5   0   21.07    0.97
   9  -5   0   21.88    0.66
   9   5   0   20.75    0.85
  -9   5   0   21.13    0.79
 -10  -5   0    1.15    0.31
  10  -5   0    0.45    0.36
  10   5   0    0.92    0.37
  11  -5   0    5.92    0.64
 -11  -5   0    6.49    0.57
  11   5   0    7.04    0.64
 -12  -5   0    0.27    0.31
  12  -5   0   -0.06    0.38
  12   5   0    0.31    0.38
 -13  -5   0    1.51    0.43
  13  -5   0    0.60    0.45
  13   5   0    0.98    0.48
  14  -5   0    1.32    0.54
 -14  -5   0    2.09    0.48
  14   5   0    2.45    0.58
   0  -6   0    4.08    0.34
   0  -6   0    4.20    0.38
   1  -6   0    1.58    0.28
  -1  -6   0    1.80    0.26
   1  -6   0    1.49    0.24
   1   6   0    1.98    0.14
   1   6   0    1.80    0.14
  -1   6   0    1.73    0.20
  -2  -6   0    0.93    0.21
   2  -6   0    0.73    0.23
   2   6   0    0.87    0.15
  -2   6   0    1.05    0.13
  -2   6   0    0.88    0.18
  -2   6   0    1.01    0.12
   3  -6   0    0.16    0.22
  -3  -6   0    0.10    0.16
  -3   6   0    0.35    0.12
  -3   6   0    0.27    0.18
   3   6   0    0.35    0.16
   4  -6   0    1.54    0.30
  -4  -6   0    1.25    0.24
  -4   6   0    1.54    0.19
  -4   6   0    1.38    0.23
   4   6   0    1.45    0.22
   5  -6   0    3.77    0.41
  -5  -6   0    3.57    0.35
   5   6   0    4.12    0.35
  -5   6   0    3.69    0.30
  -5   6   0    3.81    0.33
  -6  -6   0    0.63    0.14
  -6  -6   0    0.77    0.24
   6  -6   0    0.48    0.29
   6   6   0    0.64    0.26
  -6   6   0    0.62    0.24
  -7  -6   0   32.75    0.99
  -7  -6   0   32.47    0.76
   7  -6   0   32.46    1.15
   7   6   0   30.81    0.95
  -7   6   0   31.33    0.89
  -8  -6   0    0.58    0.25
   8  -6   0    0.61    0.31
   8   6   0    0.27    0.29
  -8   6   0    0.68    0.28
  -9  -6   0    0.86    0.29
   9  -6   0   -0.09    0.29
  -9   6   0    0.50    0.28
   9   6   0    0.86    0.33
 -10  -6   0    3.81    0.48
  10  -6   0    3.20    0.51
  10   6   0    4.00    0.51
  11  -6   0    0.07    0.37
 -11  -6   0   -0.11    0.26
  11   6   0    0.13    0.37
 -12  -6   0    0.41    0.32
  12  -6   0   -0.25    0.35
  12   6   0    0.33    0.42
 -13  -6   0    1.51    0.42
  13  -6   0    1.22    0.51
  13   6   0    2.06    0.52
  14  -6   0    0.26    0.48
 -14  -6   0   -0.11    0.34
  14   6   0    0.86    0.50
   0  -7   0   -0.04    0.19
   0  -7   0    0.03    0.20
   0   7   0   -0.01    0.15
   1  -7   0   32.45    1.04
  -1  -7   0   32.19    0.91
   1  -7   0   34.21    0.94
  -1   7   0   32.80    0.77
   1   7   0   31.93    0.65
   1   7   0   31.86    0.65
   2  -7   0   11.67    0.63
  -2  -7   0   10.99    0.54
  -2   7   0   11.31    0.32
   2   7   0   10.56    0.37
  -2   7   0   10.61    0.31
  -2   7   0   11.09    0.44
   3  -7   0    1.47    0.30
  -3  -7   0    1.80    0.30
  -3   7   0    1.86    0.25
  -3   7   0    1.62    0.18
   3   7   0    1.58    0.22
   4  -7   0    2.29    0.37
  -4  -7   0    2.77    0.35
   4   7   0    2.76    0.28
  -4   7   0    2.50    0.28
  -5  -7   0    4.89    0.43
   5  -7   0    3.85    0.43
   5   7   0    4.84    0.38
  -5   7   0    4.89    0.37
   6  -7   0    2.44    0.39
  -6  -7   0    4.41    0.44
   6   7   0    3.02    0.36
  -6   7   0    2.90    0.33
  -7  -7   0   21.00    0.82
   7  -7   0   19.54    0.93
  -7   7   0   20.59    0.72
   7   7   0   20.92    0.79
   8  -7   0    2.03    0.41
  -8  -7   0    2.03    0.36
  -8   7   0    2.75    0.36
   8   7   0    2.12    0.38
  -9  -7   0    3.70    0.46
   9  -7   0    2.46    0.47
  -9   7   0    4.30    0.44
   9   7   0    3.57    0.47
 -10  -7   0    6.97    0.64
  10  -7   0    5.66    0.66
  10   7   0    6.66    0.61
  11  -7   0    3.74    0.59
 -11  -7   0    5.19    0.58
  11   7   0    5.97    0.63
  12  -7   0    1.31    0.49
 -12  -7   0    1.26    0.39
  12   7   0    1.20    0.46
  13  -7   0    0.39    0.48
 -13  -7   0    0.07    0.33
  13   7   0    0.88    0.49
   0  -8   0    0.96    0.28
   0  -8   0    0.72    0.26
   0   8   0    1.15    0.14
   0   8   0    1.09    0.22
   1  -8   0    1.79    0.34
  -1  -8   0    1.22    0.30
   1  -8   0    1.50    0.32
   1   8   0    2.35    0.19
  -1   8   0    2.09    0.16
  -1   8   0    1.49    0.24
   2  -8   0    8.84    0.61
  -2  -8   0    9.08    0.54
   2   8   0    8.86    0.36
  -2   8   0    8.87    0.31
  -2   8   0    8.87    0.45
   3  -8   0   14.81    0.77
  -3  -8   0   14.41    0.67
  -3   8   0   15.53    0.55
   3   8   0   16.40    0.52
  -4  -8   0   10.44    0.60
   4  -8   0   10.52    0.69
   4   8   0   11.73    0.49
  -4   8   0   11.13    0.49
  -5  -8   0   11.99    0.64
   5  -8   0   12.90    0.76
  -5   8   0   12.33    0.54
   5   8   0   11.13    0.54
  -6  -8   0   14.94    0.72
   6  -8   0   14.40    0.83
  -6   8   0   14.42    0.60
   6   8   0   15.17    0.66
   7  -8   0   11.97    0.80
  -7  -8   0   10.91    0.66
  -7   8   0   11.67    0.58
   7   8   0   11.32    0.63
  -8  -8   0    0.42    0.30
   8  -8   0    1.03    0.38
   8   8   0    0.42    0.31
   9  -8   0   -0.23    0.32
  -9  -8   0    0.13    0.29
   9   8   0    0.65    0.35
  10  -8   0    1.83    0.48
 -10  -8   0    1.67    0.40
  10   8   0    1.04    0.41
  11  -8   0    5.10    0.68
 -11  -8   0    5.05    0.58
  11   8   0    5.79    0.64
  12  -8   0    1.38    0.50
 -12  -8   0    1.97    0.45
  12   8   0    1.88    0.52
   0  -9   0   -0.29    0.24
   0   9   0   -0.04    0.20
  -1  -9   0    0.59    0.28
   1  -9   0    0.29    0.28
   1  -9   0    0.42    0.27
   1   9   0    0.47    0.15
   1   9   0    0.58    0.21
  -1   9   0   -0.09    0.20
  -2  -9   0   13.41    0.69
   2  -9   0   14.20    0.79
   2   9   0   13.30    0.45
  -2   9   0   13.81    0.55
  -3  -9   0    0.00    0.24
   3  -9   0    0.51    0.29
   3   9   0    0.33    0.19
   4  -9   0    0.28    0.29
  -4  -9   0    0.08    0.26
   4   9   0    0.19    0.21
  -5  -9   0    3.69    0.46
   5  -9   0    5.07    0.58
   5   9   0    4.85    0.41
   6  -9   0    4.93    0.58
  -6  -9   0    5.16    0.53
   6   9   0    5.11    0.45
   7  -9   0    3.82    0.54
  -7  -9   0    3.00    0.44
   7   9   0    4.72    0.47
   8  -9   0   10.08    0.86
  -8  -9   0   10.51    0.71
   8   9   0    9.14    0.66
  -9  -9   0    0.25    0.28
   9  -9   0    0.43    0.37
   9   9   0    0.18    0.34
 -10  -9   0   -0.20    0.28
  10  -9   0    0.35    0.40
  10   9   0   -0.12    0.37
   0 -10   0    4.25    0.50
  -1 -10   0   -0.02    0.27
   1 -10   0   -0.09    0.28
   2 -10   0   -0.11    0.28
  -2 -10   0    0.18    0.27
   2  10   0    0.29    0.23
   3 -10   0   -0.16    0.27
  -3 -10   0   -0.22    0.25
   4 -10   0    0.44    0.33
  -4 -10   0    0.37    0.31
   5 -10   0    1.30    0.40
  -5 -10   0    1.59    0.39
   5  10   0    2.14    0.33
  -6 -10   0    2.49    0.43
   6 -10   0    1.84    0.45
   6  10   0    2.51    0.39
   7 -10   0    2.42    0.51
  -7 -10   0    2.74    0.47
   7  10   0    2.84    0.43
  -8 -10   0    0.56    0.36
   8 -10   0    1.18    0.43
   8  10   0    0.91    0.37
   9 -10   0    3.78    0.63
  -9 -10   0    3.65    0.53
   9  10   0    4.34    0.55
   0 -11   0   -0.20    0.34
  -1 -11   0    5.54    0.60
   2 -11   0    2.69    0.48
  -2 -11   0    1.98    0.43
   3 -11   0    2.85    0.49
  -3 -11   0    2.23    0.44
   4 -11   0    0.65    0.38
  -4 -11   0    0.63    0.34
  -5 -11   0    3.32    0.51
   5 -11   0    2.69    0.52
  -6 -11   0    1.33    0.42
   6 -11   0    1.84    0.48
   7 -11   0    0.68    0.40
  -7 -11   0    1.03    0.41
  -1 -12   0   -0.21    0.36
  -2 -12   0    3.98    0.56
   3 -12   0    1.55    0.47
  -3 -12   0    1.05    0.44
  16   0  -1   -0.61    0.40
  15   0  -1    2.12    0.53
  14   0  -1   -0.51    0.38
  13   0  -1    1.06    0.42
  12   0  -1   -0.02    0.32
  11   0  -1   41.32    1.22
  10   0  -1   -0.20    0.28
   9   0  -1    1.96    0.36
   8   0  -1   -0.01    0.23
   7   0  -1    8.87    0.46
   6   0  -1    0.21    0.19
   5   0  -1    9.90    0.42
   4   0  -1    0.05    0.15
  -4   0   1    0.05    0.16
  -3   0   1  247.79    3.93
   3   0  -1  241.35    3.93
   2   0  -1   -0.04    0.08
  -2   0   1   -0.01    0.07
   1   0  -1   -0.06    0.03
  -1   0   1   -0.05    0.02
   0   0  -1    0.00    0.00
   0   0   1    0.00    0.00
   0   0   1    0.00    0.00
   0   0  -1    0.00    0.00
   0   0  -1    0.00    0.00
   0   0   1    0.00    0.00
   1   0   1   -1.08    0.03
   1   0   1   -1.11    0.04
  -1   0  -1   -1.07    0.04
  -1   0  -1   -1.05    0.04
   2   0   1   -0.06    0.10
  -2   0  -1   -0.10    0.11
  -2   0  -1   -0.03    0.09
   2   0   1   -0.11    0.10
   3   0   1   73.60    1.34
  -3   0  -1   75.24    1.33
  -3   0  -1   73.25    1.34
   3   0   1   75.10    1.33
  -4   0  -1   -0.19    0.15
   4   0   1    0.26    0.16
  -4   0  -1    0.13    0.16
   5   0   1    8.70    0.41
   6   0   1   -0.24    0.19
   7   0   1    4.65    0.38
   8   0   1   -0.29    0.24
   9   0   1    0.10    0.28
  10   0   1    0.03    0.31
  11   0   1   86.27    1.98
  12   0   1   -0.20    0.33
  13   0   1    3.26    0.51
  14   0   1    0.10    0.40
  15   0   1    0.03    0.45
  16  -1  -1    1.50    0.50
  16   1  -1    1.13    0.52
  15  -1  -1    6.86    0.70
  15   1  -1    6.13    0.71
  14  -1  -1    0.59    0.41
  14   1  -1    1.24    0.46
  13  -1  -1    8.95    0.71
  13   1  -1    7.25    0.69
  12  -1  -1   -0.37    0.27
  12   1  -1    0.02    0.34
  11  -1  -1    1.90    0.39
  11   1  -1    2.50    0.43
  10  -1  -1    2.67    0.39
  10   1  -1    2.65    0.42
   9  -1  -1   24.33    0.81
   9   1  -1   23.77    0.84
   8  -1  -1    0.63    0.24
   8   1  -1    0.99    0.28
   7  -1  -1   75.50    1.53
   7   1  -1   75.19    1.56
   6  -1  -1   94.96    1.77
   6   1  -1   92.81    1.79
   5  -1  -1    3.83    0.28
   5   1  -1    3.70    0.30
  -4  -1   1   72.91    1.33
   4  -1  -1   70.08    1.30
   4  -1  -1   72.12    1.29
  -4   1   1   70.26    1.31
   4   1  -1   69.30    1.32
   3  -1  -1  121.97    2.07
   3  -1  -1  127.14    2.03
  -3  -1   1  127.02    2.10
  -3   1   1  125.99    2.08
  -3   1   1  121.58    2.02
   3   1  -1  125.69    2.10
  -2  -1   1   23.10    0.47
   2  -1  -1   23.37    0.45
   2  -1  -1   22.65    0.45
  -2   1   1   22.05    0.44
   2   1  -1   22.67    0.48
  -2   1   1   22.41    0.45
  -1  -1   1    0.12    0.06
   1  -1  -1    0.22    0.03
  -1  -1   1    0.01    0.04
  -1  -1   1    0.21    0.05
   1  -1  -1    0.00    0.05
   1   1  -1    0.11    0.06
  -1   1   1   -0.02    0.04
  -1   1   1    0.14    0.07
  -1   1   1   -0.01    0.03
  -1  -1  -1  414.57    6.26
   1  -1   1  410.69    6.44
  -1   1  -1  421.02    7.11
   1   1   1  378.31    6.43
  -1   1  -1  403.40    6.28
   2  -1   1    0.71    0.15
   2  -1   1    0.34    0.13
   2  -1   1    0.46    0.12
  -2  -1  -1    0.57    0.13
  -2   1  -1    0.51    0.14
  -2   1  -1    0.54    0.12
   2   1   1    0.53    0.13
  -3  -1  -1  444.15    7.17
   3  -1   1  462.11    6.99
   3  -1   1  453.32    7.16
   3   1   1  464.09    7.18
   3   1   1  453.68    7.01
  -3   1  -1  451.93    7.17
  -3   1  -1  454.69    6.99
   4  -1   1   19.68    0.54
  -4   1  -1   18.98    0.54
  -4   1  -1   20.00    0.55
   4   1   1   20.34    0.57
   5  -1   1    7.01    0.39
  -5   1  -1    6.95    0.38
   5   1   1    7.13    0.38
   6  -1   1    7.11    0.40
  -6   1  -1    6.90    0.42
   6   1   1    7.35    0.44
   7  -1   1    0.13    0.21
   7   1   1    0.46    0.25
   8  -1   1    4.64    0.42
   8   1   1    3.65    0.39
   9  -1   1    2.52    0.36
   9   1   1    2.41    0.38
  10  -1   1    1.21    0.34
  10   1   1    1.51    0.38
  11  -1   1    4.74    0.50
  11   1   1    4.67    0.53
  12  -1   1   10.74    0.71
  12   1   1   10.08    0.73
  13  -1   1    0.11    0.35
  13   1   1    0.37    0.38
  14  -1   1    3.35    0.55
  14   1   1    3.56    0.58
  15  -1   1    0.60    0.44
  15   1   1    0.48    0.48
  16  -2  -1    0.02    0.45
  16   2  -1    1.79    0.56
  15  -2  -1    0.61    0.42
  15   2  -1    0.87    0.52
  14  -2  -1    0.60    0.37
  14   2  -1   -0.03    0.43
  13  -2  -1    0.28    0.34
  13   2  -1    0.07    0.38
  12  -2  -1    5.25    0.52
  12   2  -1    5.43    0.60
  11  -2  -1    0.62    0.30
  11   2  -1    0.50    0.33
  10  -2  -1    7.50    0.56
  10   2  -1    7.25    0.58
   9  -2  -1    5.30    0.43
   9   2  -1    4.91    0.47
   8  -2  -1   10.38    0.52
   8   2  -1   11.24    0.57
   7  -2  -1   14.63    0.56
   7   2  -1   15.07    0.60
   6  -2  -1    0.22    0.18
   6   2  -1    0.34    0.21
   5  -2  -1    1.37    0.20
   5   2  -1    1.26    0.23
  -5   2   1    1.80    0.22
  -5   2   1    1.57    0.21
   4  -2  -1  212.87    3.36
   4  -2  -1  213.15    3.88
   4  -2  -1  209.12    3.42
   4   2  -1  212.36    3.49
  -4   2   1  206.60    3.45
  -4   2   1  209.67    3.36
   3  -2  -1    0.02    0.10
  -3  -2   1   -0.01    0.12
   3  -2  -1    0.07    0.17
   3  -2  -1    0.01    0.12
   3   2  -1    0.02    0.14
  -3   2   1    0.08    0.12
  -3   2   1    0.06    0.13
   2  -2  -1   30.86    0.53
   2  -2  -1   32.61    0.76
   2  -2  -1   32.35    0.54
  -2  -2   1   32.33    0.65
   2  -2  -1   32.28    0.58
  -2  -2   1   30.92    0.61
  -2   2   1   30.89    0.58
  -2   2   1   31.57    0.59
   2   2  -1   31.45    0.63
   1  -2  -1    9.16    0.29
  -1  -2   1    8.97    0.20
  -1  -2   1    9.24    0.29
  -1  -2   1    9.19    0.20
   1  -2  -1    9.47    0.35
  -1   2   1    9.13    0.29
   1   2  -1    8.68    0.24
   1   2  -1    8.98    0.29
  -1   2   1    9.68    0.23
   1   2  -1    9.00    0.24
   0  -2  -1  182.43    3.15
   0  -2  -1  177.98    2.74
   0  -2   1  179.00    3.16
   0  -2   1  176.51    2.72
   0   2   1  176.73    2.74
   0   2  -1  179.76    2.73
   0   2  -1  173.63    2.76
   0   2  -1  170.61    2.76
  -1  -2  -1  505.72    7.85
   1  -2   1  514.75    8.68
   1  -2   1  511.12    7.87
  -1   2  -1  496.49    7.90
   1   2   1  508.33    7.50
   1   2   1  487.04    7.87
  -1   2  -1  518.83    7.48
  -1   2  -1  490.21    7.93
  -1   2  -1  492.82    7.89
   2  -2   1   48.53    1.02
   2  -2   1   48.14    0.87
   2  -2   1   47.21    0.83
   2  -2   1   47.77    0.83
  -2  -2  -1   47.91    0.89
  -2  -2  -1   46.64    0.85
  -2   2  -1   45.72    0.87
  -2   2  -1   46.89    0.86
   2   2   1   46.90    0.88
   3  -2   1    0.68    0.19
  -3  -2  -1    0.64    0.15
   3  -2   1    0.71    0.14
   3  -2   1    0.93    0.16
  -3   2  -1    0.97    0.18
  -3   2  -1    0.82    0.16
   3   2   1    0.70    0.17
   4  -2   1  184.14    3.00
   4  -2   1  186.72    3.38
   4   2   1  177.69    3.04
  -4   2  -1  180.65    2.97
  -4   2  -1  174.65    3.02
   5  -2   1    5.95    0.46
   5  -2   1    5.40    0.34
   5   2   1    4.38    0.33
  -5   2  -1    4.44    0.32
   6  -2   1    1.59    0.23
   6   2   1    0.97    0.24
  -6   2  -1    0.88    0.24
   7  -2   1    2.37    0.30
   7   2   1    2.31    0.32
  -7   2  -1    2.00    0.29
   8  -2   1   40.17    1.04
   8   2   1   40.60    1.11
   9  -2   1   51.65    1.26
   9   2   1   49.24    1.31
  10  -2   1   21.84    0.83
  10   2   1   21.13    0.87
  11  -2   1    0.66    0.32
  11   2   1    0.98    0.37
  12  -2   1   21.59    0.92
  12   2   1   22.69    1.00
  13  -2   1    0.80    0.37
  13   2   1    0.67    0.44
  14  -2   1    1.19    0.44
  14   2   1    0.55    0.46
  15  -2   1    0.94    0.45
  15  -2   1   -0.36    0.53
  15   2   1    0.96    0.51
  15  -3  -1   -0.14    0.50
  15   3  -1   -0.60    0.44
  14  -3  -1   -0.31    0.31
  14  -3  -1   -0.22    0.45
  14   3  -1    0.19    0.42
  13  -3  -1    2.34    0.55
  13  -3  -1    2.89    0.45
  13   3  -1    3.18    0.55
  12  -3  -1    2.48    0.41
  12  -3  -1    1.76    0.51
  12   3  -1    3.07    0.52
  11  -3  -1    3.48    0.41
  11  -3  -1    2.03    0.49
  11   3  -1    3.21    0.47
  10  -3  -1    2.19    0.45
  10  -3  -1    2.58    0.34
  10   3  -1    2.07    0.41
   9  -3  -1    4.67    0.40
   9  -3  -1    3.84    0.49
   9   3  -1    3.75    0.43
   8  -3  -1   19.51    0.90
   8  -3  -1   20.47    0.67
   8   3  -1   19.70    0.74
   7  -3  -1    9.24    0.42
   7  -3  -1   10.10    0.63
   7   3  -1    8.94    0.50
   6  -3  -1  198.13    3.81
   6  -3  -1  192.99    3.30
   6   3  -1  199.15    3.42
  -6   3   1  198.41    3.28
   5  -3  -1    4.73    0.39
   5  -3  -1    4.16    0.26
  -5   3   1    4.01    0.29
  -5   3   1    4.08    0.29
   5   3  -1    3.82    0.31
  -4  -3   1   20.28    0.58
   4  -3  -1   20.92    0.46
   4  -3  -1   20.52    0.51
   4  -3  -1   20.33    0.68
  -4   3   1   20.41    0.52
  -4   3   1   20.38    0.53
   4   3  -1   20.88    0.57
  -3  -3   1    4.46    0.23
   3  -3  -1    4.86    0.24
  -3  -3   1    4.75    0.23
   3  -3  -1    5.47    0.37
   3   3  -1    4.57    0.28
  -3   3   1    4.52    0.22
  -3   3   1    4.68    0.25
   2  -3  -1   16.91    0.36
  -2  -3   1   16.64    0.34
  -2  -3   1   16.30    0.46
  -2  -3   1   15.86    0.34
   2  -3  -1   16.42    0.54
  -2   3   1   15.77    0.33
   2   3  -1   16.06    0.41
  -2   3   1   16.26    0.38
  -1  -3   1   10.18    0.34
   1  -3  -1   10.04    0.40
  -1   3   1    9.72    0.35
  -1   3   1    9.58    0.26
   1   3  -1    9.77    0.25
   1   3  -1    9.36    0.25
   0  -3   1   24.79    0.66
   0  -3   1   25.66    0.57
   0  -3  -1   24.77    0.58
   0  -3  -1   25.02    0.64
   0   3  -1   24.26    0.43
   0   3   1   24.26    0.57
   0   3  -1   25.57    0.57
   1  -3   1   55.81    1.21
  -1  -3  -1   56.67    1.05
   1  -3   1   55.51    1.03
  -1   3  -1   55.43    0.94
   1   3   1   56.59    0.93
  -1   3  -1   56.34    0.94
  -1   3  -1   55.77    1.00
  -1   3  -1   57.15    1.04
  -2  -3  -1    3.02    0.13
   2  -3   1    3.09    0.26
  -2  -3  -1    3.42    0.13
  -2  -3  -1    2.87    0.22
   2  -3   1    3.09    0.21
  -2   3  -1    3.43    0.24
  -2   3  -1    2.95    0.21
   2   3   1    3.25    0.22
  -2   3  -1    3.18    0.20
  -2   3  -1    3.15    0.21
   3  -3   1    1.89    0.15
  -3  -3  -1    1.82    0.16
   3  -3   1    1.82    0.14
  -3  -3  -1    1.30    0.18
   3  -3   1    1.34    0.22
   3   3   1    1.64    0.20
  -3   3  -1    1.56    0.20
  -3   3  -1    1.78    0.18
   4  -3   1   31.65    0.68
   4  -3   1   32.86    0.90
  -4  -3  -1   33.57    0.79
   4  -3   1   32.77    0.69
   4   3   1   33.84    0.78
  -4   3  -1   32.25    0.75
  -4   3  -1   32.29    0.76
   5  -3   1   35.96    0.79
   5  -3   1   35.72    0.99
   5   3   1   34.33    0.86
  -5   3  -1   36.43    0.85
   6  -3   1    6.11    0.36
   6  -3   1    6.92    0.50
  -6   3  -1    6.64    0.43
   6   3   1    6.92    0.45
   7  -3   1   11.70    0.68
   7  -3   1   11.29    0.50
  -7   3  -1   11.82    0.56
   7   3   1   12.03    0.59
   8  -3   1   28.48    1.03
   8  -3   1   28.90    0.83
  -8   3  -1   28.77    0.88
   8   3   1   29.19    0.92
   9  -3   1    6.89    0.60
   9  -3   1    8.39    0.51
   9   3   1    7.82    0.61
  10  -3   1    2.47    0.45
  10  -3   1    2.77    0.38
  10   3   1    2.65    0.43
  11  -3   1   10.53    0.63
  11  -3   1    9.05    0.74
  11   3   1   10.71    0.74
  12  -3   1    0.32    0.32
  12  -3   1   -0.25    0.38
  12   3   1    0.27    0.37
  13  -3   1    1.07    0.37
  13  -3   1    0.99    0.49
  13   3   1    1.37    0.47
  14  -3   1   -0.67    0.45
  14  -3   1    1.40    0.42
  14   3   1    0.81    0.48
  15  -3   1   -0.58    0.48
  15   3   1   -0.08    0.44
  15  -4  -1    0.96    0.56
  15   4  -1    0.81    0.54
  14  -4  -1    7.14    0.81
  14   4  -1    9.84    0.86
  13  -4  -1   -0.33    0.39
  13   4  -1    0.12    0.39
  12  -4  -1    1.29    0.47
  12  -4  -1    1.58    0.33
  12   4  -1    1.90    0.47
  11  -4  -1    8.07    0.53
  11  -4  -1    6.68    0.65
  11   4  -1    7.79    0.65
  10  -4  -1   -0.06    0.32
  10  -4  -1    0.33    0.22
  10   4  -1    0.16    0.32
   9  -4  -1   11.35    0.76
   9  -4  -1   10.37    0.50
   9   4  -1   11.41    0.67
   8  -4  -1   38.25    0.91
   8  -4  -1   36.53    1.21
   8   4  -1   37.58    1.07
   7  -4  -1    2.24    0.35
   7  -4  -1    2.90    0.25
   7   4  -1    2.69    0.34
  -7   4   1    2.85    0.32
  -6  -4   1    1.37    0.22
   6  -4  -1    1.31    0.28
   6  -4  -1    1.52    0.18
   6   4  -1    1.41    0.27
  -6   4   1    1.52    0.23
   5  -4  -1   11.67    0.31
   5  -4  -1   11.39    0.58
  -5  -4   1   12.33    0.49
   5  -4  -1   12.04    0.33
  -5   4   1   11.30    0.43
  -5   4   1   11.30    0.42
   5   4  -1   12.12    0.48
  -4  -4   1    2.14    0.19
  -4  -4   1    1.50    0.22
  -4  -4   1    2.43    0.20
   4  -4  -1    2.17    0.29
  -4   4   1    1.65    0.19
   4   4  -1    1.93    0.22
  -4   4   1    1.77    0.20
  -3  -4   1    3.62    0.17
  -3  -4   1    3.92    0.29
  -3  -4   1    3.55    0.17
   3  -4  -1    3.20    0.29
   3  -4  -1    3.56    0.21
  -3   4   1    3.26    0.20
  -3   4   1    3.63    0.25
   3   4  -1    3.63    0.26
   2  -4  -1   22.65    0.69
  -2  -4   1   21.56    0.59
   2   4  -1   22.28    0.50
  -2   4   1   22.22    0.49
  -2   4   1   21.89    0.41
  -1  -4   1   24.75    0.62
   1  -4  -1   23.87    0.62
   1  -4  -1   25.24    0.72
   1   4  -1   23.96    0.48
   1   4  -1   24.14    0.48
  -1   4   1   24.50    0.51
   0  -4   1   13.89    0.45
   0  -4  -1   15.02    0.52
   0  -4  -1   14.00    0.46
   0   4  -1   14.17    0.29
   0   4  -1   14.49    0.29
  -1  -4  -1    0.08    0.15
  -1  -4  -1   -0.03    0.13
   1  -4   1   -0.16    0.15
   1  -4   1    0.16    0.15
   1   4   1    0.05    0.07
  -1   4  -1   -0.14    0.08
  -1   4  -1    0.05    0.13
  -1   4  -1   -0.04    0.08
  -2  -4  -1   26.20    0.66
   2  -4   1   25.72    0.76
  -2   4  -1   25.96    0.60
  -2   4  -1   24.80    0.52
   2   4   1   24.83    0.54
  -2   4  -1   24.71    0.52
   3  -4   1  193.94    3.68
  -3  -4  -1  191.91    3.07
  -3  -4  -1  196.77    3.08
  -3  -4  -1  192.18    3.19
  -3   4  -1  196.60    3.19
  -3   4  -1  194.85    3.16
   3   4   1  198.32    3.22
   4  -4   1    1.77    0.14
   4  -4   1    1.26    0.24
   4  -4   1    1.50    0.13
  -4  -4  -1    1.26    0.21
  -4  -4  -1    1.75    0.17
  -4   4  -1    1.45    0.22
   4   4   1    1.18    0.21
  -4   4  -1    1.47    0.19
  -5  -4  -1    4.35    0.34
   5  -4   1    3.90    0.38
   5  -4   1    3.95    0.24
   5   4   1    4.06    0.32
  -5   4  -1    4.54    0.33
  -6  -4  -1   19.13    0.66
   6  -4   1   19.97    0.79
   6  -4   1   21.16    0.56
  -6   4  -1   20.52    0.66
   6   4   1   19.51    0.67
   7  -4   1    3.05    0.28
  -7  -4  -1    3.03    0.35
   7  -4   1    2.62    0.38
   7   4   1    3.06    0.37
  -7   4  -1    2.41    0.32
   8  -4   1    2.49    0.39
   8  -4   1    3.21    0.31
   8   4   1    2.41    0.37
  -8   4  -1    2.55    0.36
   9  -4   1    2.93    0.33
   9  -4   1    2.30    0.41
   9   4   1    2.70    0.42
  -9   4  -1    2.03    0.36
  10  -4   1   24.96    0.82
  10  -4   1   24.77    1.06
  10   4   1   23.84    0.97
  11  -4   1   10.58    0.59
  11  -4   1   10.40    0.81
  11   4   1   11.56    0.78
  12  -4   1    0.25    0.28
  12  -4   1    0.05    0.37
  12   4   1   -0.09    0.36
  13  -4   1   -0.17    0.42
  13   4   1   -0.15    0.42
  14  -4   1    0.14    0.47
  14   4   1    1.48    0.52
  15  -4   1    0.20    0.50
  15   4   1   -0.29    0.46
 -14  -5   1    0.22    0.35
  14  -5  -1   -0.11    0.46
  14   5  -1    0.38    0.46
 -13  -5   1    1.12    0.40
  13  -5  -1    0.93    0.49
  13   5  -1    1.91    0.51
  12  -5  -1   -0.04    0.39
 -12  -5   1    0.17    0.30
  12   5  -1   -0.04    0.36
 -11  -5   1   -0.02    0.26
  11  -5  -1   -0.41    0.32
  11   5  -1   -0.01    0.34
  10  -5  -1    0.10    0.32
 -10  -5   1    0.19    0.26
  10   5  -1    0.24    0.32
   9  -5  -1   19.57    0.94
   9  -5  -1   20.42    0.65
  -9  -5   1   19.87    0.80
   9   5  -1   21.42    0.85
  -8  -5   1   72.09    1.61
   8  -5  -1   72.01    1.35
   8  -5  -1   70.11    1.85
   8   5  -1   67.70    1.61
  -8   5   1   71.02    1.50
   7  -5  -1    0.18    0.27
  -7  -5   1    0.02    0.19
   7  -5  -1   -0.04    0.11
   7   5  -1    0.09    0.25
  -7   5   1    0.43    0.23
  -6  -5   1    4.22    0.30
  -6  -5   1    4.31    0.38
   6  -5  -1    4.47    0.44
   6   5  -1    4.17    0.37
  -6   5   1    4.08    0.32
  -5  -5   1    3.53    0.24
   5  -5  -1    2.67    0.35
  -5  -5   1    3.69    0.34
  -5   5   1    4.06    0.29
   5   5  -1    3.65    0.32
  -5   5   1    3.23    0.27
  -4  -5   1    2.33    0.14
  -4  -5   1    2.42    0.15
  -4  -5   1    2.40    0.27
   4  -5  -1    2.19    0.29
   4   5  -1    2.71    0.26
  -4   5   1    2.44    0.20
  -4   5   1    2.61    0.23
  -3  -5   1   16.31    0.55
   3  -5  -1   16.54    0.65
   3   5  -1   15.68    0.46
  -3   5   1   15.66    0.44
  -3   5   1   15.65    0.38
   2  -5  -1    2.13    0.27
  -2  -5   1    2.32    0.24
  -2   5   1    2.61    0.20
   2   5  -1    2.30    0.18
   1  -5  -1    0.23    0.17
   1  -5  -1    0.41    0.18
  -1  -5   1    0.20    0.16
   1   5  -1    0.28    0.10
   1   5  -1    0.45    0.10
  -1   5   1    0.47    0.13
   0  -5  -1    0.74    0.20
   0  -5  -1    0.91    0.21
   0  -5   1    0.63    0.18
   0  -5   1    0.28    0.18
   0   5  -1    0.78    0.10
   0   5  -1    0.75    0.09
  -1  -5  -1    5.55    0.34
  -1  -5  -1    6.21    0.39
   1  -5   1    6.08    0.36
   1  -5   1    5.49    0.40
   1   5   1    5.77    0.18
   1   5   1    6.02    0.19
  -1   5  -1    5.56    0.19
  -1   5  -1    6.08    0.31
  -1   5  -1    5.87    0.20
  -2  -5  -1   62.15    1.28
   2  -5   1   63.58    1.48
  -2   5  -1   62.52    1.19
   2   5   1   63.21    1.13
  -2   5  -1   63.11    1.10
  -2   5  -1   62.09    1.11
  -3  -5  -1    0.02    0.15
   3  -5   1    0.14    0.19
   3   5   1    0.05    0.14
  -3   5  -1    0.11    0.16
  -3   5  -1    0.02    0.12
  -4  -5  -1    5.78    0.38
   4  -5   1    6.46    0.46
  -4   5  -1    6.70    0.33
   4   5   1    6.95    0.37
  -4   5  -1    6.79    0.38
  -5  -5  -1    3.50    0.23
   5  -5   1    3.91    0.39
  -5  -5  -1    3.59    0.35
   5   5   1    3.25    0.32
  -5   5  -1    3.74    0.31
  -5   5  -1    3.21    0.31
   6  -5   1   10.22    0.32
  -6  -5  -1   10.43    0.52
   6  -5   1    9.80    0.62
   6   5   1   10.22    0.54
  -6   5  -1   10.77    0.52
  -7  -5  -1   22.24    0.78
   7  -5   1   22.98    0.92
   7  -5   1   22.05    0.57
  -7   5  -1   22.78    0.76
   7   5   1   21.66    0.79
  -8  -5  -1    4.69    0.43
   8  -5   1    4.00    0.48
   8  -5   1    4.67    0.33
   8   5   1    5.55    0.49
  -8   5  -1    5.00    0.45
   9  -5   1    0.55    0.32
  -9  -5  -1    0.27    0.25
   9  -5   1    0.47    0.21
  -9   5  -1    0.23    0.29
   9   5   1    0.49    0.32
 -10  -5  -1   11.78    0.67
  10  -5   1   11.84    0.81
  10   5   1   11.23    0.73
 -11  -5  -1    5.01    0.54
  11  -5   1    4.43    0.58
  11   5   1    5.07    0.58
 -12  -5  -1    0.32    0.32
  12  -5   1    0.70    0.42
  12   5   1    2.51    0.49
  13  -5   1   -0.62    0.37
 -13  -5  -1   -0.22    0.30
  13   5   1   -0.06    0.40
  14  -5   1    0.58    0.50
 -14  -5  -1    0.13    0.37
  14   5   1    1.08    0.53
  14  -6  -1    3.33    0.65
 -14  -6   1    4.50    0.59
  14   6  -1    3.49    0.63
 -13  -6   1    0.99    0.40
  13  -6  -1    0.28    0.45
  13   6  -1    1.07    0.49
 -12  -6   1    4.51    0.55
  12  -6  -1    4.46    0.63
  12   6  -1    6.25    0.65
  11  -6  -1    0.25    0.38
 -11  -6   1    0.32    0.31
  11   6  -1    0.72    0.39
 -10  -6   1    0.93    0.32
  10  -6  -1    0.35    0.35
  10   6  -1    0.28    0.34
  -9  -6   1    3.89    0.43
   9  -6  -1    3.25    0.49
   9   6  -1    3.71    0.46
  -8  -6   1   46.28    1.26
   8  -6  -1   48.10    1.48
  -8  -6   1   45.84    1.12
  -8   6   1   47.25    1.15
   8   6  -1   48.78    1.27
  -7  -6   1    8.69    0.38
   7  -6  -1    8.11    0.66
  -7  -6   1    8.46    0.53
  -7   6   1    7.36    0.48
   7   6  -1    8.40    0.55
   6  -6  -1   17.47    0.81
  -6  -6   1   17.16    0.67
  -6  -6   1   17.00    0.45
  -6   6   1   16.01    0.58
   6   6  -1   16.02    0.64
  -5  -6   1    1.36    0.27
   5  -6  -1    1.22    0.29
   5   6  -1    1.46    0.27
  -5   6   1    1.34    0.23
  -5   6   1    1.46    0.21
   4  -6  -1    9.39    0.57
  -4  -6   1    8.64    0.47
  -4   6   1    8.96    0.34
  -4   6   1    8.79    0.40
   4   6  -1    8.51    0.41
  -3  -6   1   10.04    0.48
   3  -6  -1   10.03    0.56
   3   6  -1   10.20    0.39
  -3   6   1   10.51    0.30
  -3   6   1    9.67    0.38
  -2  -6   1    2.40    0.29
   2  -6  -1    2.53    0.32
   2   6  -1    2.34    0.20
  -2   6   1    2.42    0.21
   1  -6  -1    2.15    0.28
  -1  -6   1    2.37    0.28
   1  -6  -1    2.00    0.28
   1   6  -1    2.17    0.16
   1   6  -1    2.43    0.17
  -1   6   1    2.43    0.20
   0  -6   1    9.85    0.53
   0  -6  -1   10.22    0.52
   0  -6  -1   10.17    0.48
   0  -6   1    9.27    0.45
   0   6  -1    9.86    0.39
   0   6  -1    9.59    0.27
   0   6  -1    9.41    0.27
   1  -6   1   11.52    0.57
   1  -6   1   11.01    0.50
  -1  -6  -1   10.90    0.48
  -1   6  -1   10.84    0.29
   1   6   1   10.55    0.28
   1   6   1   10.96    0.28
  -1   6  -1   11.52    0.43
  -1   6  -1   11.35    0.29
  -2  -6  -1    9.42    0.46
   2   6   1    9.38    0.33
  -2   6  -1    9.29    0.30
  -2   6  -1    9.81    0.41
  -2   6  -1   10.06    0.31
   3  -6   1    1.88    0.30
  -3  -6  -1    2.66    0.30
  -3   6  -1    2.51    0.21
  -3   6  -1    1.69    0.24
   3   6   1    2.58    0.24
   4  -6   1   10.94    0.61
  -4  -6  -1   10.22    0.51
  -4   6  -1   10.07    0.40
  -4   6  -1   10.40    0.48
   4   6   1   10.50    0.45
  -5  -6  -1    2.93    0.34
   5  -6   1    2.54    0.37
  -5   6  -1    2.40    0.27
   5   6   1    2.70    0.31
  -5   6  -1    3.31    0.32
   6  -6   1    0.42    0.27
  -6  -6  -1   -0.01    0.11
  -6  -6  -1   -0.06    0.20
   6   6   1   -0.03    0.24
  -6   6  -1   -0.13    0.22
   7  -6   1    4.39    0.49
  -7  -6  -1    3.45    0.37
   7   6   1    4.47    0.43
  -7   6  -1    3.59    0.38
  -8  -6  -1    2.14    0.33
   8  -6   1    1.75    0.39
   8   6   1    1.28    0.34
  -8   6  -1    1.53    0.32
   9  -6   1    0.10    0.33
  -9  -6  -1    0.50    0.28
  -9   6  -1    0.39    0.30
   9   6   1    0.20    0.32
 -10  -6  -1    9.11    0.64
  10  -6   1    7.70    0.70
 -10   6  -1   12.11    0.68
  10   6   1    9.00    0.70
 -11  -6  -1    1.77    0.39
  11  -6   1    2.49    0.50
  11   6   1    2.49    0.49
 -12  -6  -1   10.99    0.75
  12  -6   1    8.68    0.82
  12   6   1    9.51    0.80
 -13  -6  -1    0.40    0.34
  13  -6   1   -0.18    0.44
  13   6   1    0.82    0.48
  13  -7  -1    0.13    0.44
 -13  -7   1    0.75    0.38
  13   7  -1    0.65    0.48
 -12  -7   1    7.22    0.68
  12  -7  -1    6.87    0.77
  12   7  -1    7.01    0.70
  11  -7  -1   -0.12    0.37
 -11  -7   1   -0.16    0.27
  11   7  -1   -0.06    0.35
 -10  -7   1   14.80    0.78
  10  -7  -1   15.48    0.95
  10   7  -1   14.62    0.81
  -9  -7   1    4.77    0.49
   9  -7  -1    5.41    0.60
   9   7  -1    5.07    0.53
   8  -7  -1    4.85    0.54
  -8  -7   1    3.63    0.42
  -8   7   1    5.09    0.41
   8   7  -1    4.21    0.46
  -7  -7   1    0.68    0.26
   7  -7  -1    0.27    0.28
  -7   7   1    0.50    0.23
   7   7  -1    0.04    0.26
  -6  -7   1    1.35    0.29
   6  -7  -1    1.53    0.34
   6   7  -1    1.20    0.28
  -6   7   1    1.34    0.25
  -5  -7   1    2.31    0.33
   5  -7  -1    2.37    0.37
  -5   7   1    2.93    0.29
   5   7  -1    2.03    0.29
   4  -7  -1    4.53    0.46
  -4  -7   1    5.03    0.43
   4   7  -1    4.80    0.35
  -4   7   1    4.70    0.36
  -3  -7   1   -0.05    0.20
   3  -7  -1    0.02    0.22
  -3   7   1    0.26    0.11
  -3   7   1    0.19    0.18
   3   7  -1    0.34    0.18
  -2  -7   1    0.17    0.19
   2  -7  -1    0.09    0.22
  -2   7   1    0.30    0.17
   2   7  -1    0.11    0.14
   1  -7  -1    1.90    0.28
  -1  -7   1    2.57    0.31
   1  -7  -1    2.09    0.31
  -1   7   1    2.61    0.24
   1   7  -1    2.91    0.21
   1   7  -1    2.64    0.20
   0  -7   1    3.92    0.37
   0  -7   1    2.52    0.33
   0  -7  -1    2.96    0.36
   0  -7  -1    3.72    0.36
   0   7  -1    3.75    0.30
   0   7  -1    4.00    0.21
   0   7   1    3.72    0.27
   0   7  -1    3.37    0.20
   1  -7   1    9.35    0.51
  -1  -7  -1    7.98    0.47
   1  -7   1    8.30    0.57
  -1   7  -1    8.12    0.27
   1   7   1    8.43    0.27
  -1   7  -1    8.71    0.28
  -1   7  -1    8.52    0.42
   2  -7   1   10.06    0.60
  -2   7  -1    9.57    0.45
  -2   7  -1   10.05    0.33
   2   7   1    9.41    0.35
  -2   7  -1    9.66    0.34
   3  -7   1    1.40    0.30
  -3  -7  -1    1.61    0.28
  -3   7  -1    1.44    0.19
   3   7   1    1.49    0.22
  -3   7  -1    1.00    0.24
  -4  -7  -1   23.94    0.80
   4  -7   1   21.98    0.90
  -4   7  -1   22.30    0.69
   4   7   1   22.03    0.66
   5  -7   1    0.57    0.28
  -5  -7  -1    0.58    0.25
   5   7   1    0.85    0.25
  -5   7  -1    0.73    0.26
  -6  -7  -1    9.38    0.57
   6  -7   1    8.51    0.65
   6   7   1    9.15    0.52
  -6   7  -1    9.74    0.53
  -7  -7  -1   28.44    0.97
   7  -7   1   29.45    1.13
  -7   7  -1   27.91    0.87
   7   7   1   29.59    0.94
  -8  -7  -1   -0.14    0.23
   8  -7   1    0.00    0.28
   8   7   1    0.13    0.29
  -8   7  -1   -0.18    0.26
  -9  -7  -1    0.33    0.27
   9  -7   1    0.18    0.34
   9   7   1    0.92    0.35
  -9   7  -1    0.40    0.31
 -10  -7  -1    2.35    0.41
  10  -7   1    1.50    0.45
  10   7   1    3.31    0.48
 -10   7  -1    2.05    0.39
  11  -7   1    8.76    0.80
 -11  -7  -1   10.70    0.73
  11   7   1   11.40    0.82
 -12  -7  -1    0.06    0.31
  12  -7   1   -0.36    0.41
  12   7   1    1.28    0.46
 -13  -7  -1    0.43    0.36
  13  -7   1   -0.17    0.43
  13   7   1    0.10    0.43
 -12  -8   1    3.63    0.53
  12  -8  -1    1.36    0.52
  12   8  -1    2.70    0.54
  11  -8  -1    8.55    0.85
 -11  -8   1    7.92    0.70
  11   8  -1    8.44    0.72
 -10  -8   1    1.07    0.37
  10  -8  -1    0.71    0.40
  10   8  -1    0.79    0.40
  -9  -8   1    2.96    0.45
   9  -8  -1    1.31    0.42
   9   8  -1    1.72    0.40
  -8  -8   1    1.59    0.36
   8  -8  -1    0.97    0.36
   8   8  -1    1.35    0.36
   7  -8  -1    0.20    0.31
  -7  -8   1    0.23    0.27
   7   8  -1    0.30    0.28
   6  -8  -1    8.30    0.70
  -6  -8   1    7.68    0.57
   6   8  -1    7.63    0.52
  -5  -8   1   67.68    1.61
   5  -8  -1   68.24    1.85
   5   8  -1   68.67    1.46
  -5   8   1   66.24    1.34
   4  -8  -1    0.25    0.26
  -4  -8   1   -0.05    0.22
   4   8  -1   -0.10    0.19
  -4   8   1    0.03    0.19
  -3  -8   1    4.26    0.43
   3  -8  -1    3.19    0.41
  -3   8   1    3.34    0.29
   3   8  -1    3.59    0.29
   2  -8  -1   46.59    1.37
  -2  -8   1   46.21    1.21
  -2   8   1   45.59    0.99
   2   8  -1   44.96    0.94
   1  -8  -1    0.75    0.28
   1  -8  -1    1.29    0.31
  -1  -8   1    1.06    0.29
   1   8  -1    1.58    0.18
  -1   8   1    1.25    0.22
   0  -8   1    7.04    0.50
   0  -8   1    7.53    0.60
   0  -8  -1    6.81    0.51
   0  -8  -1    6.78    0.55
   0   8   1    7.97    0.39
   0   8  -1    7.76    0.44
   0   8  -1    7.71    0.29
  -1  -8  -1    1.04    0.27
   1  -8   1    1.41    0.32
   1  -8   1    1.89    0.35
  -1   8  -1    1.71    0.17
   1   8   1    1.62    0.16
  -1   8  -1    1.51    0.26
   2  -8   1    3.22    0.40
  -2  -8  -1    1.96    0.32
  -2   8  -1    2.90    0.31
  -2   8  -1    3.18    0.23
   2   8   1    3.02    0.24
  -3  -8  -1    0.34    0.24
   3  -8   1    0.22    0.24
   3   8   1    0.22    0.18
  -3   8  -1    0.50    0.23
   4  -8   1   21.28    0.94
  -4  -8  -1   21.48    0.82
  -4   8  -1   21.51    0.69
   4   8   1   20.47    0.65
   5  -8   1    0.08    0.27
  -5  -8  -1    0.27    0.25
  -5   8  -1    0.17    0.23
   5   8   1   -0.12    0.21
  -6  -8  -1    8.55    0.58
   6  -8   1    7.12    0.63
  -6   8  -1    8.43    0.52
   6   8   1    9.17    0.54
  -7  -8  -1    6.55    0.56
   7  -8   1    7.16    0.66
   7   8   1    7.33    0.56
  -7   8  -1    7.06    0.52
  -8  -8  -1    5.63    0.53
   8  -8   1    5.86    0.62
   8   8   1    5.32    0.52
  -8   8  -1    5.86    0.49
   9  -8   1    0.60    0.39
  -9  -8  -1   -0.04    0.26
   9   8   1    0.51    0.35
  10  -8   1    1.23    0.44
 -10  -8  -1    1.55    0.39
  10   8   1    1.27    0.42
 -11  -8  -1    0.10    0.31
  11  -8   1    0.67    0.45
  11   8   1    0.37    0.42
  12  -8   1    0.70    0.49
 -12  -8  -1    1.46    0.42
  12   8   1    0.88    0.46
  11  -9  -1    0.92    0.47
 -11  -9   1    0.97    0.38
  11   9  -1    0.37    0.41
  10  -9  -1    8.69    0.84
 -10  -9   1    7.83    0.69
  10   9  -1    8.43    0.72
  -9  -9   1    0.10    0.29
   9  -9  -1    0.43    0.41
   9   9  -1   -0.09    0.33
  -8  -9   1   -0.16    0.27
   8  -9  -1   -0.05    0.32
   8   9  -1   -0.25    0.28
   7  -9  -1    5.34    0.63
  -7  -9   1    5.51    0.57
   7   9  -1    5.37    0.50
   6  -9  -1    8.27    0.72
  -6  -9   1    9.27    0.64
   6   9  -1    8.64    0.55
  -5  -9   1    3.24    0.43
   5  -9  -1    3.19    0.48
   5   9  -1    3.02    0.35
  -4  -9   1   13.83    0.72
   4  -9  -1   14.60    0.85
   4   9  -1   13.86    0.56
   3  -9  -1   15.80    0.85
  -3  -9   1   17.01    0.77
   3   9  -1   17.69    0.57
   2  -9  -1    1.52    0.34
  -2  -9   1    0.92    0.30
   2   9  -1    1.37    0.21
   1  -9  -1    0.20    0.29
   1  -9  -1    0.37    0.27
  -1  -9   1    0.11    0.26
   1   9  -1    0.41    0.22
   1   9  -1    0.33    0.15
  -1   9   1   -0.09    0.19
   0  -9  -1    2.22    0.37
   0  -9   1    1.91    0.35
   0   9   1    2.68    0.29
   0   9  -1    2.95    0.22
   0   9  -1    2.45    0.31
   1  -9   1    1.19    0.34
   1  -9   1    1.63    0.35
  -1  -9  -1    1.33    0.33
   1   9   1    1.93    0.19
  -1   9  -1    1.29    0.27
  -1   9  -1    1.85    0.19
   1   9   1    1.32    0.23
   2  -9   1    5.16    0.53
  -2  -9  -1    5.72    0.51
   2   9   1    4.97    0.31
  -2   9  -1    5.36    0.31
  -2   9  -1    5.46    0.40
  -3  -9  -1    0.41    0.26
   3  -9   1    0.04    0.27
   3   9   1    0.54    0.20
  -3   9  -1    0.03    0.23
   4  -9   1    0.01    0.27
  -4  -9  -1   -0.17    0.26
   4   9   1    0.31    0.21
  -5  -9  -1    0.09    0.25
   5  -9   1    0.30    0.32
   5   9   1   -0.24    0.22
   6  -9   1    7.21    0.66
  -6  -9  -1    7.11    0.59
   6   9   1    6.70    0.52
  -7  -9  -1   -0.15    0.27
   7  -9   1    0.20    0.33
   7   9   1    0.21    0.30
  -8  -9  -1    2.03    0.42
   8  -9   1    1.85    0.47
   8   9   1    2.35    0.42
   9  -9   1    7.00    0.74
  -9  -9  -1    7.14    0.66
   9   9   1    7.78    0.65
  10  -9   1   -0.02    0.37
 -10  -9  -1   -0.10    0.28
  10   9   1    0.07    0.36
   9 -10  -1    0.30    0.41
  -9 -10   1    1.98    0.44
   9  10  -1    1.03    0.40
   8 -10  -1    0.80    0.40
  -8 -10   1    1.12    0.38
   8  10  -1    1.62    0.39
  -7 -10   1    0.96    0.37
   7 -10  -1    1.37    0.43
   7  10  -1    0.91    0.34
  -6 -10   1    0.76    0.34
   6 -10  -1    0.52    0.37
   6  10  -1    0.93    0.31
  -5 -10   1    5.36    0.58
   5 -10  -1    4.85    0.60
   5  10  -1    6.28    0.48
   4 -10  -1    1.88    0.42
  -4 -10   1    2.34    0.42
   4  10  -1    2.38    0.32
   3 -10  -1    0.19    0.31
  -3 -10   1    0.03    0.29
  -2 -10   1    0.03    0.28
   2 -10  -1    0.19    0.29
   2  10  -1    0.20    0.22
   1 -10  -1    4.38    0.54
  -1 -10   1    4.11    0.49
   1  10  -1    4.90    0.42
   0 -10  -1    7.57    0.63
   0 -10   1    6.80    0.60
  -1 -10  -1    2.57    0.43
   1 -10   1    2.29    0.42
  -2 -10  -1    0.25    0.30
   2 -10   1   -0.06    0.27
   3 -10   1    0.23    0.31
  -3 -10  -1    0.17    0.27
   4 -10   1    1.03    0.37
  -4 -10  -1    0.71    0.32
  -5 -10  -1   -0.24    0.27
   5 -10   1    0.02    0.32
   5  10   1   -0.43    0.23
   6 -10   1    4.10    0.57
  -6 -10  -1    5.66    0.58
   6  10   1    4.85    0.48
  -7 -10  -1    1.91    0.42
   7 -10   1    1.50    0.47
   7  10   1    1.78    0.38
   8 -10   1    7.81    0.79
  -8 -10  -1    7.66    0.70
   8  10   1    8.79    0.67
  -9 -10  -1    0.11    0.31
   9 -10   1    0.14    0.40
   9  10   1    0.98    0.40
  -7 -11   1    1.08    0.41
   7 -11  -1    0.21    0.37
  -6 -11   1   -0.20    0.30
   6 -11  -1    0.06    0.38
   5 -11  -1    3.98    0.60
  -5 -11   1    4.74    0.57
  -4 -11   1    0.04    0.31
   4 -11  -1    0.27    0.36
  -3 -11   1   -0.08    0.30
   3 -11  -1   -0.04    0.30
   2 -11  -1    0.37    0.33
  -2 -11   1   -0.15    0.30
  -1 -11   1    1.59    0.43
   0 -11   1    0.72    0.39
   0 -11  -1    1.18    0.40
  -1 -11  -1    5.19    0.58
  -2 -11  -1    2.74    0.46
   2 -11   1    2.15    0.46
   3 -11   1    5.94    0.66
  -3 -11  -1    5.35    0.57
   4 -11   1    0.67    0.39
  -4 -11  -1    0.69    0.36
   5 -11   1    0.35    0.37
  -5 -11  -1    0.72    0.37
  -6 -11  -1   -0.04    0.33
   6 -11   1    0.52    0.39
  -3 -12   1    0.91    0.40
   3 -12  -1    1.28    0.44
  -2 -12   1   -0.67    0.31
  -1 -12   1    2.05    0.50
  -1 -12  -1    4.48    0.60
  -2 -12  -1    0.30    0.37
  -3 -12  -1    1.18    0.43
   3 -12   1    0.98    0.44
  16   0  -2    1.70    0.53
  15   0  -2    0.56    0.44
  14   0  -2    4.49    0.59
  13   0  -2    0.32    0.37
  12   0  -2    8.25    0.67
  11   0  -2    0.11    0.30
  10   0  -2   57.06    1.42
   9   0  -2   -0.22    0.24
   8   0  -2    0.39    0.24
   7   0  -2   -0.03    0.20
   6   0  -2   13.09    0.50
   5   0  -2    0.12    0.16
  -4   0   2   37.18    0.81
   4   0  -2   39.59    0.82
   3   0  -2   -0.16    0.15
  -3   0   2   -0.34    0.13
   2   0  -2   41.23    0.75
  -1   0   2   -0.03    0.04
   1   0  -2   -0.05    0.04
   0   0   2   -0.10    0.04
   0   0   2   -0.11    0.03
   0   0  -2   -0.09    0.03
   0   0  -2   -0.09    0.03
   0   0  -2   -0.08    0.03
   0   0   2   -0.09    0.03
   1   0   2   -1.25    0.08
   1   0   2   -1.45    0.05
  -1   0  -2   -1.37    0.06
  -1   0  -2   -0.98    0.09
  -2   0  -2  700.14   11.39
  -2   0  -2  714.54   11.11
   2   0   2  719.75   11.30
   2   0   2  727.42   11.16
   3   0   2   -0.03    0.16
   3   0   2   -0.01    0.15
  -3   0  -2    0.12    0.15
  -3   0  -2   -0.08    0.17
  -4   0  -2   62.01    1.20
   4   0   2   60.88    1.21
   5   0   2   -0.11    0.18
  -5   0  -2   -0.34    0.18
   6   0   2   75.69    1.54
   7   0   2   -0.06    0.22
   8   0   2    5.60    0.46
   9   0   2    0.08    0.29
  10   0   2   62.53    1.57
  11   0   2    0.22    0.32
  12   0   2    8.11    0.69
  13   0   2   -0.47    0.33
  14   0   2   -0.03    0.38
  15   0   2    0.25    0.45
  16  -1  -2    5.45    0.70
  16   1  -2    5.51    0.73
  15  -1  -2    8.67    0.76
  15   1  -2    6.56    0.73
  14  -1  -2    0.02    0.36
  14   1  -2   -0.32    0.37
  13  -1  -2    0.87    0.38
  13   1  -2    0.63    0.41
  12  -1  -2    8.60    0.66
  12   1  -2    6.70    0.62
  11  -1  -2    1.94    0.39
  11   1  -2    2.78    0.44
  10  -1  -2    3.26    0.41
  10   1  -2    3.02    0.42
   9  -1  -2    0.07    0.25
   9   1  -2   -0.24    0.25
   8  -1  -2    0.95    0.25
   8   1  -2    0.64    0.26
   7  -1  -2   57.81    1.24
   7   1  -2   55.45    1.26
   6  -1  -2    1.67    0.24
   6   1  -2    1.89    0.26
   5  -1  -2    1.02    0.19
   5   1  -2    1.01    0.21
   4  -1  -2    0.37    0.14
  -4  -1   2    0.30    0.16
   4  -1  -2    0.36    0.15
  -4   1   2    0.31    0.15
   4   1  -2    0.36    0.17
   3  -1  -2  441.75    6.83
   3  -1  -2  443.21    6.64
  -3  -1   2  427.06    6.85
   3   1  -2  427.22    6.85
  -3   1   2  435.11    6.83
  -2  -1   2    0.39    0.12
   2  -1  -2    0.24    0.09
   2  -1  -2    0.17    0.08
   2   1  -2    0.20    0.12
  -2   1   2    0.22    0.09
  -1  -1   2  188.13    2.85
   1  -1  -2  189.32    2.81
  -1  -1   2  154.12    2.70
   1   1  -2  188.63    2.85
   0  -1  -2   28.15    0.58
   0   1  -2   29.98    0.51
   0   1   2   33.77    0.59
   1  -1   2    0.10    0.08
   1  -1   2    0.20    0.09
  -1  -1  -2    0.09    0.08
   1  -1   2    0.22    0.08
  -1  -1  -2    0.13    0.08
   1  -1   2    0.13    0.08
  -1  -1  -2   -0.08    0.07
  -1   1  -2    0.20    0.09
   1   1   2    0.18    0.09
   1   1   2    0.07    0.08
  -1   1  -2    0.11    0.09
  -1   1  -2    0.26    0.09
  -1   1  -2    0.25    0.10
  -2  -1  -2   11.99    0.37
   2  -1   2   12.60    0.41
  -2  -1  -2   12.48    0.36
   2  -1   2   12.65    0.37
   2  -1   2   12.30    0.38
  -2   1  -2   12.16    0.38
   2   1   2   11.53    0.37
  -2   1  -2   12.21    0.36
   2   1   2   12.04    0.37
   3  -1   2  148.53    2.52
   3  -1   2  153.60    2.49
  -3  -1  -2  150.80    2.53
   3   1   2  148.57    2.54
  -3   1  -2  150.80    2.53
  -3   1  -2  153.16    2.49
   4  -1   2  129.57    2.21
  -4   1  -2  126.19    2.22
  -4   1  -2  128.21    2.18
   4   1   2  123.26    2.22
   5  -1   2    1.54    0.23
  -5   1  -2    1.94    0.26
   5   1   2    1.93    0.26
   6  -1   2   49.73    1.11
   6   1   2   48.20    1.12
  -6   1  -2   49.07    1.12
   7  -1   2    0.04    0.22
  -7   1  -2    0.09    0.23
   7   1   2    0.10    0.23
   8  -1   2    6.67    0.50
   8   1   2    5.89    0.47
   9  -1   2   32.16    0.98
   9   1   2   31.54    1.00
  10  -1   2   73.70    1.72
  10   1   2   73.20    1.76
  11  -1   2   13.08    0.75
  11   1   2   13.54    0.77
  12  -1   2    1.05    0.40
  12   1   2    1.81    0.45
  13  -1   2    0.30    0.37
  13   1   2    0.50    0.41
  14  -1   2   -0.08    0.38
  14   1   2   -0.01    0.41
  15  -1   2    1.83    0.53
  15   1   2    0.61    0.49
  16  -2  -2   10.81    0.86
  16   2  -2    9.13    0.88
  15  -2  -2    6.41    0.68
  15   2  -2    5.66    0.70
  14  -2  -2   10.25    0.76
  14   2  -2    9.86    0.82
  13  -2  -2    0.29    0.32
  13   2  -2    0.48    0.41
  12  -2  -2    0.35    0.32
  12   2  -2    0.41    0.36
  11  -2  -2    1.08    0.32
  11   2  -2    1.17    0.37
  10  -2  -2    1.56    0.33
  10   2  -2    1.85    0.38
   9  -2  -2    2.66    0.35
   9   2  -2    2.49    0.38
   8  -2  -2    6.56    0.43
   8   2  -2    6.05    0.47
   7  -2  -2   15.54    0.55
   7   2  -2   15.01    0.61
   6  -2  -2    9.31    0.40
   6   2  -2    8.40    0.45
   5  -2  -2   19.35    0.52
   5   2  -2   19.73    0.59
  -5   2   2   18.71    0.55
   4  -2  -2    2.30    0.19
   4  -2  -2    1.77    0.17
  -4   2   2    2.10    0.21
   4   2  -2    2.28    0.23
   3  -2  -2  182.76    2.92
  -3  -2   2  182.41    2.99
   3  -2  -2  190.30    3.37
   3  -2  -2  188.63    2.86
  -3   2   2  177.05    2.95
   3   2  -2  177.08    3.00
  -3   2   2  181.27    2.86
   2  -2  -2    2.97    0.15
  -2  -2   2    2.68    0.20
  -2  -2   2    2.90    0.20
  -2  -2   2    2.75    0.20
   2  -2  -2    3.54    0.30
  -2   2   2    2.77    0.17
   2   2  -2    2.90    0.19
  -2   2   2    2.69    0.17
  -1  -2   2  982.53   15.38
   1  -2  -2  996.61   17.41
  -1  -2   2  936.96   15.36
  -1  -2   2  966.42   14.79
   1  -2  -2  988.18   14.93
   1   2  -2  968.89   15.46
   1   2  -2  999.99   14.90
   1   2  -2  953.15   15.32
  -1   2   2 1000.00   14.71
   0  -2   2  295.90    5.12
   0  -2  -2  292.93    4.43
   0  -2  -2  300.46    5.09
   0  -2   2  287.64    4.40
   0  -2   2  296.81    4.58
   0  -2   2  288.52    4.57
   0   2   2  296.16    4.43
   0   2  -2  286.23    4.58
   0   2  -2  286.82    4.58
   0   2  -2  297.75    4.40
   1  -2   2   14.39    0.44
   1  -2   2   14.51    0.38
   1  -2   2   14.11    0.32
   1  -2   2   14.26    0.32
  -1  -2  -2   14.53    0.28
  -1  -2  -2   14.33    0.38
  -1   2  -2   14.78    0.40
  -1   2  -2   13.69    0.35
  -1   2  -2   14.08    0.35
  -1   2  -2   14.43    0.36
   1   2   2   14.10    0.37
   1   2   2   14.02    0.33
   2  -2   2  192.79    3.04
  -2  -2  -2  187.71    3.03
   2  -2   2  187.33    3.04
  -2  -2  -2  189.94    2.96
   2  -2   2  194.23    3.43
   2  -2   2  189.02    3.01
  -2   2  -2  188.39    3.06
  -2   2  -2  183.90    3.01
   2   2   2  189.39    3.06
   3  -2   2   31.07    0.68
  -3  -2  -2   32.37    0.69
   3  -2   2   32.88    0.82
   3   2   2   32.09    0.72
  -3   2  -2   31.31    0.70
  -3   2  -2   31.65    0.71
   4  -2   2   22.19    0.68
   4  -2   2   21.85    0.57
   4   2   2   22.21    0.61
  -4   2  -2   20.96    0.59
  -4   2  -2   20.66    0.60
   5  -2   2  102.16    1.86
   5  -2   2  102.89    2.11
  -5   2  -2  100.33    1.86
   5   2   2  101.46    1.90
   6  -2   2    3.04    0.36
   6  -2   2    3.33    0.30
  -6   2  -2    3.57    0.34
   6   2   2    2.73    0.31
   7  -2   2   71.94    1.49
  -7   2  -2   71.34    1.51
   7   2   2   69.31    1.54
   8  -2   2   17.04    0.66
  -8   2  -2   17.87    0.73
   8   2   2   17.54    0.74
   9  -2   2    1.57    0.34
   9   2   2    1.35    0.36
  10  -2   2    1.57    0.36
  10   2   2    1.68    0.39
  11  -2   2   11.24    0.69
  11   2   2    9.72    0.70
  12  -2   2    1.25    0.39
  12   2   2    2.00    0.45
  13  -2   2    1.62    0.44
  13  -2   2    0.34    0.46
  13   2   2    2.22    0.51
  14  -2   2   12.76    0.85
  14  -2   2    9.53    0.88
  14   2   2   12.70    0.93
  15  -2   2   -0.09    0.51
  15  -2   2    1.18    0.47
  15   2   2    0.37    0.49
  15  -3  -2   -0.05    0.50
  15   3  -2    1.24    0.52
  14  -3  -2    3.76    0.51
  14  -3  -2    3.15    0.64
  14   3  -2    4.07    0.61
  13  -3  -2    4.23    0.65
  13  -3  -2    6.37    0.57
  13   3  -2    5.34    0.63
  12  -3  -2    2.08    0.38
  12   3  -2    2.14    0.46
  11  -3  -2   -0.25    0.23
  11   3  -2   -0.28    0.31
  10  -3  -2    3.23    0.37
  10   3  -2    2.04    0.40
   9  -3  -2    3.83    0.37
   9   3  -2    5.15    0.49
   8  -3  -2   21.26    0.90
   8  -3  -2   21.71    0.68
   8   3  -2   21.03    0.76
   7  -3  -2   23.94    0.67
   7  -3  -2   25.25    0.92
   7   3  -2   24.72    0.78
   6  -3  -2    8.86    0.37
   6  -3  -2    9.93    0.57
   6   3  -2    8.47    0.46
   5  -3  -2   10.76    0.54
   5  -3  -2   10.60    0.35
   5   3  -2   10.81    0.46
  -5   3   2   10.96    0.39
  -5   3   2   10.90    0.40
  -4  -3   2  125.71    2.12
   4  -3  -2  124.88    2.03
   4  -3  -2  125.33    2.04
   4  -3  -2  124.93    2.46
  -4   3   2  123.87    2.10
   4   3  -2  120.33    2.16
  -4   3   2  121.90    2.04
   3  -3  -2    0.08    0.10
  -3  -3   2    0.11    0.12
  -3  -3   2    0.11    0.11
  -3  -3   2   -0.01    0.13
   3  -3  -2    0.14    0.17
  -3   3   2   -0.13    0.10
  -3   3   2    0.06    0.11
   3   3  -2    0.15    0.14
  -2  -3   2    3.17    0.17
  -2  -3   2    3.36    0.25
   2  -3  -2    3.09    0.14
  -2  -3   2    3.10    0.17
   2  -3  -2    3.35    0.27
   2   3  -2    3.30    0.23
  -2   3   2    3.35    0.18
   2   3  -2    2.97    0.22
  -2   3   2    3.04    0.13
   1  -3  -2    2.56    0.21
  -1  -3   2    2.82    0.21
   1  -3  -2    2.80    0.23
  -1   3   2    2.78    0.14
   1   3  -2    2.85    0.19
   1   3  -2    2.58    0.18
  -1   3   2    2.77    0.21
   0  -3  -2   12.78    0.42
   0  -3   2   12.74    0.45
   0  -3   2   12.56    0.37
   0   3  -2   12.21    0.30
   0   3   2   12.36    0.40
   0   3  -2   12.90    0.38
   0   3  -2   12.58    0.30
  -1  -3  -2    0.12    0.13
   1  -3   2   -0.02    0.14
   1  -3   2    0.05    0.14
  -1   3  -2    0.06    0.10
  -1   3  -2    0.11    0.12
  -1   3  -2    0.06    0.13
  -1   3  -2    0.07    0.10
   1   3   2    0.03    0.08
   2  -3   2   76.99    1.35
  -2  -3  -2   77.33    1.25
   2  -3   2   73.83    1.26
   2  -3   2   75.61    1.26
   2  -3   2   76.15    1.58
  -2  -3  -2   77.43    1.37
  -2   3  -2   76.60    1.34
  -2   3  -2   75.45    1.36
  -2   3  -2   77.90    1.35
  -2   3  -2   75.87    1.33
   2   3   2   76.17    1.33
  -3  -3  -2    0.11    0.11
  -3  -3  -2    0.17    0.12
   3  -3   2    0.11    0.17
   3  -3   2    0.20    0.11
   3  -3   2    0.31    0.11
  -3   3  -2    0.26    0.17
   3   3   2    0.13    0.16
  -3   3  -2    0.39    0.14
   4  -3   2   93.04    1.66
   4  -3   2   95.02    1.96
  -4  -3  -2   94.31    1.71
  -4   3  -2   94.63    1.73
   4   3   2   95.87    1.74
  -4   3  -2   93.27    1.71
   5  -3   2  143.17    2.46
   5  -3   2  143.57    2.84
  -5   3  -2  142.28    2.49
   5   3   2  141.94    2.54
   6  -3   2   27.20    0.72
   6  -3   2   26.47    0.87
   6   3   2   26.24    0.78
  -6   3  -2   26.06    0.76
   7  -3   2   18.45    0.78
   7  -3   2   18.91    0.64
  -7   3  -2   18.96    0.68
   7   3   2   17.46    0.68
   8  -3   2    9.82    0.53
   8  -3   2   11.00    0.71
   8   3   2   10.41    0.62
  -8   3  -2   10.12    0.61
   9  -3   2    1.10    0.37
   9  -3   2    1.12    0.29
   9   3   2    1.23    0.37
  -9   3  -2    0.77    0.33
  10  -3   2    3.10    0.47
  10  -3   2    2.88    0.38
  10   3   2    3.94    0.48
  11  -3   2    0.25    0.36
  11  -3   2   -0.20    0.25
  11   3   2    0.60    0.38
  12  -3   2    3.41    0.46
  12  -3   2    3.26    0.55
  12   3   2    3.55    0.54
  13  -3   2   -0.26    0.31
  13  -3   2    0.40    0.44
  13   3   2   -0.01    0.40
  14  -3   2    0.46    0.38
  14  -3   2   -0.24    0.43
  14   3   2    0.11    0.43
  15  -3   2    0.32    0.53
  15   3   2   -0.43    0.44
  15  -4  -2    3.24    0.68
  15   4  -2    3.77    0.68
  14  -4  -2    1.28    0.52
  14   4  -2    1.46    0.52
  13  -4  -2    1.91    0.54
  13   4  -2    3.46    0.55
  12  -4  -2    1.03    0.33
  12  -4  -2    1.27    0.46
  12   4  -2    1.34    0.43
  11  -4  -2    5.27    0.43
  11  -4  -2    4.32    0.56
  11   4  -2    4.13    0.51
  10  -4  -2   13.68    0.58
  10  -4  -2   13.25    0.83
  10   4  -2   13.04    0.72
   9  -4  -2    6.58    0.43
   9  -4  -2    7.00    0.61
   9   4  -2    6.26    0.52
   8  -4  -2    4.77    0.50
   8  -4  -2    5.08    0.36
   8   4  -2    5.46    0.47
   7  -4  -2    7.35    0.58
   7  -4  -2    8.04    0.36
   7   4  -2    8.26    0.51
   6  -4  -2    0.14    0.12
   6  -4  -2   -0.04    0.22
  -6  -4   2    0.40    0.18
  -6   4   2    0.10    0.18
   6   4  -2    0.01    0.21
  -5  -4   2   17.78    0.59
   5  -4  -2   18.40    0.40
   5  -4  -2   19.21    0.41
  -5   4   2   18.61    0.52
  -5   4   2   18.30    0.52
   5   4  -2   18.56    0.59
   4  -4  -2    4.83    0.25
  -4  -4   2    5.29    0.33
  -4  -4   2    4.74    0.25
   4  -4  -2    4.31    0.36
  -4   4   2    4.40    0.27
  -4   4   2    4.34    0.25
   4   4  -2    4.50    0.31
  -3  -4   2   43.65    0.79
  -3  -4   2   42.68    0.78
   3  -4  -2   43.48    0.78
  -3  -4   2   43.89    0.94
   3  -4  -2   42.33    1.08
  -3   4   2   42.31    0.78
   3   4  -2   41.74    0.87
  -3   4   2   42.19    0.79
  -2  -4   2    8.10    0.36
   2  -4  -2    8.63    0.43
   2   4  -2    8.02    0.30
  -2   4   2    8.39    0.26
   2   4  -2    8.46    0.30
   1  -4  -2   13.33    0.50
  -1  -4   2   12.93    0.43
  -1   4   2   13.28    0.31
   1   4  -2   12.72    0.34
   1   4  -2   12.81    0.33
   0  -4  -2  238.59    3.87
   0  -4   2  241.87    3.84
   0  -4  -2  250.62    4.44
   0  -4   2  248.09    4.47
   0   4  -2  243.52    3.87
   0   4  -2  246.16    3.86
   1  -4   2   62.72    1.40
   1  -4   2   62.79    1.19
  -1  -4  -2   63.18    1.21
  -1  -4  -2   63.80    1.36
  -1   4  -2   63.21    1.09
   1   4   2   61.55    1.04
  -1   4  -2   63.86    1.17
  -1   4  -2   62.49    1.10
   2  -4   2   17.65    0.62
  -2  -4  -2   17.58    0.52
  -2   4  -2   17.73    0.44
  -2   4  -2   16.43    0.50
  -2   4  -2   17.78    0.44
   2   4   2   17.21    0.43
  -3  -4  -2    1.91    0.13
   3  -4   2    1.53    0.10
  -3  -4  -2    1.75    0.22
  -3  -4  -2    1.70    0.12
   3  -4   2    1.49    0.23
  -3   4  -2    1.83    0.20
  -3   4  -2    1.90    0.23
   3   4   2    1.61    0.20
   4  -4   2    0.10    0.20
  -4  -4  -2    0.19    0.16
   4  -4   2    0.21    0.11
   4  -4   2    0.24    0.11
  -4   4  -2    0.02    0.19
  -4   4  -2    0.31    0.16
   4   4   2    0.33    0.18
   5  -4   2   34.31    0.74
  -5  -4  -2   34.28    0.88
   5  -4   2   34.67    1.01
  -5   4  -2   33.75    0.86
   5   4   2   34.00    0.87
   6  -4   2   28.98    0.71
   6  -4   2   28.65    0.95
  -6  -4  -2   28.58    0.82
   6   4   2   29.29    0.85
  -6   4  -2   29.50    0.83
   7  -4   2    0.51    0.27
  -7  -4  -2    0.23    0.20
   7  -4   2    0.24    0.19
   7   4   2    0.45    0.28
  -7   4  -2    0.42    0.28
   8  -4   2    2.32    0.30
   8  -4   2    1.70    0.37
   8   4   2    2.09    0.38
  -8   4  -2    1.71    0.35
   9  -4   2   34.73    1.23
   9  -4   2   34.43    0.96
  -9   4  -2   34.19    1.06
   9   4   2   35.96    1.12
  10  -4   2    1.15    0.39
  10  -4   2    1.32    0.30
  10   4   2    1.64    0.40
 -10   4  -2    1.39    0.38
  11  -4   2    0.77    0.40
  11  -4   2    0.93    0.30
  11   4   2    0.86    0.39
  12  -4   2    0.33    0.40
  12  -4   2    0.74    0.31
  12   4   2    0.69    0.42
  13  -4   2    4.49    0.64
  13   4   2    3.84    0.60
  14  -4   2    0.09    0.47
  14   4   2    0.34    0.49
  15  -5  -2    0.26    0.51
  14  -5  -2    2.42    0.60
  14   5  -2    2.38    0.57
  13  -5  -2    2.65    0.57
  13   5  -2    3.60    0.59
  12  -5  -2    0.13    0.38
 -12  -5   2    0.45    0.30
  12   5  -2    0.31    0.39
 -11  -5   2    8.79    0.63
  11  -5  -2    7.90    0.72
  11   5  -2    7.39    0.64
  10  -5  -2    1.00    0.39
 -10  -5   2    1.48    0.34
  10   5  -2    0.73    0.36
  -9  -5   2   16.70    0.73
   9  -5  -2   16.25    0.87
   9   5  -2   15.93    0.76
   8  -5  -2   42.91    1.35
   8  -5  -2   43.49    0.90
  -8  -5   2   42.64    1.15
   8   5  -2   43.34    1.18
   7  -5  -2    2.82    0.39
   7  -5  -2    3.09    0.20
  -7  -5   2    2.57    0.33
  -7   5   2    3.14    0.31
   7   5  -2    2.59    0.36
  -6  -5   2    5.50    0.38
  -6  -5   2    6.00    0.33
   6  -5  -2    6.57    0.55
  -6   5   2    5.89    0.37
   6   5  -2    5.70    0.44
  -5  -5   2    6.61    0.38
   5  -5  -2    6.58    0.51
  -5  -5   2    6.43    0.30
   5   5  -2    6.49    0.40
  -5   5   2    6.37    0.34
  -5   5   2    6.08    0.33
  -4  -5   2    0.46    0.10
   4  -5  -2    0.43    0.21
  -4  -5   2    0.48    0.10
   4  -5  -2    0.47    0.12
  -4  -5   2    0.44    0.19
  -4   5   2    0.37    0.13
   4   5  -2    0.16    0.17
  -4   5   2    0.51    0.15
   3  -5  -2    9.35    0.50
  -3  -5   2    9.25    0.42
   3   5  -2    9.87    0.37
  -3   5   2    9.29    0.27
  -3   5   2    9.42    0.33
   2  -5  -2   15.29    0.60
  -2  -5   2   15.08    0.52
  -2   5   2   15.09    0.39
   2   5  -2   15.37    0.42
   2   5  -2   14.59    0.41
   1  -5  -2    0.18    0.17
   1  -5  -2    0.26    0.17
  -1  -5   2    0.10    0.16
   1   5  -2    0.20    0.11
  -1   5   2    0.30    0.11
   1   5  -2    0.25    0.11
   0  -5   2    6.98    0.37
   0  -5   2    7.48    0.43
   0  -5  -2    7.52    0.38
   0  -5  -2    7.08    0.41
   0   5  -2    7.38    0.24
   0   5  -2    7.01    0.25
   0   5  -2    7.02    0.34
  -1  -5  -2    4.94    0.36
   1  -5   2    5.15    0.39
   1  -5   2    4.93    0.34
  -1  -5  -2    4.44    0.33
  -1   5  -2    4.94    0.30
  -1   5  -2    4.87    0.22
  -1   5  -2    4.90    0.22
   2  -5   2    3.02    0.31
  -2  -5  -2    4.06    0.31
  -2   5  -2    4.52    0.32
  -2   5  -2    3.31    0.22
  -2   5  -2    3.45    0.24
   2   5   2    3.76    0.23
  -3  -5  -2  117.67    2.12
   3  -5   2  117.41    2.44
   3   5   2  115.88    2.04
  -3   5  -2  114.84    2.03
  -3   5  -2  120.61    2.07
   4  -5   2   18.75    0.73
  -4  -5  -2   18.74    0.63
  -4   5  -2   20.58    0.62
   4   5   2   18.73    0.58
  -4   5  -2   18.67    0.56
   5  -5   2    8.93    0.56
   5  -5   2    9.58    0.27
  -5  -5  -2    9.51    0.48
   5  -5   2    9.52    0.27
  -5   5  -2   10.20    0.50
   5   5   2    9.82    0.48
   6  -5   2    0.02    0.12
   6  -5   2    0.41    0.25
  -6  -5  -2    0.08    0.19
  -6   5  -2    0.29    0.24
   6   5   2    0.10    0.22
   7  -5   2   17.98    0.83
   7  -5   2   17.77    0.53
  -7  -5  -2   18.55    0.71
  -7   5  -2   17.41    0.70
   7   5   2   16.45    0.70
   8  -5   2    4.49    0.34
  -8  -5  -2    3.55    0.39
   8  -5   2    4.08    0.48
  -8   5  -2    4.17    0.43
   8   5   2    4.64    0.48
   9  -5   2    3.14    0.46
   9  -5   2    3.14    0.32
  -9  -5  -2    3.19    0.39
   9   5   2    3.45    0.47
  -9   5  -2    3.48    0.43
  10  -5   2   -0.17    0.31
 -10  -5  -2   -0.21    0.24
  10   5   2    0.48    0.35
 -10   5  -2   -0.41    0.30
  11  -5   2   -0.21    0.32
 -11  -5  -2    0.26    0.29
  11   5   2    0.16    0.36
 -12  -5  -2    0.74    0.34
  12  -5   2    0.82    0.43
  12   5   2    1.63    0.45
  13  -5   2    2.41    0.56
 -13  -5  -2    2.43    0.47
  13   5   2    3.35    0.60
  14  -5   2   -0.19    0.46
 -14  -5  -2    0.16    0.38
  14   5   2   -0.11    0.44
 -14  -6   2    3.10    0.51
  14  -6  -2    3.80    0.67
  14   6  -2    4.40    0.67
 -13  -6   2    1.32    0.40
  13  -6  -2    0.74    0.47
  13   6  -2    1.39    0.49
 -12  -6   2    1.09    0.37
  12  -6  -2    0.78    0.42
  12   6  -2    1.58    0.47
 -11  -6   2    1.07    0.35
  11  -6  -2    0.46    0.39
  11   6  -2    0.93    0.38
  10  -6  -2    6.22    0.64
 -10  -6   2    6.41    0.54
  10   6  -2    6.46    0.58
  -9  -6   2    4.79    0.47
   9  -6  -2    4.83    0.53
   9   6  -2    6.24    0.55
  -8  -6   2   18.37    0.74
   8  -6  -2   16.52    0.86
  -8  -6   2   16.72    0.58
   8   6  -2   17.52    0.74
   7  -6  -2    9.93    0.68
  -7  -6   2    8.69    0.54
  -7  -6   2    8.76    0.39
   7   6  -2    8.90    0.56
  -7   6   2    8.92    0.47
   6  -6  -2    5.72    0.52
  -6  -6   2    5.69    0.27
  -6  -6   2    5.95    0.45
   6   6  -2    5.80    0.43
  -6   6   2    5.55    0.37
  -6   6   2    5.13    0.39
  -5  -6   2   19.40    0.69
   5  -6  -2   19.97    0.82
  -5   6   2   19.33    0.55
  -5   6   2   20.04    0.56
   5   6  -2   20.02    0.65
   4  -6  -2    4.79    0.43
  -4  -6   2    4.37    0.37
   4   6  -2    4.50    0.35
  -4   6   2    4.16    0.30
  -4   6   2    4.57    0.26
   3  -6  -2   -0.14    0.18
  -3  -6   2   -0.07    0.16
  -3   6   2    0.05    0.14
  -3   6   2    0.15    0.10
   3   6  -2    0.11    0.16
   2  -6  -2    2.97    0.33
  -2  -6   2    3.10    0.30
   2   6  -2    3.55    0.25
  -2   6   2    3.37    0.25
   2   6  -2    3.31    0.23
   1  -6  -2   57.86    1.26
   1  -6  -2   56.80    1.40
  -1  -6   2   55.28    1.21
   1   6  -2   56.12    1.03
   1   6  -2   55.43    1.04
  -1   6   2   56.89    1.04
   0  -6  -2   40.67    1.00
   0  -6   2   42.72    0.99
   0  -6  -2   41.64    1.12
   0  -6   2   39.64    1.13
   0   6  -2   41.76    0.78
   0   6  -2   40.18    0.78
   0   6  -2   41.40    0.91
   1  -6   2    7.44    0.42
  -1  -6  -2    7.17    0.42
  -1   6  -2    7.48    0.38
  -1   6  -2    7.21    0.27
   1   6   2    6.92    0.23
  -1   6  -2    7.42    0.28
  -2  -6  -2   53.84    1.22
   2  -6   2   56.74    1.43
   2   6   2   56.85    1.04
  -2   6  -2   56.07    1.15
  -2   6  -2   53.41    1.04
  -2   6  -2   55.99    1.05
   3  -6   2   37.50    1.12
  -3  -6  -2   37.51    0.97
  -3   6  -2   36.64    0.81
  -3   6  -2   37.96    0.90
   3   6   2   38.22    0.83
  -4  -6  -2    9.09    0.49
   4  -6   2    8.79    0.56
  -4   6  -2    9.29    0.48
   4   6   2    9.19    0.43
  -4   6  -2    9.70    0.41
   5  -6   2    2.09    0.34
  -5  -6  -2    2.12    0.31
   5   6   2    2.03    0.29
  -5   6  -2    2.32    0.32
  -6  -6  -2    2.57    0.33
   6  -6   2    1.08    0.31
  -6   6  -2    2.24    0.33
   6   6   2    1.76    0.32
  -7  -6  -2   41.50    1.14
   7  -6   2   40.22    1.30
   7   6   2   41.02    1.12
  -7   6  -2   37.38    1.06
   8  -6   2    5.45    0.55
  -8  -6  -2    6.89    0.55
  -8   6  -2    6.55    0.51
   8   6   2    6.16    0.53
  -9  -6  -2   -0.23    0.22
   9  -6   2    0.08    0.32
  -9   6  -2    0.07    0.29
   9   6   2   -0.24    0.31
 -10  -6  -2    7.16    0.61
  10  -6   2    4.84    0.59
  10   6   2    6.01    0.59
 -10   6  -2    5.77    0.53
 -11  -6  -2    0.16    0.29
  11  -6   2    0.35    0.38
  11   6   2    1.19    0.44
 -12  -6  -2    0.09    0.31
  12  -6   2    0.55    0.42
  12   6   2    0.32    0.42
  13  -6   2    0.24    0.47
 -13  -6  -2    0.57    0.37
  13   6   2   -0.22    0.43
  13  -7  -2    2.66    0.62
 -13  -7   2    2.99    0.51
  13   7  -2    4.42    0.65
  12  -7  -2    1.29    0.52
 -12  -7   2    1.34    0.39
  12   7  -2    1.91    0.51
  11  -7  -2   -0.34    0.32
 -11  -7   2   -0.11    0.26
  11   7  -2   -0.53    0.32
  10  -7  -2    2.57    0.51
 -10  -7   2    2.40    0.42
  10   7  -2    3.40    0.50
   9  -7  -2    1.32    0.41
  -9  -7   2    1.72    0.34
   9   7  -2    0.89    0.35
   8  -7  -2   13.08    0.84
  -8  -7   2   12.62    0.67
   8   7  -2   14.23    0.71
   7  -7  -2   71.27    1.93
  -7  -7   2   74.41    1.70
  -7   7   2   72.09    1.45
   7   7  -2   73.25    1.63
   6  -7  -2   12.37    0.73
  -6  -7   2   13.29    0.64
   6   7  -2   12.86    0.59
  -6   7   2   11.99    0.49
   5  -7  -2    1.36    0.32
  -5  -7   2    0.84    0.25
   5   7  -2    0.95    0.25
  -5   7   2    0.83    0.20
  -4  -7   2   -0.05    0.19
   4  -7  -2   -0.13    0.23
  -4   7   2    0.00    0.16
   4   7  -2    0.01    0.19
  -3  -7   2   -0.28    0.18
   3  -7  -2   -0.05    0.21
   3   7  -2    0.18    0.17
  -3   7   2    0.15    0.17
  -3   7   2    0.01    0.10
   2  -7  -2   22.42    0.85
  -2  -7   2   22.99    0.76
   2   7  -2   23.30    0.59
  -2   7   2   23.64    0.59
  -1  -7   2    0.17    0.20
   1  -7  -2    0.21    0.22
   1  -7  -2    0.14    0.21
   1   7  -2   -0.18    0.12
   1   7  -2    0.15    0.14
  -1   7   2   -0.01    0.14
   0  -7   2   29.94    1.00
   0  -7  -2   30.58    0.89
   0  -7   2   30.92    0.88
   0  -7  -2   31.11    0.99
   0   7  -2   29.56    0.78
   0   7  -2   30.13    0.65
   0   7  -2   30.29    0.64
   1  -7   2   59.77    1.36
   1  -7   2   59.88    1.56
  -1  -7  -2   58.90    1.35
   1   7   2   60.02    1.05
  -1   7  -2   60.32    1.25
  -1   7  -2   61.42    1.11
  -1   7  -2   59.06    1.11
  -2  -7  -2   16.27    0.65
   2  -7   2   15.98    0.74
  -2   7  -2   16.84    0.47
   2   7   2   15.97    0.45
  -2   7  -2   15.87    0.46
  -2   7  -2   16.17    0.57
  -3  -7  -2    0.28    0.22
   3  -7   2    0.39    0.24
   3   7   2    0.52    0.19
  -3   7  -2    0.70    0.24
  -3   7  -2    0.48    0.17
  -4  -7  -2   55.33    1.33
   4  -7   2   54.41    1.52
   4   7   2   53.41    1.17
  -4   7  -2   54.50    1.21
   5  -7   2   10.42    0.67
  -5  -7  -2   10.76    0.58
  -5   7  -2   11.67    0.56
   5   7   2   10.78    0.53
  -6  -7  -2    8.67    0.56
   6  -7   2    9.38    0.67
   6   7   2   10.39    0.56
  -6   7  -2    9.75    0.54
   7  -7   2    7.87    0.66
  -7  -7  -2    7.46    0.54
  -7   7  -2    8.22    0.55
   7   7   2    8.44    0.57
  -8  -7  -2    0.21    0.25
   8  -7   2   -0.02    0.30
   8   7   2    0.15    0.30
  -8   7  -2   -0.24    0.25
   9  -7   2    9.57    0.78
  -9  -7  -2   10.29    0.66
   9   7   2   10.25    0.71
  -9   7  -2   11.46    0.69
  10  -7   2    0.07    0.37
 -10  -7  -2    0.44    0.30
  10   7   2    0.80    0.38
 -10   7  -2   -0.25    0.30
  11  -7   2    0.24    0.41
 -11  -7  -2    1.24    0.37
  11   7   2    1.00    0.44
  12  -7   2    5.12    0.69
 -12  -7  -2    5.30    0.61
  12   7   2    5.55    0.68
  12  -8  -2   -0.35    0.40
 -12  -8   2   -0.10    0.30
  12   8  -2    0.78    0.43
  11  -8  -2   -0.12    0.38
 -11  -8   2    0.16    0.30
  11   8  -2   -0.01    0.38
 -10  -8   2    0.57    0.32
  10  -8  -2    0.65    0.39
  10   8  -2    0.02    0.34
  -9  -8   2    0.41    0.31
   9  -8  -2    0.61    0.36
   9   8  -2    0.86    0.35
  -8  -8   2   10.17    0.66
   8  -8  -2   10.97    0.80
   8   8  -2   10.74    0.65
   7  -8  -2   11.37    0.78
  -7  -8   2   11.43    0.66
   7   8  -2   11.99    0.65
   6  -8  -2    1.39    0.37
  -6  -8   2    1.44    0.32
   6   8  -2    1.15    0.29
  -5  -8   2    4.79    0.44
   5  -8  -2    3.78    0.47
   5   8  -2    4.31    0.39
  -4  -8   2    0.35    0.23
   4  -8  -2   -0.02    0.26
   4   8  -2    0.20    0.20
  -4   8   2    0.20    0.18
   3  -8  -2    1.23    0.31
  -3  -8   2    1.76    0.32
   3   8  -2    1.77    0.24
  -3   8   2    1.84    0.23
   2  -8  -2    1.26    0.32
  -2  -8   2    0.97    0.28
  -2   8   2    1.16    0.20
   2   8  -2    1.43    0.20
  -1  -8   2    5.70    0.47
   1  -8  -2    4.59    0.45
   1  -8  -2    4.80    0.46
  -1   8   2    4.53    0.32
   1   8  -2    5.06    0.29
   1   8  -2    5.48    0.40
   0  -8  -2    0.32    0.25
   0  -8  -2    0.22    0.23
   0  -8   2    0.03    0.24
   0  -8   2    0.53    0.25
   0   8  -2    0.25    0.14
   0   8   2    0.34    0.17
   0   8  -2    0.27    0.20
   1  -8   2    0.43    0.26
  -1  -8  -2    0.79    0.27
   1  -8   2    1.06    0.30
   1   8   2    0.96    0.14
  -1   8  -2    0.86    0.24
  -1   8  -2    0.71    0.17
  -2  -8  -2    0.26    0.24
   2  -8   2    0.18    0.24
  -2   8  -2    0.11    0.17
   2   8   2    0.05    0.14
  -2   8  -2   -0.19    0.22
   3  -8   2    3.69    0.43
  -3  -8  -2    3.83    0.42
  -3   8  -2    3.83    0.36
   3   8   2    4.13    0.31
  -4  -8  -2   14.05    0.67
   4  -8   2   12.52    0.75
   4   8   2   12.43    0.52
  -4   8  -2   12.57    0.57
  -5  -8  -2    8.95    0.55
   5  -8   2    8.79    0.67
   5   8   2    8.03    0.48
  -5   8  -2    7.71    0.51
   6  -8   2   10.82    0.76
  -6  -8  -2   10.52    0.64
  -6   8  -2   11.05    0.59
   6   8   2   11.06    0.59
  -7  -8  -2    4.52    0.47
   7  -8   2    4.35    0.54
   7   8   2    4.96    0.48
  -7   8  -2    5.10    0.46
   8  -8   2    0.56    0.36
  -8  -8  -2    0.51    0.28
   8   8   2    0.22    0.30
  -8   8  -2    0.27    0.30
   9  -8   2    0.72    0.39
  -9  -8  -2    0.64    0.32
   9   8   2    0.55    0.37
 -10  -8  -2    0.03    0.29
  10  -8   2   -0.34    0.36
  10   8   2    0.62    0.40
  11  -8   2    1.65    0.50
 -11  -8  -2    2.16    0.46
  11   8   2    3.05    0.57
 -11  -9   2    0.78    0.35
  11  -9  -2   -0.13    0.40
  11   9  -2    0.56    0.41
  10  -9  -2   -0.13    0.37
 -10  -9   2    0.02    0.31
  10   9  -2    0.32    0.38
  -9  -9   2    0.24    0.31
   9  -9  -2   -0.10    0.34
   9   9  -2    0.25    0.34
  -8  -9   2    2.91    0.44
   8  -9  -2    2.61    0.49
   8   9  -2    2.02    0.39
  -7  -9   2    5.15    0.55
   7  -9  -2    4.50    0.57
   7   9  -2    4.12    0.45
  -6  -9   2    6.18    0.55
   6  -9  -2    5.58    0.61
   6   9  -2    5.70    0.47
   5  -9  -2   41.42    1.41
  -5  -9   2   39.17    1.20
   5   9  -2   38.25    1.04
  -4  -9   2    4.17    0.46
   4  -9  -2    3.74    0.49
   4   9  -2    4.31    0.37
  -3  -9   2    2.43    0.36
   3  -9  -2    1.79    0.37
   3   9  -2    3.10    0.30
   2  -9  -2    4.92    0.51
  -2  -9   2    4.02    0.44
   2   9  -2    5.00    0.34
   1  -9  -2    0.04    0.24
  -1  -9   2    0.45    0.27
   1  -9  -2    0.37    0.28
   1   9  -2    0.19    0.16
   1   9  -2    0.11    0.21
   0  -9   2    1.91    0.36
   0  -9  -2    2.47    0.39
   0   9  -2    1.77    0.30
   0   9   2    1.70    0.25
   0   9  -2    2.00    0.21
  -1  -9  -2    2.00    0.36
   1  -9   2    2.22    0.39
   1  -9   2    2.25    0.40
  -1   9  -2    1.61    0.29
  -1   9  -2    2.13    0.22
  -2  -9  -2    2.59    0.38
   2  -9   2    2.24    0.42
   2   9   2    2.46    0.23
  -2   9  -2    2.38    0.25
  -2   9  -2    2.23    0.32
   3  -9   2    0.52    0.31
  -3  -9  -2    0.41    0.26
  -3   9  -2    0.66    0.26
   3   9   2    0.49    0.19
  -4  -9  -2    0.76    0.32
   4  -9   2    0.83    0.34
   4   9   2    1.03    0.25
  -4   9  -2    0.52    0.28
  -5  -9  -2    0.38    0.29
   5  -9   2   -0.43    0.26
   5   9   2    0.10    0.25
  -6  -9  -2    1.81    0.36
   6  -9   2    1.89    0.43
   6   9   2    2.11    0.35
   7  -9   2    1.59    0.42
  -7  -9  -2    1.79    0.38
   7   9   2    1.80    0.38
  -8  -9  -2    1.64    0.41
   8  -9   2    1.64    0.45
   8   9   2    2.41    0.44
  -9  -9  -2    0.92    0.34
   9  -9   2    1.23    0.47
   9   9   2    1.90    0.43
 -10  -9  -2    0.10    0.32
  10  -9   2    0.47    0.41
  10   9   2    0.50    0.40
  -9 -10   2    2.26    0.45
   9 -10  -2    2.25    0.53
   9  10  -2    2.67    0.48
  -8 -10   2    1.82    0.42
   8 -10  -2    2.40    0.53
   8  10  -2    3.32    0.47
   7 -10  -2    5.13    0.64
  -7 -10   2    5.33    0.58
   7  10  -2    5.35    0.51
  -6 -10   2    4.62    0.52
   6 -10  -2    4.26    0.59
   6  10  -2    4.62    0.47
  -5 -10   2    0.24    0.30
   5 -10  -2    0.50    0.34
   5  10  -2    0.22    0.26
   4 -10  -2    0.54    0.33
  -4 -10   2    0.14    0.28
   4  10  -2    0.43    0.24
  -3 -10   2    2.48    0.42
   3 -10  -2    2.46    0.44
   2 -10  -2    2.59    0.44
  -2 -10   2    3.64    0.47
   2  10  -2    2.68    0.35
  -1 -10   2    2.93    0.43
   1 -10  -2    2.19    0.42
   1 -10  -2    2.25    0.41
   1  10  -2    2.71    0.35
   0 -10  -2    3.14    0.44
   0 -10   2    3.21    0.46
   0  10  -2    3.02    0.37
  -1 -10  -2    3.78    0.47
   1 -10   2    4.33    0.54
   2 -10   2    0.23    0.29
  -2 -10  -2    0.02    0.28
  -3 -10  -2    1.55    0.36
   3 -10   2    1.80    0.42
   4 -10   2    0.50    0.34
  -4 -10  -2    1.18    0.36
  -5 -10  -2    2.14    0.42
   5 -10   2    1.95    0.46
   5  10   2    2.07    0.33
  -6 -10  -2    0.58    0.34
   6 -10   2    1.21    0.41
   6  10   2    0.92    0.33
   7 -10   2    0.67    0.41
  -7 -10  -2    0.52    0.34
   7  10   2    0.66    0.35
  -8 -10  -2    3.79    0.52
   8 -10   2    4.38    0.63
   8  10   2    4.46    0.54
   9 -10   2    0.33    0.43
   7 -11  -2   -0.65    0.31
  -7 -11   2   -0.12    0.34
   6 -11  -2   11.45    0.94
  -6 -11   2   10.91    0.82
   5 -11  -2    1.41    0.42
  -5 -11   2    0.65    0.35
   4 -11  -2    0.44    0.36
  -4 -11   2   -0.59    0.28
  -3 -11   2    0.35    0.34
   3 -11  -2    0.18    0.31
   2 -11  -2    0.81    0.34
  -2 -11   2    0.63    0.35
  -1 -11   2    0.09    0.34
   0 -11   2    0.08    0.33
   0 -11  -2   -0.26    0.30
  -1 -11  -2    1.57    0.41
   2 -11   2    4.69    0.60
  -2 -11  -2    5.90    0.62
  -3 -11  -2    0.96    0.37
   3 -11   2    1.27    0.43
   4 -11   2   -0.30    0.30
  -4 -11  -2    0.04    0.29
   5 -11   2    1.48    0.47
  -5 -11  -2    1.70    0.41
  -6 -11  -2    4.72    0.58
   6 -11   2    5.58    0.69
   3 -12  -2    3.37    0.58
  -3 -12   2    1.85    0.45
  -2 -12   2   -0.74    0.29
  -1 -12   2   -0.28    0.35
  -1 -12  -2   25.00    1.14
  -2 -12  -2    2.51    0.50
  16   0  -3    0.33    0.44
  15   0  -3    5.15    0.65
  14   0  -3   -0.33    0.36
  13   0  -3    3.12    0.49
  12   0  -3   -0.07    0.31
  11   0  -3   36.94    1.14
  10   0  -3   -0.04    0.28
   9   0  -3   27.03    0.86
   8   0  -3   -0.22    0.20
   7   0  -3   44.67    1.05
   6   0  -3   -0.08    0.18
   5   0  -3   -0.07    0.16
   4   0  -3   -0.13    0.15
  -4   0   3   -0.22    0.14
  -3   0   3   37.34    0.75
   3   0  -3   36.73    0.75
   2   0  -3    0.14    0.10
  -2   0   3   -0.09    0.09
   0   0  -3   -0.14    0.02
   0   0  -3   -0.10    0.07
   0   0  -3   -0.20    0.07
   0   0   3   -0.14    0.05
   0   0   3   -0.15    0.02
   0   0   3   -0.22    0.05
   0   0   3   -0.09    0.08
   0   0  -3   -0.16    0.06
  -1   0  -3  192.43    3.05
   1   0   3  201.67    3.14
   1   0   3  193.77    3.05
   1   0   3  201.69    3.36
  -1   0  -3  187.95    3.13
  -2   0  -3   -0.77    0.16
   2   0   3   -0.75    0.16
  -2   0  -3   -0.63    0.15
   2   0   3   -0.73    0.17
   3   0   3   57.63    1.13
  -3   0  -3   58.00    1.12
  -3   0  -3   58.20    1.13
  -4   0  -3   -0.15    0.17
   4   0   3    0.01    0.18
  -5   0  -3   12.23    0.49
   5   0   3   12.27    0.49
  -6   0  -3    0.19    0.20
   6   0   3    0.17    0.21
   7   0   3    9.21    0.52
   8   0   3   -0.04    0.26
   9   0   3   53.96    1.39
  10   0   3    0.00    0.32
  11   0   3   66.72    1.70
  12   0   3    0.04    0.36
  13   0   3    3.27    0.54
  14   0   3    0.44    0.43
  15   0   3    7.88    0.79
  16  -1  -3    1.43    0.49
  16   1  -3    1.25    0.53
  15  -1  -3    5.48    0.66
  15   1  -3    5.30    0.67
  14  -1  -3    4.23    0.55
  14   1  -3    3.82    0.58
  13  -1  -3    3.28    0.51
  13   1  -3    4.16    0.55
  12  -1  -3    3.78    0.47
  12   1  -3    3.15    0.48
  11  -1  -3   13.22    0.70
  11   1  -3   11.96    0.72
  10  -1  -3    0.01    0.27
  10   1  -3    0.11    0.29
   9  -1  -3    0.49    0.26
   9   1  -3    0.35    0.28
   8  -1  -3    0.17    0.21
   8   1  -3    0.39    0.24
   7  -1  -3   63.45    1.34
   7   1  -3   64.64    1.37
   6  -1  -3    2.77    0.27
   6   1  -3    2.68    0.29
   5  -1  -3   23.25    0.60
   5   1  -3   23.11    0.64
   4  -1  -3   22.00    0.54
  -4  -1   3   20.76    0.55
   4   1  -3   21.13    0.56
  -4   1   3   22.23    0.55
   3  -1  -3   60.44    1.09
  -3  -1   3   60.87    1.12
   3   1  -3   61.48    1.13
  -3   1   3   60.20    1.10
   2  -1  -3  101.79    1.66
  -2  -1   3  102.57    1.70
  -2   1   3  101.46    1.67
   2   1  -3   98.44    1.70
   1  -1  -3   35.46    0.57
  -1  -1   3   35.11    0.59
   1  -1  -3   35.52    0.62
  -1  -1   3   34.80    0.66
  -1  -1   3   34.19    0.65
   1  -1  -3   37.14    0.71
   1   1  -3   34.91    0.66
   0  -1  -3   23.03    0.43
   0  -1  -3   23.75    0.43
   0  -1   3   21.87    0.46
   0  -1   3   22.76    0.39
   0  -1  -3   22.09    0.45
   0  -1  -3   23.55    0.44
   0  -1   3   24.06    0.48
   0   1   3   22.99    0.45
   0   1  -3   22.81    0.47
   0   1   3   23.74    0.46
   0   1  -3   24.47    0.50
   0   1  -3   23.07    0.39
  -1  -1  -3   94.91    1.59
   1  -1   3   97.87    1.60
  -1  -1  -3   94.99    1.56
   1  -1   3   97.73    1.61
  -1  -1  -3   95.23    1.51
   1  -1   3   97.44    1.74
   1   1   3   93.58    1.60
  -1   1  -3   96.04    1.59
  -1   1  -3   93.71    1.61
  -1   1  -3   94.57    1.61
   1   1   3   94.84    1.56
  -1   1  -3   97.57    1.74
   2  -1   3  788.51   13.54
  -2  -1  -3  759.50   11.93
  -2  -1  -3  763.04   12.09
   2  -1   3  770.37   11.82
   2  -1   3  790.63   12.30
   2   1   3  751.15   12.23
   2   1   3  772.26   11.71
  -2   1  -3  780.68   12.14
  -2   1  -3  768.03   11.96
   3  -1   3  230.62    3.74
  -3  -1  -3  229.06    3.74
   3  -1   3  233.57    4.08
  -3  -1  -3  222.31    3.66
   3   1   3  228.21    3.75
  -3   1  -3  225.98    3.75
  -3   1  -3  229.77    3.67
   4  -1   3   14.61    0.49
  -4   1  -3   13.16    0.48
   4   1   3   14.02    0.50
   5  -1   3   87.05    1.67
  -5   1  -3   87.52    1.66
   5   1   3   86.75    1.68
   6  -1   3   98.12    1.87
   6   1   3   96.64    1.89
  -6   1  -3   95.37    1.86
   7  -1   3    7.56    0.49
  -7   1  -3    7.36    0.49
   7   1   3    6.86    0.47
   8  -1   3   -0.03    0.26
  -8   1  -3    0.26    0.27
   8   1   3   -0.12    0.25
   9  -1   3   36.77    1.09
   9   1   3   36.67    1.11
  10  -1   3    2.77    0.43
  10   1   3    3.55    0.47
  11  -1   3   37.16    1.18
  11   1   3   38.54    1.25
  12  -1   3    1.80    0.44
  12   1   3    1.56    0.45
  13  -1   3    0.80    0.40
  13   1   3    0.51    0.41
  14  -1   3   -0.51    0.37
  14   1   3    0.31    0.44
  15  -1   3   -0.18    0.42
  15   1   3   -0.48    0.43
  16  -2  -3    4.81    0.62
  16   2  -3    3.41    0.66
  15  -2  -3   13.18    0.88
  15   2  -3   12.11    0.93
  14  -2  -3    3.30    0.50
  14   2  -3    3.39    0.57
  13  -2  -3    7.64    0.64
  13   2  -3    7.85    0.70
  12  -2  -3    7.14    0.60
  12   2  -3    8.04    0.68
  11  -2  -3    2.24    0.38
  11   2  -3    1.91    0.41
  10  -2  -3    5.96    0.48
  10   2  -3    5.66    0.52
   9  -2  -3    2.58    0.34
   9   2  -3    2.01    0.35
   8  -2  -3    1.16    0.25
   8   2  -3    1.22    0.29
   7  -2  -3    0.74    0.20
   7   2  -3    0.54    0.24
   6  -2  -3    0.15    0.16
   6   2  -3    0.15    0.20
   5  -2  -3   32.73    0.74
   5   2  -3   33.55    0.81
  -5   2   3   34.24    0.78
   4  -2  -3    4.86    0.25
   4  -2  -3    4.98    0.25
   4   2  -3    4.77    0.32
  -4   2   3    4.93    0.28
   3  -2  -3   73.33    1.18
   3  -2  -3   69.70    1.21
  -3  -2   3   71.47    1.28
   3  -2  -3   71.44    1.48
   3   2  -3   72.41    1.30
  -3   2   3   69.61    1.24
  -2  -2   3  167.75    2.71
  -2  -2   3  168.18    2.61
   2  -2  -3  165.71    2.61
  -2  -2   3  167.24    2.71
   2  -2  -3  172.79    3.04
  -2   2   3  165.80    2.63
   2   2  -3  166.48    2.73
  -2   2   3  163.06    2.66
   1  -2  -3   55.55    0.98
  -1  -2   3   56.04    0.96
  -1  -2   3   53.52    0.97
  -1  -2   3   55.12    0.95
   1  -2  -3   56.29    1.11
  -1   2   3   56.53    0.98
   1   2  -3   55.96    0.95
  -1   2   3   55.15    0.90
   1   2  -3   53.59    0.99
   1   2  -3   55.90    0.98
   0  -2   3    1.46    0.13
   0  -2   3    1.38    0.17
   0  -2   3    1.61    0.13
   0  -2  -3    1.53    0.15
   0  -2  -3    1.28    0.14
   0  -2   3    1.57    0.14
   0   2   3    1.28    0.15
   0   2  -3    1.36    0.15
   0   2   3    1.24    0.12
   0   2  -3    1.53    0.13
   0   2  -3    1.72    0.17
   0   2  -3    1.57    0.15
   0   2   3    1.38    0.11
   1  -2   3  119.64    1.96
   1  -2   3  120.72    2.22
  -1  -2  -3  118.50    1.92
  -1  -2  -3  121.15    1.92
   1  -2   3  121.74    1.97
   1  -2   3  119.32    1.96
  -1   2  -3  119.02    1.97
  -1   2  -3  119.56    1.98
   1   2   3  119.25    1.92
  -1   2  -3  122.22    1.88
   1   2   3  118.93    1.93
   1   2   3  115.70    1.95
  -1   2  -3  116.62    1.98
  -2  -2  -3  149.95    2.40
   2  -2   3  153.03    2.48
   2  -2   3  154.96    2.78
  -2  -2  -3  152.03    2.47
   2  -2   3  149.98    2.48
   2  -2   3  148.33    2.46
  -2   2  -3  146.59    2.50
   2   2   3  149.06    2.49
   2   2   3  149.45    2.45
  -2   2  -3  151.96    2.47
  -3  -2  -3   61.17    1.18
   3  -2   3   61.22    1.18
  -3  -2  -3   63.36    1.16
   3  -2   3   65.11    1.34
   3  -2   3   64.99    1.19
   3   2   3   64.02    1.22
  -3   2  -3   63.48    1.21
  -3   2  -3   63.35    1.22
   4  -2   3   38.59    0.85
   4  -2   3   38.78    0.95
  -4   2  -3   37.38    0.87
   4   2   3   37.11    0.87
   5  -2   3    0.81    0.21
   5  -2   3    0.85    0.23
   5   2   3    0.52    0.22
  -5   2  -3    0.55    0.22
   6  -2   3    2.21    0.31
   6  -2   3    1.58    0.26
   6   2   3    1.93    0.28
  -6   2  -3    2.36    0.31
   7  -2   3    6.94    0.47
   7  -2   3    7.74    0.59
  -7   2  -3    6.52    0.49
   7   2   3    6.82    0.50
   8  -2   3    0.26    0.30
   8  -2   3    0.22    0.24
   8   2   3    0.32    0.27
  -8   2  -3   -0.24    0.26
   9  -2   3    0.97    0.33
   9   2   3    1.24    0.36
  -9   2  -3    1.13    0.35
  10  -2   3   60.15    1.49
  10   2   3   57.54    1.53
  11  -2   3    4.43    0.50
  11  -2   3    2.91    0.51
  11   2   3    3.58    0.50
  12  -2   3   -0.13    0.31
  12  -2   3   -0.01    0.41
  12   2   3    0.76    0.41
  13  -2   3   -0.15    0.33
  13  -2   3    0.06    0.45
  13   2   3    0.90    0.45
  14  -2   3    1.82    0.56
  14  -2   3    2.75    0.53
  14   2   3    1.56    0.50
  15  -2   3    0.03    0.51
  15  -2   3    0.56    0.43
  15   2   3    0.15    0.47
  16  -3  -3    3.10    0.74
  15  -3  -3    9.03    0.93
  15   3  -3   10.59    0.86
  14  -3  -3    0.39    0.49
  14  -3  -3    0.59    0.34
  14   3  -3   -0.12    0.40
  13  -3  -3    2.81    0.43
  13   3  -3    3.55    0.57
  12  -3  -3    3.82    0.43
  12   3  -3    2.67    0.49
  11  -3  -3    0.73    0.29
  11   3  -3    0.94    0.37
  10  -3  -3    0.85    0.27
  10   3  -3    1.46    0.36
   9  -3  -3    3.16    0.34
   9   3  -3    3.71    0.44
   8  -3  -3   33.94    0.86
   8   3  -3   33.93    0.98
   7  -3  -3   27.66    0.97
   7  -3  -3   28.24    0.72
   7   3  -3   27.38    0.82
   6  -3  -3   15.20    0.46
   6  -3  -3   16.15    0.69
   6   3  -3   14.30    0.56
   5  -3  -3    0.05    0.12
   5  -3  -3    0.04    0.20
   5   3  -3   -0.05    0.17
  -5   3   3   -0.15    0.13
   4  -3  -3   73.43    1.58
   4  -3  -3   71.74    1.22
   4  -3  -3   74.69    1.24
  -4  -3   3   72.21    1.35
  -4  -3   3   72.16    1.34
   4   3  -3   71.59    1.37
  -4   3   3   69.80    1.30
   3  -3  -3    0.69    0.19
   3  -3  -3    0.94    0.11
  -3  -3   3    0.81    0.16
  -3  -3   3    0.94    0.15
  -3  -3   3    0.89    0.15
  -3   3   3    1.04    0.14
   3   3  -3    0.95    0.17
  -3   3   3    0.90    0.11
   2  -3  -3    8.49    0.39
  -2  -3   3    8.34    0.33
  -2  -3   3    8.99    0.28
  -2  -3   3    9.07    0.28
   2   3  -3    9.55    0.33
  -2   3   3    8.89    0.22
   2   3  -3    8.95    0.32
   2   3  -3    8.57    0.34
   1  -3  -3    0.18    0.14
  -1  -3   3    0.28    0.09
  -1  -3   3    0.02    0.12
   1  -3  -3    0.13    0.14
  -1  -3   3    0.17    0.09
   1   3  -3    0.35    0.12
   1   3  -3    0.11    0.12
   1   3  -3    0.13    0.12
   0  -3  -3    7.64    0.33
   0  -3   3    7.74    0.20
   0  -3   3    7.95    0.30
   0  -3   3    7.99    0.21
   0   3  -3    8.39    0.31
   0   3  -3    7.62    0.27
   0   3  -3    7.81    0.28
   0   3  -3    8.19    0.33
   1  -3   3   19.25    0.39
   1  -3   3   19.39    0.40
   1  -3   3   20.11    0.49
   1  -3   3   19.80    0.59
  -1  -3  -3   18.81    0.50
  -1   3  -3   19.65    0.51
  -1   3  -3   19.83    0.48
   1   3   3   18.83    0.42
  -1   3  -3   19.12    0.46
  -1   3  -3   19.97    0.46
  -2  -3  -3    0.30    0.15
   2  -3   3    0.22    0.11
   2  -3   3    0.17    0.11
   2  -3   3    0.11    0.17
  -2  -3  -3    0.19    0.09
  -2   3  -3    0.15    0.13
   2   3   3    0.37    0.15
  -2   3  -3    0.31    0.17
  -2   3  -3    0.40    0.14
  -2   3  -3    0.06    0.14
   3  -3   3   61.53    1.35
  -3  -3  -3   61.52    1.18
   3  -3   3   60.53    1.12
  -3  -3  -3   61.33    1.11
   3  -3   3   61.33    1.11
  -3   3  -3   58.42    1.17
   3   3   3   60.10    1.17
  -3   3  -3   59.26    1.18
   4  -3   3   35.15    0.78
   4  -3   3   36.45    0.95
  -4  -3  -3   34.48    0.82
   4   3   3   34.76    0.84
  -4   3  -3   34.02    0.82
  -4   3  -3   36.33    0.85
  -5  -3  -3    3.59    0.29
   5  -3   3    3.31    0.33
   5  -3   3    3.48    0.28
  -5   3  -3    2.60    0.29
   5   3   3    3.59    0.33
   6  -3   3    0.54    0.25
   6  -3   3    0.58    0.21
   6   3   3    0.83    0.25
  -6   3  -3    0.53    0.24
   7  -3   3    1.30    0.32
   7  -3   3    0.69    0.24
  -7   3  -3    0.99    0.30
   7   3   3    0.69    0.28
   8  -3   3   23.52    0.93
   8  -3   3   24.88    0.79
  -8   3  -3   26.06    0.89
   8   3   3   24.31    0.86
   9  -3   3    1.02    0.31
   9  -3   3    0.44    0.34
   9   3   3    0.43    0.34
  -9   3  -3    0.87    0.34
  10  -3   3    0.62    0.30
  10  -3   3   -0.15    0.33
 -10   3  -3    0.63    0.33
  10   3   3    0.24    0.34
  11  -3   3   -0.52    0.33
  11  -3   3   -0.48    0.26
  11   3   3   -0.58    0.31
  12  -3   3    5.08    0.53
  12  -3   3    4.68    0.61
  12   3   3    4.46    0.59
  13  -3   3    1.11    0.47
  13  -3   3    1.56    0.42
  13   3   3    1.45    0.47
  14  -3   3    1.63    0.46
  14  -3   3    1.27    0.53
  14   3   3    1.33    0.52
  15  -3   3    0.25    0.51
  15   3   3    1.41    0.54
  15  -4  -3    2.51    0.62
  15   4  -3    3.23    0.63
  14  -4  -3    0.64    0.50
  14   4  -3    1.92    0.53
  13  -4  -3    4.76    0.67
  13   4  -3    4.38    0.59
  12  -4  -3    2.37    0.52
  12  -4  -3    3.59    0.46
  12   4  -3    3.31    0.51
  11  -4  -3    7.97    0.51
  11  -4  -3    8.13    0.72
  11   4  -3    8.02    0.66
  10  -4  -3    0.16    0.20
  10  -4  -3    0.11    0.32
  10   4  -3    0.22    0.32
   9  -4  -3    3.87    0.49
   9  -4  -3    4.05    0.35
   9   4  -3    3.18    0.42
   8  -4  -3    4.75    0.33
   8  -4  -3    3.69    0.46
   8   4  -3    4.18    0.42
   7  -4  -3    1.66    0.33
   7  -4  -3    2.72    0.23
   7   4  -3    1.69    0.31
   6  -4  -3    0.25    0.12
  -6  -4   3    0.06    0.16
   6  -4  -3    0.29    0.24
   6   4  -3    0.19    0.21
   5  -4  -3   62.38    1.13
  -5  -4   3   62.47    1.22
   5  -4  -3   63.26    1.49
   5  -4  -3   58.47    1.02
  -5  -4   3   61.72    1.28
   5  -4  -3   62.94    1.03
  -5   4   3   61.24    1.20
  -5   4   3   61.61    1.14
   5   4  -3   60.82    1.27
  -4  -4   3    0.26    0.14
   4  -4  -3    0.62    0.22
   4  -4  -3    0.35    0.12
  -4  -4   3    0.42    0.17
  -4   4   3    0.45    0.13
  -4   4   3    0.17    0.12
   4   4  -3    0.55    0.18
  -3  -4   3   35.64    0.69
  -3  -4   3   33.70    0.80
   3  -4  -3   36.71    0.95
  -3  -4   3   34.14    0.68
   3   4  -3   34.39    0.76
  -3   4   3   34.71    0.64
  -3   4   3   34.37    0.66
   2  -4  -3    8.47    0.42
  -2  -4   3    8.11    0.35
  -2  -4   3    8.42    0.21
  -2  -4   3    8.56    0.21
   2   4  -3    9.04    0.32
  -2   4   3    8.46    0.23
   2   4  -3    7.83    0.31
   1  -4  -3  141.11    2.33
   1  -4  -3  139.77    2.65
  -1  -4   3  134.93    2.28
   1   4  -3  139.16    2.28
   1   4  -3  135.72    2.29
  -1   4   3  138.95    2.15
   0  -4   3    0.34    0.15
   0  -4  -3    0.52    0.16
   0  -4   3    0.20    0.17
   0  -4  -3    0.50    0.15
   0   4  -3    0.36    0.15
   0   4  -3    0.51    0.12
   0   4  -3    0.49    0.13
  -1  -4  -3   75.38    1.41
   1  -4   3   75.15    1.62
  -1  -4  -3   77.38    1.57
   1  -4   3   75.77    1.38
   1   4   3   75.55    1.27
  -1   4  -3   75.87    1.39
  -1   4  -3   75.14    1.33
  -1   4  -3   75.54    1.32
   2  -4   3   20.22    0.67
  -2  -4  -3   19.77    0.57
  -2   4  -3   19.52    0.51
   2   4   3   19.12    0.48
  -2   4  -3   19.02    0.56
  -2   4  -3   19.83    0.50
  -3  -4  -3    4.89    0.32
   3  -4   3    4.52    0.38
  -3  -4  -3    4.73    0.19
   3  -4   3    4.81    0.21
   3  -4   3    5.04    0.21
   3   4   3    4.82    0.31
  -3   4  -3    5.07    0.35
  -3   4  -3    4.62    0.29
   4  -4   3   54.87    1.03
  -4  -4  -3   54.27    1.16
   4  -4   3   55.31    1.34
  -4   4  -3   53.61    1.15
   4   4   3   54.50    1.15
  -4   4  -3   55.76    1.15
  -5  -4  -3   10.73    0.48
   5  -4   3   10.93    0.57
   5  -4   3   10.81    0.40
  -5   4  -3   10.62    0.52
   5   4   3   11.57    0.50
   6  -4   3    2.30    0.34
   6  -4   3    2.65    0.26
  -6  -4  -3    1.96    0.27
  -6   4  -3    2.18    0.32
   6   4   3    1.66    0.29
   7  -4   3    3.73    0.33
  -7  -4  -3    3.26    0.35
   7  -4   3    2.80    0.39
   7   4   3    3.68    0.41
  -7   4  -3    3.20    0.39
  -8  -4  -3    1.03    0.26
   8  -4   3    0.26    0.28
   8  -4   3    0.80    0.24
   8   4   3    0.59    0.33
  -8   4  -3    0.55    0.32
   9  -4   3    3.23    0.46
   9  -4   3    4.06    0.39
   9   4   3    3.52    0.47
  -9   4  -3    4.16    0.47
  10  -4   3    0.33    0.35
  10  -4   3   -0.14    0.22
  10   4   3    0.15    0.34
 -10   4  -3    0.75    0.35
  11  -4   3   18.53    0.78
  11  -4   3   20.33    1.02
  11   4   3   17.68    0.93
  12  -4   3    1.02    0.45
  12   4   3    1.10    0.46
  13  -4   3   -0.29    0.41
  13   4   3   -0.76    0.37
  14  -4   3   -0.17    0.48
  14   4   3    0.16    0.46
  15  -5  -3    0.51    0.54
  15   5  -3    1.40    0.54
  14  -5  -3    0.08    0.47
  14   5  -3   -0.15    0.42
  13  -5  -3    2.25    0.55
  13   5  -3    2.13    0.52
  12  -5  -3   -0.06    0.38
  12   5  -3   -0.24    0.36
 -11  -5   3    0.62    0.30
  11  -5  -3   -0.04    0.34
  11   5  -3   -0.05    0.34
 -10  -5   3   -0.09    0.24
  10  -5  -3   -0.11    0.30
  10   5  -3    0.10    0.32
   9  -5  -3    2.21    0.42
  -9  -5   3    2.12    0.35
   9   5  -3    2.48    0.40
  -8  -5   3    8.84    0.54
   8  -5  -3    8.70    0.34
   8  -5  -3    8.67    0.67
   8   5  -3    8.87    0.58
   7  -5  -3   26.34    0.53
   7  -5  -3   25.73    0.52
  -7  -5   3   25.23    0.72
  -7  -5   3   26.62    0.84
   7  -5  -3   24.46    0.95
   7   5  -3   26.03    0.83
   6  -5  -3    0.92    0.29
  -6  -5   3    0.63    0.22
  -6  -5   3    0.47    0.17
   6   5  -3    0.32    0.22
  -6   5   3    0.74    0.19
  -6   5   3    0.41    0.20
   5  -5  -3    0.27    0.13
  -5  -5   3    0.17    0.13
  -5  -5   3    0.16    0.17
   5  -5  -3    0.30    0.23
  -5   5   3    0.05    0.13
   5   5  -3    0.00    0.19
  -5   5   3    0.08    0.14
  -4  -5   3    0.56    0.11
  -4  -5   3    0.35    0.12
  -4  -5   3    0.13    0.18
   4  -5  -3    0.23    0.21
  -4   5   3    0.40    0.13
   4   5  -3    0.43    0.18
  -4   5   3    0.38    0.13
  -3  -5   3   21.39    0.63
   3  -5  -3   21.75    0.74
  -3   5   3   20.57    0.43
   3   5  -3   20.84    0.56
  -3   5   3   20.45    0.45
  -2  -5   3   15.61    0.51
   2  -5  -3   15.48    0.60
  -2   5   3   15.15    0.35
   2   5  -3   14.74    0.43
   2   5  -3   15.46    0.44
   1  -5  -3   12.32    0.52
   1  -5  -3   12.68    0.49
  -1  -5   3   12.65    0.46
   1   5  -3   12.11    0.37
  -1   5   3   12.15    0.31
   1   5  -3   12.04    0.36
   0  -5  -3   75.93    1.46
   0  -5   3   73.92    1.67
   0  -5   3   75.03    1.43
   0  -5  -3   75.30    1.63
   0   5  -3   74.01    1.40
   0   5  -3   75.19    1.32
   0   5  -3   75.74    1.32
  -1  -5  -3    8.33    0.39
   1  -5   3    8.86    0.40
   1  -5   3    9.39    0.49
  -1   5  -3    8.81    0.40
  -1   5  -3    8.69    0.31
   1   5   3    8.83    0.25
  -1   5  -3    8.52    0.31
   2  -5   3  269.94    5.00
  -2  -5  -3  273.64    4.34
  -2   5  -3  271.86    4.34
  -2   5  -3  262.04    4.34
  -2   5  -3  269.44    4.33
   2   5   3  266.26    4.31
  -3  -5  -3   46.67    1.07
   3  -5   3   47.25    1.23
   3   5   3   47.01    0.97
  -3   5  -3   46.34    0.97
  -3   5  -3   46.12    1.03
   4  -5   3    0.49    0.22
  -4  -5  -3    0.37    0.19
  -4   5  -3    0.69    0.18
  -4   5  -3    0.71    0.24
   4   5   3    0.79    0.21
   5  -5   3    8.88    0.57
   5  -5   3    9.51    0.31
  -5  -5  -3    9.36    0.48
  -5   5  -3    8.92    0.50
   5   5   3    9.16    0.48
  -6  -5  -3   -0.05    0.19
   6  -5   3    0.45    0.26
   6  -5   3    0.08    0.14
  -6   5  -3    0.35    0.27
   6   5   3   -0.04    0.24
  -7  -5  -3    1.45    0.29
   7  -5   3    1.40    0.23
   7  -5   3    1.51    0.34
   7   5   3    1.42    0.33
  -7   5  -3    1.80    0.34
   8  -5   3    9.23    0.70
   8  -5   3    8.44    0.44
  -8  -5  -3    8.35    0.54
   8   5   3    8.70    0.60
  -8   5  -3    8.97    0.60
  -9  -5  -3    1.80    0.34
   9  -5   3    2.57    0.31
   9  -5   3    1.88    0.39
   9   5   3    2.92    0.45
  -9   5  -3    1.81    0.38
 -10  -5  -3   -0.07    0.25
  10  -5   3    0.28    0.35
 -10   5  -3    0.10    0.34
  10   5   3    0.30    0.35
 -11  -5  -3    2.26    0.40
  11  -5   3    3.04    0.52
  11   5   3    3.43    0.53
 -12  -5  -3    1.40    0.39
  12  -5   3    0.52    0.43
  12   5   3    0.95    0.44
  13  -5   3    0.50    0.45
 -13  -5  -3   -0.24    0.31
  13   5   3    0.84    0.49
 -14  -5  -3    2.32    0.50
  14  -5   3    2.66    0.60
  14   5   3    2.62    0.58
 -14  -6   3   10.23    0.81
  14  -6  -3    9.75    0.93
  14   6  -3   13.48    0.98
 -13  -6   3    0.31    0.33
  13  -6  -3    0.24    0.44
  13   6  -3    0.66    0.44
  12  -6  -3    0.78    0.43
 -12  -6   3    0.70    0.33
  12   6  -3    0.87    0.43
  11  -6  -3    1.97    0.47
 -11  -6   3    2.48    0.43
  11   6  -3    2.63    0.47
 -10  -6   3    1.78    0.37
  10  -6  -3    2.10    0.44
  10   6  -3    2.58    0.44
  -9  -6   3    3.51    0.42
   9  -6  -3    2.93    0.46
   9   6  -3    3.59    0.44
   8  -6  -3    0.62    0.31
  -8  -6   3    0.66    0.26
  -8  -6   3    0.55    0.20
   8   6  -3    0.50    0.28
  -7  -6   3    3.68    0.38
  -7  -6   3    3.94    0.31
   7  -6  -3    3.72    0.46
   7   6  -3    4.49    0.42
  -6  -6   3   41.97    1.10
  -6  -6   3   44.16    0.89
   6  -6  -3   42.44    1.30
   6   6  -3   42.93    1.08
  -6   6   3   42.72    0.92
  -6   6   3   42.72    0.98
  -5  -6   3   40.07    0.75
  -5  -6   3   41.57    1.06
  -5  -6   3   42.44    0.76
   5  -6  -3   42.07    1.23
   5   6  -3   42.29    1.01
  -5   6   3   42.69    0.86
  -5   6   3   39.41    0.88
  -4  -6   3   21.88    0.71
   4  -6  -3   22.39    0.83
  -4   6   3   22.07    0.53
  -4   6   3   21.25    0.52
   4   6  -3   22.80    0.65
  -3  -6   3    3.58    0.33
   3  -6  -3    2.65    0.33
   3   6  -3    2.95    0.25
  -3   6   3    2.83    0.16
  -3   6   3    2.75    0.19
  -2  -6   3   43.16    1.00
   2  -6  -3   42.69    1.16
   2   6  -3   40.60    0.87
  -2   6   3   42.17    0.78
   2   6  -3   40.76    0.87
  -1  -6   3    8.26    0.43
   1  -6  -3    8.30    0.48
   1  -6  -3    7.44    0.42
   1   6  -3    8.73    0.32
  -1   6   3    8.06    0.29
   1   6  -3    7.92    0.31
   0  -6  -3    6.38    0.41
   0  -6  -3    5.86    0.42
   0  -6   3    6.71    0.40
   0  -6   3    6.06    0.46
   0   6  -3    6.73    0.37
   0   6  -3    5.85    0.28
   0   6  -3    6.28    0.29
   1  -6   3   34.62    1.04
  -1  -6  -3   33.89    0.90
   1  -6   3   36.07    0.90
  -1   6  -3   35.94    0.85
  -1   6  -3   34.76    0.74
   1   6   3   35.43    0.66
  -1   6  -3   34.37    0.74
  -2  -6  -3    5.48    0.39
   2  -6   3    6.48    0.50
   2   6   3    5.68    0.28
  -2   6  -3    5.67    0.29
  -2   6  -3    6.04    0.40
  -2   6  -3    5.32    0.31
   3  -6   3    1.77    0.30
  -3  -6  -3    2.49    0.30
  -3   6  -3    1.87    0.27
  -3   6  -3    1.98    0.22
   3   6   3    2.23    0.24
  -4  -6  -3    1.92    0.29
   4  -6   3    1.32    0.29
   4   6   3    1.56    0.25
  -4   6  -3    1.72    0.24
  -4   6  -3    1.34    0.27
   5  -6   3   14.93    0.73
  -5  -6  -3   14.85    0.63
   5   6   3   14.02    0.58
  -5   6  -3   15.57    0.63
   6  -6   3    2.42    0.38
  -6  -6  -3    3.07    0.37
  -6   6  -3    2.66    0.37
   6   6   3    3.42    0.38
  -7  -6  -3    1.83    0.32
   7  -6   3    1.98    0.38
  -7   6  -3    2.22    0.36
   7   6   3    1.38    0.33
   8  -6   3    1.62    0.38
  -8  -6  -3    2.56    0.37
  -8   6  -3    2.25    0.38
   8   6   3    1.79    0.38
   9  -6   3   15.57    0.88
  -9  -6  -3   14.10    0.73
   9   6   3   13.96    0.77
  -9   6  -3   14.62    0.75
 -10  -6  -3    3.00    0.44
  10  -6   3    2.29    0.48
  10   6   3    2.94    0.50
 -10   6  -3    3.03    0.47
  11  -6   3    6.34    0.69
 -11  -6  -3    6.50    0.60
  11   6   3    5.60    0.63
 -11   6  -3    7.69    0.65
  12  -6   3    0.16    0.41
 -12  -6  -3    0.08    0.33
  12   6   3    0.22    0.43
 -13  -6  -3    6.53    0.68
  13  -6   3    6.37    0.77
  13   6   3    8.15    0.79
 -13  -7   3   -0.53    0.30
  13  -7  -3   -0.19    0.42
  13   7  -3    0.21    0.44
 -12  -7   3    0.04    0.32
  12  -7  -3   -0.52    0.39
  12   7  -3    0.30    0.41
 -11  -7   3   -0.23    0.28
  11  -7  -3   -0.21    0.36
  11   7  -3   -0.17    0.32
  10  -7  -3    1.31    0.43
 -10  -7   3    1.50    0.35
  10   7  -3    1.70    0.42
  -9  -7   3    8.88    0.66
   9  -7  -3    7.37    0.68
   9   7  -3    7.65    0.61
  -8  -7   3    1.48    0.31
   8  -7  -3    1.18    0.37
   8   7  -3    2.01    0.38
   7  -7  -3    1.00    0.34
  -7  -7   3    2.05    0.34
   7   7  -3    0.79    0.30
  -6  -7   3   18.52    0.74
   6  -7  -3   18.58    0.86
  -6   7   3   18.88    0.55
   6   7  -3   18.45    0.70
  -5  -7   3    3.82    0.38
   5  -7  -3    3.43    0.42
  -5   7   3    3.93    0.27
   5   7  -3    3.62    0.35
  -4  -7   3   55.96    1.33
   4  -7  -3   56.11    1.54
   4   7  -3   58.60    1.23
  -4   7   3   58.72    1.07
  -3  -7   3   -0.19    0.18
   3  -7  -3    0.28    0.24
  -3   7   3   -0.03    0.14
   3   7  -3    0.16    0.18
  -3   7   3    0.06    0.09
  -2  -7   3   28.04    0.83
   2  -7  -3   25.71    0.93
   2   7  -3   27.19    0.66
  -2   7   3   27.37    0.60
   2   7  -3   26.43    0.67
   1  -7  -3    5.44    0.44
   1  -7  -3    4.86    0.43
  -1  -7   3    5.31    0.42
   1   7  -3    4.29    0.28
   1   7  -3    4.82    0.29
  -1   7   3    4.75    0.27
   0  -7  -3    9.19    0.51
   0  -7   3    9.41    0.58
   0  -7   3    8.64    0.51
   0  -7  -3    8.43    0.53
   0   7  -3    8.90    0.34
   0   7  -3    8.08    0.34
   0   7  -3    8.14    0.45
  -1  -7  -3   12.09    0.56
   1  -7   3   11.91    0.64
   1  -7   3   12.26    0.59
  -1   7  -3   11.71    0.40
  -1   7  -3   12.26    0.52
   1   7   3   11.85    0.33
  -1   7  -3   11.40    0.40
  -2  -7  -3    6.00    0.44
   2  -7   3    6.04    0.52
  -2   7  -3    6.40    0.33
  -2   7  -3    6.61    0.35
   2   7   3    6.38    0.31
  -2   7  -3    6.00    0.42
  -3  -7  -3    8.86    0.52
   3  -7   3    8.90    0.61
   3   7   3    9.44    0.41
  -3   7  -3   10.43    0.52
  -4  -7  -3   34.03    0.99
   4  -7   3   32.68    1.13
  -4   7  -3   34.10    0.92
   4   7   3   32.35    0.85
   5  -7   3    3.88    0.46
  -5  -7  -3    3.53    0.39
   5   7   3    3.33    0.34
  -5   7  -3    3.26    0.37
  -6  -7  -3   -0.25    0.21
   6  -7   3    0.25    0.28
   6   7   3   -0.13    0.24
  -6   7  -3   -0.15    0.26
  -7  -7  -3   -0.12    0.21
   7  -7   3    0.24    0.29
   7   7   3    0.39    0.30
  -7   7  -3    0.21    0.28
  -8  -7  -3   -0.19    0.24
   8  -7   3    0.03    0.30
  -8   7  -3    0.75    0.31
   8   7   3    0.44    0.32
  -9  -7  -3    3.08    0.44
   9  -7   3    2.17    0.45
   9   7   3    2.75    0.45
  -9   7  -3    2.55    0.43
  10  -7   3    0.15    0.35
 -10  -7  -3    0.05    0.26
  10   7   3   -0.16    0.36
 -10   7  -3    0.16    0.32
  11  -7   3    0.22    0.39
 -11  -7  -3    0.46    0.32
 -11   7  -3    0.37    0.37
  11   7   3    0.01    0.39
 -12  -7  -3   -0.21    0.28
  12  -7   3   -0.61    0.37
  12   7   3    1.27    0.48
  12  -8  -3    3.95    0.67
 -12  -8   3    4.93    0.59
  12   8  -3    4.81    0.62
 -11  -8   3   -0.03    0.30
  11  -8  -3    0.54    0.42
  11   8  -3    0.78    0.41
 -10  -8   3    0.59    0.32
  10  -8  -3    0.55    0.39
  10   8  -3    0.53    0.35
   9  -8  -3    2.17    0.45
  -9  -8   3    2.50    0.43
   9   8  -3    2.77    0.44
   8  -8  -3    0.42    0.33
  -8  -8   3    0.47    0.29
   8   8  -3    0.00    0.29
   7  -8  -3    0.52    0.33
  -7  -8   3    0.83    0.30
   7   8  -3    0.45    0.28
   6  -8  -3   17.11    0.90
  -6  -8   3   15.45    0.74
   6   8  -3   17.99    0.70
   5  -8  -3    3.74    0.47
  -5  -8   3    4.69    0.46
   5   8  -3    4.43    0.39
   4  -8  -3   -0.10    0.25
  -4  -8   3    0.19    0.23
   4   8  -3    0.09    0.20
  -3  -8   3   17.26    0.71
   3  -8  -3   17.82    0.82
  -3   8   3   17.92    0.51
   3   8  -3   16.42    0.56
   2  -8  -3   16.00    0.78
  -2  -8   3   15.52    0.67
  -2   8   3   15.04    0.45
   2   8  -3   15.63    0.51
   1  -8  -3    5.78    0.51
   1  -8  -3    6.53    0.51
  -1  -8   3    5.21    0.44
  -1   8   3    6.47    0.33
   1   8  -3    6.51    0.34
   1   8  -3    6.33    0.44
   0  -8  -3   -0.26    0.18
   0  -8   3   -0.06    0.22
   0  -8  -3    0.08    0.24
   0  -8   3    0.29    0.24
   0   8  -3   -0.16    0.20
   0   8   3    0.17    0.15
   0   8  -3    0.15    0.16
  -1  -8  -3    0.01    0.23
   1  -8   3   -0.01    0.23
   1  -8   3   -0.04    0.24
  -1   8  -3    0.01    0.22
   1   8   3    0.17    0.12
  -1   8  -3    0.33    0.17
  -2  -8  -3    0.05    0.23
   2  -8   3   -0.13    0.23
  -2   8  -3    0.01    0.18
   2   8   3    0.41    0.16
  -2   8  -3    0.38    0.25
   3  -8   3   12.21    0.74
  -3  -8  -3   12.96    0.65
  -3   8  -3   12.09    0.58
   3   8   3   13.09    0.48
  -4  -8  -3    7.33    0.55
   4  -8   3    5.62    0.54
  -4   8  -3    6.27    0.48
   4   8   3    6.53    0.42
  -5  -8  -3    8.53    0.57
   5  -8   3    7.65    0.65
  -5   8  -3    8.49    0.55
   5   8   3    7.63    0.50
  -6  -8  -3   -0.13    0.22
   6  -8   3    0.07    0.29
   6   8   3    0.27    0.28
  -6   8  -3    0.36    0.28
   7  -8   3   14.03    0.87
  -7  -8  -3   14.84    0.76
   7   8   3   15.81    0.73
  -7   8  -3   14.94    0.72
  -8  -8  -3    0.21    0.29
   8  -8   3    0.34    0.34
   8   8   3    0.30    0.32
  -8   8  -3    0.49    0.32
   9  -8   3    0.28    0.36
  -9  -8  -3    0.79    0.35
   9   8   3    0.23    0.35
  -9   8  -3    0.77    0.36
  10  -8   3    1.73    0.49
 -10  -8  -3    1.54    0.42
  10   8   3    2.61    0.49
 -11  -8  -3    0.24    0.31
  11  -8   3   -0.32    0.37
  11   8   3    0.94    0.44
 -11  -9   3    0.08    0.32
  11  -9  -3   -0.25    0.37
  11   9  -3   -0.25    0.37
 -10  -9   3    0.28    0.34
  10  -9  -3    0.79    0.44
  10   9  -3    1.96    0.46
   9  -9  -3    4.98    0.64
  -9  -9   3    5.81    0.60
   9   9  -3    5.76    0.58
  -8  -9   3    0.46    0.30
   8  -9  -3    0.79    0.38
   8   9  -3    0.59    0.33
  -7  -9   3    0.58    0.31
   7  -9  -3    0.77    0.35
   7   9  -3    0.04    0.27
  -6  -9   3   24.37    0.96
   6  -9  -3   22.39    1.06
   6   9  -3   24.06    0.84
   5  -9  -3   17.82    0.93
  -5  -9   3   19.25    0.82
   5   9  -3   19.54    0.72
  -4  -9   3    4.09    0.46
   4  -9  -3    2.74    0.42
   4   9  -3    3.27    0.34
   3  -9  -3    0.69    0.29
  -3  -9   3    0.58    0.27
   3   9  -3    0.41    0.21
   2  -9  -3    0.24    0.26
  -2  -9   3    0.28    0.28
   2   9  -3    0.02    0.17
   2   9  -3    0.03    0.21
  -1  -9   3    8.00    0.56
   1  -9  -3    8.43    0.60
   1  -9  -3    7.34    0.60
   1   9  -3    7.71    0.39
   1   9  -3    7.50    0.49
   0  -9   3    0.44    0.28
   0  -9  -3   -0.01    0.25
   0   9  -3   -0.30    0.22
   0   9  -3   -0.06    0.16
  -1  -9  -3    1.41    0.32
   1  -9   3    2.09    0.38
  -1   9  -3    2.22    0.24
  -1   9  -3    1.72    0.32
   2  -9   3    1.23    0.35
  -2  -9  -3    1.17    0.33
  -2   9  -3    0.86    0.28
  -2   9  -3    1.55    0.24
   2   9   3    1.57    0.21
  -3  -9  -3    2.94    0.41
   3  -9   3    2.58    0.43
   3   9   3    3.23    0.30
  -3   9  -3    2.13    0.34
  -4  -9  -3    1.55    0.35
   4  -9   3    1.54    0.39
  -4   9  -3    1.69    0.34
   4   9   3    1.91    0.29
   5  -9   3   19.62    1.00
  -5  -9  -3   19.89    0.86
   5   9   3   20.13    0.72
  -5   9  -3   19.70    0.77
  -6  -9  -3    1.53    0.36
   6  -9   3    1.70    0.43
   6   9   3    1.91    0.35
   7  -9   3    8.30    0.76
  -7  -9  -3    6.45    0.58
   7   9   3    6.95    0.56
  -8  -9  -3    8.82    0.72
   8  -9   3    7.85    0.77
   8   9   3    9.01    0.67
  -9  -9  -3   11.91    0.80
   9  -9   3   12.68    0.97
   9   9   3   11.59    0.78
  10  -9   3    5.96    0.73
 -10  -9  -3    6.61    0.66
  10   9   3    6.66    0.67
  -9 -10   3    2.29    0.46
   9 -10  -3    2.43    0.55
   9  10  -3    3.13    0.51
  -8 -10   3    0.46    0.33
   8 -10  -3    0.51    0.39
   8  10  -3    0.77    0.35
  -7 -10   3    1.44    0.41
   7 -10  -3    2.75    0.52
   7  10  -3    2.71    0.43
  -6 -10   3   14.70    0.80
   6 -10  -3   13.02    0.90
   6  10  -3   13.85    0.69
  -5 -10   3    2.13    0.42
   5 -10  -3    1.17    0.38
   5  10  -3    1.68    0.33
  -4 -10   3    5.03    0.52
   4 -10  -3    6.32    0.65
   4  10  -3    6.18    0.45
   3 -10  -3    0.37    0.30
  -3 -10   3    0.42    0.31
   3  10  -3    0.62    0.23
  -2 -10   3    3.25    0.46
   2 -10  -3    4.37    0.53
   2  10  -3    5.51    0.47
  -1 -10   3    0.04    0.29
   1 -10  -3   -0.17    0.24
   1 -10  -3    0.02    0.30
   1  10  -3    0.21    0.25
   0 -10   3    0.04    0.29
   0 -10  -3    0.52    0.33
   0  10  -3    0.72    0.28
  -1 -10  -3    1.49    0.36
  -1  10  -3    1.07    0.32
  -2 -10  -3    3.49    0.49
   2 -10   3    2.76    0.46
   3 -10   3    0.38    0.31
  -3 -10  -3    0.29    0.30
   4 -10   3    7.58    0.72
  -4 -10  -3    5.34    0.54
  -5 -10  -3    0.69    0.33
   5 -10   3    0.75    0.39
   5  10   3    0.89    0.31
   6 -10   3   -0.10    0.32
  -6 -10  -3   -0.09    0.29
   6  10   3    0.42    0.30
  -7 -10  -3    0.42    0.33
   7 -10   3    0.48    0.40
   7  10   3    0.76    0.34
  -8 -10  -3    0.69    0.35
   8 -10   3    0.85    0.46
   8  10   3    1.33    0.40
   7 -11  -3    6.37    0.74
  -7 -11   3    6.06    0.66
   6 -11  -3    2.14    0.48
  -6 -11   3    3.39    0.52
  -5 -11   3   11.67    0.78
   5 -11  -3   11.64    0.91
   4 -11  -3    1.94    0.45
  -4 -11   3    1.72    0.42
   3 -11  -3   -0.45    0.25
  -3 -11   3   -0.12    0.32
   2 -11  -3    1.77    0.42
  -2 -11   3    0.80    0.37
  -1 -11   3    0.22    0.33
   0 -11  -3    0.56    0.37
  -1 -11  -3   -0.01    0.33
   2 -11   3    4.48    0.60
  -2 -11  -3    3.95    0.55
  -3 -11  -3    0.52    0.33
   3 -11   3    0.93    0.41
  -4 -11  -3    0.36    0.34
   4 -11   3    0.54    0.37
  -5 -11  -3   -0.20    0.29
   5 -11   3   -0.04    0.34
  -6 -11  -3    0.27    0.34
   6 -11   3   -0.24    0.36
   3 -12  -3    0.88    0.40
  -3 -12   3   -0.04    0.33
  -2 -12   3    6.11    0.65
  -1 -12   3    0.47    0.42
  -1 -12  -3    1.99    0.50
  -2 -12  -3    0.70    0.42
  16   0  -4    9.59    0.84
  15   0  -4    0.22    0.43
  14   0  -4   17.58    0.96
  13   0  -4    0.18    0.36
  12   0  -4   19.25    0.86
  11   0  -4    0.15    0.30
  10   0  -4    2.18    0.37
   9   0  -4   -0.05    0.24
   8   0  -4    0.08    0.21
   7   0  -4   -0.16    0.18
   6   0  -4  202.38    3.45
   5   0  -4   -0.06    0.16
  -4   0   4    5.36    0.30
   4   0  -4    5.02    0.31
   3   0  -4   -0.37    0.15
  -3   0   4   -0.52    0.14
   2   0  -4   41.87    0.79
  -2   0   4   40.78    0.79
  -1   0   4    0.01    0.09
   1   0  -4   -0.09    0.09
  -1   0   4    0.00    0.10
   1   0  -4   -0.08    0.10
   0   0  -4   56.62    0.96
   0   0   4   55.46    0.99
   0   0  -4   56.80    0.99
   0   0   4   55.44    0.95
   0   0  -4   53.66    0.99
   0   0  -4   55.00    0.84
   0   0   4   56.26    1.00
   1   0   4   -0.08    0.14
   1   0   4   -0.04    0.13
   1   0   4    0.16    0.07
  -1   0  -4   -0.07    0.13
  -1   0  -4    0.17    0.14
   2   0   4  919.95   14.47
  -2   0  -4  910.73   14.53
  -2   0  -4  920.45   14.37
   2   0   4  909.60   14.09
   3   0   4   -0.11    0.17
  -3   0  -4    0.07    0.17
  -3   0  -4   -0.17    0.16
  -4   0  -4   54.33    1.14
   4   0   4   54.28    1.14
   5   0   4   -0.14    0.18
  -5   0  -4   -0.10    0.19
   6   0   4   31.93    0.88
  -6   0  -4   31.17    0.87
   7   0   4    0.07    0.23
  -7   0  -4    0.31    0.25
   8   0   4   13.44    0.66
   9   0   4    0.31    0.32
  10   0   4   89.74    2.03
  11   0   4   -0.37    0.33
  12   0   4    2.47    0.49
  13   0   4   -0.37    0.35
  14   0   4    8.62    0.80
  15   0   4   -0.12    0.45
  16  -1  -4    0.35    0.44
  16   1  -4   -0.14    0.46
  15  -1  -4    5.58    0.65
  15   1  -4    6.35    0.70
  14  -1  -4    1.55    0.46
  14   1  -4    1.45    0.46
  13  -1  -4    0.92    0.39
  13   1  -4    0.46    0.39
  12  -1  -4   20.88    0.89
  12   1  -4   20.19    0.92
  11  -1  -4    8.96    0.63
  11   1  -4    8.32    0.62
  10  -1  -4    5.10    0.46
  10   1  -4    5.20    0.49
   9  -1  -4    0.14    0.24
   9   1  -4    0.55    0.27
   8  -1  -4   -0.06    0.20
   8   1  -4    0.25    0.24
   7  -1  -4    2.19    0.27
   7   1  -4    1.48    0.26
   6  -1  -4   28.79    0.74
   6   1  -4   28.40    0.77
   5  -1  -4   11.08    0.42
   5   1  -4   12.51    0.45
  -4  -1   4   48.77    1.04
   4  -1  -4   46.95    0.94
   4   1  -4   48.16    0.98
  -4   1   4   46.91    0.95
   3  -1  -4   19.84    0.49
  -3   1   4   21.40    0.50
   3   1  -4   20.52    0.52
  -2  -1   4    1.61    0.16
  -2  -1   4    2.43    0.20
   2  -1  -4    2.46    0.17
  -2   1   4    2.06    0.17
   2   1  -4    1.76    0.18
   1  -1  -4    2.94    0.14
   1  -1  -4    2.83    0.18
  -1  -1   4    2.40    0.18
  -1  -1   4    2.80    0.21
  -1  -1   4    3.10    0.14
  -1   1   4    2.68    0.20
   1   1  -4    2.74    0.21
  -1   1   4    2.96    0.19
  -1   1   4    2.72    0.17
   1   1  -4    2.89    0.22
   0  -1  -4    9.52    0.24
   0  -1   4    9.34    0.20
   0  -1   4    9.46    0.30
   0  -1   4    9.28    0.31
   0  -1   4    9.46    0.31
   0  -1  -4    9.13    0.27
   0  -1   4    9.51    0.29
   0  -1  -4    9.20    0.27
   0   1  -4    9.39    0.29
   0   1   4   10.15    0.24
   0   1  -4    9.18    0.30
   0   1   4    9.23    0.24
   0   1   4    8.58    0.28
   0   1   4    9.47    0.26
  -1  -1  -4   67.36    1.17
  -1  -1  -4   67.46    1.10
   1  -1   4   68.40    1.21
   1  -1   4   67.51    1.26
  -1  -1  -4   68.30    1.19
   1  -1   4   66.20    1.20
   1   1   4   64.89    1.20
  -1   1  -4   69.37    1.22
   1   1   4   67.25    1.16
  -1   1  -4   66.77    1.20
  -1   1  -4   66.52    1.22
  -1   1  -4   66.73    1.27
  -2  -1  -4   22.80    0.56
   2  -1   4   24.89    0.58
   2  -1   4   23.64    0.58
  -2  -1  -4   24.14    0.57
   2  -1   4   23.37    0.57
   2   1   4   22.54    0.57
   2   1   4   22.99    0.58
  -2   1  -4   23.50    0.59
   3  -1   4  308.17    5.33
  -3  -1  -4  302.79    4.80
  -3  -1  -4  308.24    4.98
   3  -1   4  304.01    4.91
   3   1   4  300.67    4.92
  -3   1  -4  300.82    4.80
  -3   1  -4  295.56    4.92
   4  -1   4   52.51    1.16
  -4  -1  -4   51.67    1.10
   4  -1   4   51.56    1.10
  -4   1  -4   52.20    1.10
   4   1   4   52.44    1.11
   5  -1   4    7.79    0.43
  -5  -1  -4    7.29    0.43
   5   1   4    7.21    0.42
  -5   1  -4    7.31    0.44
   6  -1   4   11.89    0.53
  -6   1  -4   11.66    0.55
   6   1   4   11.35    0.53
   7  -1   4    0.54    0.25
  -7   1  -4    0.25    0.25
   7   1   4    0.32    0.26
   8  -1   4    5.59    0.47
   8   1   4    7.02    0.54
  -8   1  -4    6.70    0.53
   9  -1   4   10.08    0.66
   9   1   4   10.69    0.65
  10  -1   4    3.12    0.44
  10   1   4    3.06    0.46
  11  -1   4    0.66    0.37
  11   1   4    0.89    0.38
  12  -1   4    0.98    0.39
  12   1   4    0.55    0.40
  13  -1   4    0.09    0.38
  13   1   4    0.18    0.40
  14  -1   4   -0.10    0.40
  14   1   4    0.28    0.44
  15  -1   4   -0.62    0.50
  15  -1   4    1.31    0.51
  15   1   4   -0.01    0.48
  16  -2  -4    0.29    0.40
  16   2  -4    0.12    0.49
  15  -2  -4    9.88    0.77
  15   2  -4    9.85    0.86
  14  -2  -4    5.67    0.59
  14   2  -4    5.36    0.62
  13  -2  -4   -0.27    0.31
  13   2  -4   -0.27    0.36
  12  -2  -4    2.11    0.40
  12   2  -4    2.40    0.46
  11  -2  -4    6.37    0.52
  11   2  -4    6.41    0.56
  10  -2  -4    4.02    0.42
  10   2  -4    3.18    0.44
   9  -2  -4    0.52    0.24
   9   2  -4    0.48    0.28
   8  -2  -4    9.91    0.50
   8   2  -4   11.11    0.56
   7  -2  -4   10.39    0.45
   7   2  -4    9.72    0.50
   6  -2  -4    2.08    0.23
   6   2  -4    2.36    0.28
   5  -2  -4  106.54    1.83
   5   2  -4  103.75    1.91
  -5   2   4  102.78    1.87
   4  -2  -4   81.32    1.36
   4  -2  -4   80.09    1.40
   4   2  -4   79.23    1.49
  -4   2   4   79.43    1.44
   3  -2  -4    7.84    0.26
  -3  -2   4    8.19    0.32
   3  -2  -4    8.02    0.23
  -3  -2   4    8.15    0.33
   3   2  -4    8.10    0.34
  -3   2   4    8.26    0.30
   2  -2  -4    8.26    0.21
  -2  -2   4    8.44    0.30
  -2  -2   4    8.52    0.31
  -2  -2   4    8.27    0.28
   2  -2  -4    8.45    0.37
   2   2  -4    8.18    0.32
  -2   2   4    9.00    0.33
  -2   2   4    7.99    0.26
   2   2  -4    7.95    0.33
  -1  -2   4    2.26    0.15
   1  -2  -4    2.58    0.19
  -1  -2   4    2.37    0.17
   1  -2  -4    2.06    0.18
  -1  -2   4    2.26    0.18
   1   2  -4    2.24    0.19
   1   2  -4    2.40    0.20
   1   2  -4    2.23    0.15
  -1   2   4    2.26    0.18
  -1   2   4    2.34    0.17
   0  -2   4  128.69    2.03
   0  -2  -4  134.48    2.35
   0  -2  -4  133.51    2.08
   0  -2   4  132.66    2.15
   0  -2   4  133.55    2.41
   0  -2   4  129.68    2.16
   0  -2  -4  128.83    2.05
   0   2  -4  128.61    2.15
   0   2   4  130.72    2.12
   0   2  -4  133.29    2.03
   0   2   4  131.96    2.05
   0   2  -4  129.82    2.17
   0   2   4  131.61    2.08
   0   2  -4  126.76    2.18
  -1  -2  -4   41.06    0.78
  -1  -2  -4   41.54    0.75
   1  -2   4   39.80    0.79
   1  -2   4   40.73    0.89
   1  -2   4   40.96    0.79
   1   2   4   40.84    0.82
   1   2   4   40.74    0.77
   1   2   4   41.08    0.79
  -1   2  -4   42.10    0.73
  -1   2  -4   40.97    0.82
   1   2   4   39.02    0.78
  -1   2  -4   40.89    0.82
  -1   2  -4   39.64    0.82
   2  -2   4   10.17    0.37
  -2  -2  -4   10.28    0.35
   2  -2   4   11.36    0.36
  -2  -2  -4   10.38    0.34
   2  -2   4   10.89    0.42
  -2   2  -4   11.03    0.41
   2   2   4   10.55    0.38
   2   2   4   10.82    0.38
  -2   2  -4   10.16    0.38
   3  -2   4   23.23    0.59
  -3  -2  -4   22.51    0.56
   3  -2   4   22.35    0.64
  -3   2  -4   23.19    0.63
  -3   2  -4   22.02    0.60
   3   2   4   22.93    0.61
   4  -2   4   35.61    0.83
   4  -2   4   36.42    0.92
   4   2   4   35.82    0.86
  -4   2  -4   34.52    0.85
   5  -2   4    2.19    0.27
   5  -2   4    2.09    0.28
  -5   2  -4    1.69    0.27
   5   2   4    2.19    0.29
   6  -2   4   65.57    1.37
   6  -2   4   62.77    1.49
   6   2   4   61.82    1.40
  -6   2  -4   65.19    1.40
   7  -2   4   10.57    0.64
   7  -2   4    9.96    0.53
   7   2   4    9.26    0.56
  -7   2  -4    9.16    0.55
   8  -2   4   53.78    1.31
   8  -2   4   53.30    1.46
   8   2   4   50.73    1.34
  -8   2  -4   53.76    1.34
   9  -2   4   49.34    1.47
   9  -2   4   48.85    1.30
   9   2   4   51.76    1.37
  -9   2  -4   51.07    1.35
  10  -2   4    0.92    0.39
  10  -2   4    1.51    0.37
  10   2   4    1.47    0.40
  11  -2   4   12.63    0.85
  11  -2   4   12.92    0.75
  11   2   4   14.08    0.81
  12  -2   4    0.00    0.35
  12  -2   4    0.28    0.44
  12   2   4    0.63    0.39
  13  -2   4   10.14    0.86
  13  -2   4   11.13    0.79
  13   2   4   12.75    0.90
  14  -2   4    0.20    0.42
  14  -2   4    0.63    0.49
  14   2   4    0.99    0.48
  15  -2   4   -0.71    0.44
  15  -2   4   -0.13    0.44
  15   2   4    0.03    0.47
  16  -3  -4    3.17    0.73
  16   3  -4    2.05    0.59
  15  -3  -4    5.03    0.79
  15   3  -4    6.82    0.75
  14  -3  -4    4.44    0.51
  14   3  -4    5.32    0.65
  13  -3  -4    3.69    0.47
  13   3  -4    3.00    0.52
  12  -3  -4    5.10    0.48
  12   3  -4    3.87    0.52
  11  -3  -4    0.30    0.26
  11   3  -4   -0.21    0.31
  10  -3  -4    0.28    0.24
  10   3  -4    0.78    0.33
   9  -3  -4    0.26    0.22
   9   3  -4    0.26    0.27
   8  -3  -4    1.17    0.24
   8   3  -4    0.85    0.28
   7  -3  -4   -0.15    0.15
   7   3  -4   -0.29    0.20
   6  -3  -4   12.83    0.64
   6  -3  -4   12.67    0.42
   6   3  -4   12.93    0.53
   5  -3  -4   72.96    1.62
   5  -3  -4   71.68    1.27
   5  -3  -4   70.73    1.27
  -5   3   4   69.41    1.35
   5   3  -4   70.96    1.42
   4  -3  -4    2.04    0.14
  -4  -3   4    2.06    0.22
   4  -3  -4    2.27    0.28
  -4  -3   4    2.38    0.23
   4  -3  -4    2.11    0.16
  -4   3   4    1.83    0.19
   4   3  -4    1.94    0.22
   3  -3  -4   12.51    0.49
  -3  -3   4   12.35    0.39
  -3  -3   4   12.35    0.41
   3  -3  -4   12.45    0.26
  -3  -3   4   12.51    0.38
  -3   3   4   12.02    0.34
   3   3  -4   11.93    0.42
  -2  -3   4   41.28    0.79
   2  -3  -4   42.78    0.96
  -2  -3   4   40.69    0.79
  -2  -3   4   42.01    0.82
   2   3  -4   40.86    0.83
   2   3  -4   39.09    0.83
  -2   3   4   40.54    0.72
   1  -3  -4   17.29    0.51
  -1  -3   4   17.24    0.41
  -1  -3   4   17.58    0.44
   1  -3  -4   17.86    0.49
  -1  -3   4   17.52    0.40
   1   3  -4   17.17    0.44
   1   3  -4   17.48    0.45
   1   3  -4   17.35    0.45
   0  -3   4   61.32    1.30
   0  -3   4   59.58    1.06
   0  -3  -4   61.95    1.13
   0  -3  -4   61.11    1.23
   0  -3   4   62.08    1.06
   0  -3   4   60.37    1.08
   0   3   4   60.78    1.02
   0   3  -4   60.87    1.11
   0   3  -4   60.16    1.14
   0   3   4   59.60    1.02
   0   3  -4   62.30    1.08
   0   3  -4   61.82    1.12
  -1  -3  -4    8.70    0.34
   1  -3   4    8.64    0.40
   1  -3   4    8.46    0.28
   1  -3   4    8.58    0.27
  -1   3  -4    8.21    0.33
   1   3   4    8.57    0.29
  -1   3  -4    8.34    0.36
  -1   3  -4    8.40    0.30
   1   3   4    8.43    0.31
  -1   3  -4    9.05    0.33
   2  -3   4   64.34    1.40
  -2  -3  -4   65.81    1.13
   2  -3   4   65.82    1.18
   2  -3   4   65.67    1.18
  -2  -3  -4   64.48    1.21
  -2   3  -4   63.61    1.22
  -2   3  -4   66.49    1.17
  -2   3  -4   66.07    1.23
   2   3   4   64.39    1.20
  -2   3  -4   64.48    1.24
   3  -3   4  111.87    1.94
  -3  -3  -4  113.24    1.92
   3  -3   4  111.59    2.22
  -3  -3  -4  112.06    1.94
  -3   3  -4  111.31    1.99
   3   3   4  111.83    1.98
  -3   3  -4  112.02    2.00
   4  -3   4   19.09    0.55
  -4  -3  -4   19.60    0.58
   4  -3   4   19.57    0.68
   4   3   4   19.43    0.60
  -4   3  -4   18.58    0.62
   5  -3   4    5.03    0.42
   5  -3   4    5.01    0.35
  -5  -3  -4    5.63    0.35
  -5   3  -4    5.04    0.39
   5   3   4    5.23    0.39
   6  -3   4   10.96    0.58
   6  -3   4   10.59    0.49
   6   3   4   11.53    0.55
  -6   3  -4    9.83    0.53
   7  -3   4    2.76    0.37
   7  -3   4    2.45    0.32
   7   3   4    2.49    0.35
  -7   3  -4    2.48    0.38
   8  -3   4    3.27    0.42
   8  -3   4    2.68    0.35
  -8   3  -4    3.43    0.43
   8   3   4    2.70    0.40
   9  -3   4   21.56    0.95
   9  -3   4   20.42    0.78
   9   3   4   20.47    0.86
  -9   3  -4   21.02    0.86
  10  -3   4   34.74    1.21
  10  -3   4   33.46    1.05
 -10   3  -4   32.57    1.11
  10   3   4   32.75    1.13
  11  -3   4    4.29    0.55
  11  -3   4    4.83    0.50
  11   3   4    5.01    0.57
  12  -3   4    0.48    0.34
  12  -3   4   -0.06    0.37
  12   3   4   -0.68    0.34
  13  -3   4    2.14    0.54
  13  -3   4    3.44    0.50
  13   3   4    2.20    0.52
  14  -3   4    0.97    0.44
  14  -3   4   -0.36    0.45
  14   3   4    0.03    0.46
  15  -4  -4    0.77    0.54
  15   4  -4    1.40    0.53
  14  -4  -4    9.34    0.89
  14   4  -4   11.50    0.86
  13  -4  -4    4.16    0.64
  13   4  -4    5.80    0.65
  12  -4  -4   -0.39    0.38
  12   4  -4    0.21    0.36
  11  -4  -4    0.06    0.20
  11  -4  -4    0.03    0.36
  11   4  -4   -0.25    0.32
  10  -4  -4   15.92    0.90
  10  -4  -4   16.94    0.62
  10   4  -4   17.39    0.79
   9  -4  -4    0.16    0.34
   9  -4  -4    0.14    0.19
   9   4  -4   -0.18    0.29
   8  -4  -4   22.21    0.62
   8  -4  -4   21.68    0.92
   8   4  -4   21.93    0.79
   7  -4  -4    0.82    0.29
   7  -4  -4   -0.15    0.13
   7   4  -4    0.06    0.23
   6  -4  -4    3.71    0.22
   6  -4  -4    4.14    0.42
  -6  -4   4    5.24    0.38
  -6  -4   4    4.58    0.34
   6   4  -4    3.54    0.34
  -5  -4   4    0.63    0.18
  -5  -4   4    0.91    0.18
   5  -4  -4    0.42    0.23
   5  -4  -4    0.61    0.14
   5   4  -4    0.82    0.21
  -5   4   4    0.65    0.16
   4  -4  -4   47.78    0.83
  -4  -4   4   48.31    1.02
  -4  -4   4   47.21    0.95
   4  -4  -4   49.36    1.20
   4   4  -4   46.29    1.01
  -4   4   4   45.95    0.91
  -3  -4   4    5.64    0.32
  -3  -4   4    6.10    0.26
   3  -4  -4    6.04    0.40
  -3  -4   4    5.72    0.26
   3   4  -4    5.81    0.32
  -3   4   4    5.95    0.23
  -2  -4   4   19.80    0.43
  -2  -4   4   19.71    0.54
  -2  -4   4   19.92    0.43
   2  -4  -4   19.43    0.62
   2   4  -4   19.27    0.51
   2   4  -4   19.46    0.51
  -1  -4   4    9.65    0.23
   1  -4  -4    9.80    0.43
  -1  -4   4    9.33    0.36
  -1  -4   4    9.68    0.23
   1   4  -4    9.46    0.33
   1   4  -4    9.38    0.34
   0  -4  -4   -0.04    0.14
   0  -4  -4   -0.12    0.13
   0  -4   4    0.01    0.16
   0  -4   4    0.02    0.13
   0   4  -4    0.07    0.15
   0   4  -4    0.08    0.13
   0   4  -4    0.01    0.12
  -1  -4  -4  107.68    1.91
   1  -4   4  108.57    1.87
   1  -4   4  110.06    1.76
   1  -4   4  108.69    1.76
   1  -4   4  110.87    2.20
   1   4   4  110.97    1.82
  -1   4  -4  107.43    1.88
  -1   4  -4  110.55    1.89
  -1   4  -4  110.32    1.92
   2  -4   4   69.73    1.19
   2  -4   4   70.19    1.19
   2  -4   4   70.93    1.55
  -2  -4  -4   69.90    1.34
  -2   4  -4   67.98    1.30
  -2   4  -4   69.88    1.35
  -2   4  -4   69.48    1.31
   2   4   4   69.00    1.27
  -3  -4  -4    2.13    0.23
   3  -4   4    1.70    0.24
   3  -4   4    1.96    0.18
   3  -4   4    1.79    0.17
  -3  -4  -4    2.10    0.15
   3   4   4    1.98    0.23
  -3   4  -4    1.71    0.25
  -3   4  -4    2.00    0.23
   4  -4   4    0.89    0.17
  -4  -4  -4    0.74    0.19
   4  -4   4    0.20    0.20
  -4   4  -4    0.80    0.23
   4   4   4    0.65    0.20
  -5  -4  -4    0.66    0.19
   5  -4   4    0.53    0.24
   5  -4   4    0.71    0.19
  -5   4  -4    0.30    0.24
   5   4   4    0.60    0.24
   6  -4   4   57.53    1.21
   6  -4   4   56.25    1.46
  -6  -4  -4   57.72    1.29
   6   4   4   58.06    1.33
  -6   4  -4   56.64    1.32
   7  -4   4   -0.10    0.25
   7  -4   4    0.39    0.22
  -7  -4  -4    0.13    0.20
   7   4   4    0.20    0.27
  -7   4  -4   -0.30    0.26
   8  -4   4    0.41    0.29
   8  -4   4    0.34    0.24
  -8  -4  -4    0.28    0.23
  -8   4  -4   -0.24    0.31
   8   4   4    0.11    0.30
   9  -4   4    2.92    0.44
   9  -4   4    3.79    0.39
  -9  -4  -4    3.83    0.41
   9   4   4    4.47    0.50
  -9   4  -4    4.38    0.49
  10  -4   4    2.02    0.43
  10  -4   4    3.29    0.39
 -10   4  -4    2.64    0.45
  10   4   4    3.12    0.50
  11  -4   4    2.17    0.46
  11  -4   4    2.81    0.40
  11   4   4    2.97    0.51
 -11   4  -4    2.49    0.48
  12  -4   4    0.45    0.41
  12   4   4   -0.10    0.39
  13  -4   4   -0.15    0.41
  13   4   4    0.32    0.42
  14  -4   4    0.26    0.48
  14   4   4    1.82    0.57
  15  -5  -4    2.89    0.65
  15   5  -4    3.22    0.63
  14  -5  -4    0.14    0.48
  14   5  -4    0.99    0.47
  13  -5  -4    5.12    0.69
  13   5  -4    5.72    0.67
  12  -5  -4   10.60    0.87
  12   5  -4   10.75    0.80
  11  -5  -4    5.03    0.60
  11   5  -4    5.23    0.56
 -10  -5   4   10.60    0.63
  10  -5  -4   10.97    0.79
  10   5  -4   10.82    0.70
  -9  -5   4    4.94    0.45
   9  -5  -4    4.15    0.51
   9   5  -4    4.16    0.47
   8  -5  -4    4.02    0.48
  -8  -5   4    4.72    0.38
  -8  -5   4    3.08    0.37
   8  -5  -4    4.19    0.25
   8   5  -4    3.67    0.43
   7  -5  -4    0.84    0.30
  -7  -5   4    1.06    0.22
  -7  -5   4    0.99    0.24
   7   5  -4    0.81    0.28
  -6  -5   4   -0.07    0.17
  -6  -5   4   -0.02    0.15
   6  -5  -4    0.29    0.25
  -6   5   4    0.12    0.16
   6   5  -4    0.12    0.23
   5  -5  -4   16.42    0.41
  -5  -5   4   16.36    0.47
  -5  -5   4   15.53    0.59
   5  -5  -4   15.32    0.69
  -5   5   4   15.69    0.47
   5   5  -4   15.95    0.58
  -4  -5   4    4.65    0.24
  -4  -5   4    4.74    0.34
   4  -5  -4    4.87    0.41
  -4   5   4    4.75    0.25
  -4   5   4    4.39    0.21
   4   5  -4    4.79    0.34
  -3  -5   4    1.67    0.23
   3  -5  -4    1.34    0.25
  -3  -5   4    1.96    0.13
  -3  -5   4    1.67    0.12
   3   5  -4    1.33    0.20
  -3   5   4    1.79    0.14
   2  -5  -4    2.62    0.28
  -2  -5   4    1.95    0.22
   2   5  -4    2.49    0.22
   2   5  -4    2.66    0.23
  -1  -5   4   27.39    0.71
   1  -5  -4   28.19    0.81
   1  -5  -4   27.95    0.75
   1   5  -4   27.95    0.64
   1   5  -4   27.31    0.63
  -1   5   4   27.55    0.52
   0  -5  -4   33.04    0.89
   0  -5   4   33.01    0.78
   0  -5  -4   32.94    0.81
   0  -5   4   32.51    0.94
   0   5  -4   34.11    0.80
   0   5  -4   32.38    0.71
   0   5  -4   33.18    0.71
  -1  -5  -4  109.87    2.01
   1  -5   4  112.72    1.97
   1  -5   4  109.16    2.31
  -1   5  -4  112.05    2.00
  -1   5  -4  111.16    1.94
   1   5   4  112.00    1.84
  -1   5  -4  112.43    1.93
   2  -5   4   72.65    1.66
  -2  -5  -4   72.39    1.44
   2   5   4   72.34    1.31
  -2   5  -4   70.10    1.36
  -2   5  -4   72.50    1.42
  -2   5  -4   71.31    1.35
   3  -5   4    0.14    0.19
  -3  -5  -4    0.23    0.17
  -3   5  -4    0.38    0.22
  -3   5  -4    0.20    0.16
   3   5   4    0.36    0.17
   4  -5   4   10.57    0.57
  -4  -5  -4   11.15    0.50
   4  -5   4   10.52    0.31
   4  -5   4   10.47    0.31
  -4  -5  -4   10.94    0.28
  -4   5  -4   10.22    0.52
   4   5   4    9.80    0.46
   5  -5   4    0.73    0.15
   5  -5   4    0.78    0.26
  -5  -5  -4    0.55    0.20
   5   5   4    0.47    0.24
  -5   5  -4    0.85    0.28
  -6  -5  -4    5.95    0.44
   6  -5   4    5.23    0.47
   6  -5   4    6.04    0.34
   6   5   4    5.23    0.43
  -6   5  -4    6.08    0.47
   7  -5   4    0.94    0.31
   7  -5   4    1.71    0.25
  -7  -5  -4    1.40    0.29
   7   5   4    1.21    0.32
  -7   5  -4    0.83    0.31
   8  -5   4   -0.49    0.16
   8  -5   4   -0.04    0.29
  -8  -5  -4    0.16    0.23
   8   5   4   -0.18    0.28
  -8   5  -4    0.30    0.31
  -9  -5  -4    0.59    0.27
   9  -5   4   -0.10    0.31
   9  -5   4    0.41    0.22
   9   5   4    0.03    0.31
  -9   5  -4    0.47    0.33
  10  -5   4    0.65    0.35
 -10  -5  -4    0.33    0.25
 -10   5  -4    0.25    0.33
  10   5   4    0.30    0.37
 -11  -5  -4   14.29    0.77
  11  -5   4   13.30    0.89
 -11   5  -4   14.56    0.81
  11   5   4   13.10    0.86
 -12  -5  -4    0.07    0.31
  12  -5   4    0.14    0.39
  12   5   4   -0.43    0.40
  13  -5   4   -0.55    0.38
 -13  -5  -4    0.07    0.32
  13   5   4   -0.52    0.40
  14  -5   4    0.76    0.53
  14  -6  -4   -0.20    0.47
 -14  -6   4    0.53    0.35
  14   6  -4    0.54    0.47
  13  -6  -4   -0.70    0.39
 -13  -6   4    0.34    0.34
  13   6  -4    0.40    0.42
  12  -6  -4    3.42    0.60
 -12  -6   4    3.64    0.50
  12   6  -4    4.07    0.57
 -11  -6   4    1.36    0.36
  11  -6  -4    1.55    0.43
  11   6  -4    1.42    0.41
  10  -6  -4    0.27    0.33
 -10  -6   4   -0.22    0.23
  10   6  -4    0.07    0.31
  -9  -6   4    1.42    0.33
  -9  -6   4    1.91    0.29
   9  -6  -4    1.44    0.38
   9   6  -4    1.94    0.39
  -8  -6   4   10.51    0.59
   8  -6  -4   11.53    0.73
  -8  -6   4   11.05    0.49
   8   6  -4   10.78    0.63
  -7  -6   4    6.51    0.47
   7  -6  -4    5.31    0.51
  -7  -6   4    6.57    0.36
   7   6  -4    5.42    0.46
   6  -6  -4    4.52    0.45
  -6  -6   4    4.51    0.28
  -6  -6   4    5.16    0.42
   6   6  -4    4.29    0.39
  -6   6   4    4.39    0.33
  -5  -6   4    2.53    0.31
  -5  -6   4    2.43    0.18
   5  -6  -4    2.02    0.34
   5   6  -4    2.11    0.29
  -5   6   4    2.13    0.22
  -4  -6   4    0.16    0.19
   4  -6  -4    0.29    0.22
   4   6  -4    0.58    0.21
  -4   6   4    0.70    0.14
  -4   6   4    0.65    0.12
   3  -6  -4    0.09    0.18
  -3  -6   4    0.11    0.18
   3   6  -4    0.01    0.17
  -3   6   4    0.14    0.09
  -2  -6   4   16.49    0.58
   2  -6  -4   16.79    0.63
   2  -6  -4   16.01    0.67
   2   6  -4   16.45    0.49
  -2   6   4   15.96    0.36
   2   6  -4   15.66    0.49
  -1  -6   4    0.50    0.19
   1  -6  -4    0.19    0.19
   1  -6  -4    0.44    0.21
  -1   6   4    0.31    0.11
   1   6  -4    0.23    0.15
   1   6  -4    0.40    0.14
   0  -6  -4    0.42    0.20
   0  -6  -4    0.34    0.19
   0  -6   4    0.06    0.17
   0  -6   4    0.13    0.19
   0   6  -4    0.33    0.14
   0   6  -4    0.39    0.16
   0   6  -4    0.34    0.19
   1  -6   4    2.33    0.28
  -1  -6  -4    2.19    0.28
   1  -6   4    1.81    0.28
  -1   6  -4    2.04    0.22
  -1   6  -4    1.62    0.26
   1   6   4    1.98    0.16
  -1   6  -4    2.11    0.22
   2  -6   4    4.30    0.41
  -2  -6  -4    5.84    0.40
  -2   6  -4    5.01    0.34
   2   6   4    4.95    0.29
  -2   6  -4    4.88    0.36
  -2   6  -4    5.52    0.31
  -3  -6  -4   34.32    0.94
   3  -6   4   36.43    1.10
  -3   6  -4   33.89    0.83
   3   6   4   35.78    0.82
  -3   6  -4   36.61    0.92
  -4  -6  -4    4.16    0.37
   4  -6   4    4.25    0.42
   4   6   4    4.58    0.35
  -4   6  -4    5.12    0.42
  -5  -6  -4   17.80    0.69
   5  -6   4   17.39    0.79
  -5   6  -4   17.33    0.71
   5   6   4   17.03    0.64
   6  -6   4    0.47    0.27
  -6  -6  -4    0.35    0.23
   6   6   4    0.32    0.26
  -6   6  -4    0.30    0.30
   7  -6   4    4.47    0.48
  -7  -6  -4    4.45    0.42
   7   6   4    4.51    0.46
  -7   6  -4    4.54    0.46
  -8  -6  -4    3.18    0.41
   8  -6   4    2.26    0.42
   8   6   4    2.44    0.41
  -8   6  -4    2.67    0.41
   9  -6   4    4.70    0.56
  -9  -6  -4    5.27    0.51
   9   6   4    5.07    0.55
  -9   6  -4    5.96    0.57
  10  -6   4    0.44    0.37
 -10  -6  -4    1.40    0.36
  10   6   4    0.82    0.40
 -10   6  -4    1.05    0.39
  11  -6   4    0.49    0.39
 -11  -6  -4    0.82    0.34
 -11   6  -4    0.52    0.39
  11   6   4    0.31    0.40
  12  -6   4    2.29    0.56
 -12  -6  -4    3.75    0.53
  12   6   4    3.52    0.60
  13  -6   4   -0.15    0.42
 -13  -6  -4   -0.14    0.33
  13   6   4    0.29    0.47
  13  -7  -4    1.71    0.54
 -13  -7   4    1.07    0.40
  13   7  -4    1.67    0.51
  12  -7  -4    0.37    0.43
 -12  -7   4    0.11    0.32
  12   7  -4   -0.17    0.36
 -11  -7   4    1.99    0.42
  11  -7  -4    1.67    0.47
  11   7  -4    1.77    0.44
  10  -7  -4    0.95    0.42
 -10  -7   4    0.97    0.33
  10   7  -4    1.89    0.42
  -9  -7   4   -0.09    0.23
   9  -7  -4   -0.02    0.30
   9   7  -4    0.27    0.30
   8  -7  -4    8.60    0.71
  -8  -7   4   10.05    0.61
   8   7  -4    8.65    0.59
  -7  -7   4    7.07    0.52
   7  -7  -4    6.35    0.59
   7   7  -4    7.41    0.53
   6  -7  -4   24.90    0.99
  -6  -7   4   24.50    0.85
   6   7  -4   25.13    0.81
   5  -7  -4    4.38    0.46
  -5  -7   4    4.87    0.43
  -5   7   4    4.21    0.25
   5   7  -4    4.84    0.39
  -4  -7   4    1.95    0.29
   4  -7  -4    1.73    0.32
  -4   7   4    1.61    0.16
   4   7  -4    2.33    0.29
   3  -7  -4    7.86    0.55
  -3  -7   4    8.64    0.48
   3   7  -4    8.41    0.42
   2  -7  -4   12.17    0.63
  -2  -7   4   11.58    0.54
   2   7  -4   12.16    0.45
   2   7  -4   12.17    0.45
  -2   7   4   11.95    0.34
  -1  -7   4    3.53    0.35
   1  -7  -4    3.02    0.35
   1  -7  -4    2.82    0.35
   1   7  -4    3.11    0.32
   1   7  -4    3.21    0.27
   1   7  -4    3.31    0.26
  -1   7   4    3.02    0.23
   0  -7   4   46.56    1.13
   0  -7  -4   46.18    1.17
   0  -7  -4   46.99    1.28
   0  -7   4   46.95    1.33
   0   7  -4   46.79    0.97
   0   7  -4   47.24    0.97
   0   7  -4   47.15    1.10
   1  -7   4    6.03    0.52
   1  -7   4    6.36    0.45
  -1  -7  -4    6.58    0.46
   1   7   4    6.57    0.27
  -1   7  -4    6.80    0.35
  -1   7  -4    6.73    0.46
  -1   7  -4    6.92    0.35
  -2  -7  -4   26.53    0.85
   2  -7   4   26.75    0.97
  -2   7  -4   26.32    0.70
   2   7   4   26.20    0.64
  -2   7  -4   27.20    0.81
  -2   7  -4   27.82    0.70
  -3  -7  -4    9.82    0.54
   3  -7   4    8.26    0.60
   3   7   4    8.60    0.41
  -3   7  -4    8.92    0.51
  -4  -7  -4    2.55    0.34
   4  -7   4    2.12    0.35
  -4   7  -4    2.72    0.36
   4   7   4    2.57    0.30
   5  -7   4   20.31    0.90
  -5  -7  -4   19.49    0.77
   5   7   4   19.70    0.69
  -5   7  -4   20.82    0.76
  -6  -7  -4    0.22    0.23
   6  -7   4    0.20    0.29
   6   7   4    0.28    0.26
  -6   7  -4   -0.01    0.28
  -7  -7  -4    3.20    0.40
   7  -7   4    3.08    0.46
  -7   7  -4    3.12    0.43
   7   7   4    2.97    0.41
  -8  -7  -4    0.02    0.25
   8  -7   4    0.18    0.31
   8   7   4   -0.21    0.29
  -8   7  -4    0.10    0.30
  -9  -7  -4    1.26    0.36
   9  -7   4    1.10    0.39
  -9   7  -4    1.52    0.39
   9   7   4    0.69    0.37
 -10  -7  -4    1.81    0.39
  10  -7   4    1.79    0.47
 -10   7  -4    3.04    0.46
  10   7   4    1.94    0.45
  11  -7   4    3.56    0.58
 -11  -7  -4    3.05    0.47
  11   7   4    3.34    0.54
 -11   7  -4    3.41    0.51
 -12  -7  -4   -0.21    0.30
  12  -7   4   -0.44    0.41
  12   7   4   -0.50    0.40
  12  -8  -4    0.83    0.49
 -12  -8   4    2.05    0.45
  12   8  -4    0.52    0.41
 -11  -8   4    0.42    0.32
  11  -8  -4    1.07    0.46
  11   8  -4    1.52    0.45
  10  -8  -4    0.25    0.37
 -10  -8   4   -0.10    0.29
  10   8  -4    1.05    0.39
  -9  -8   4    2.67    0.43
   9  -8  -4    1.41    0.42
   9   8  -4    2.04    0.40
  -8  -8   4    0.49    0.27
   8  -8  -4    0.15    0.31
   8   8  -4    0.65    0.33
   7  -8  -4    1.81    0.40
  -7  -8   4    2.02    0.36
   7   8  -4    2.36    0.37
   6  -8  -4    1.05    0.34
  -6  -8   4    0.98    0.30
   6   8  -4    0.88    0.29
   5  -8  -4   12.55    0.74
  -5  -8   4   12.70    0.65
   5   8  -4   12.13    0.57
  -4  -8   4    2.76    0.36
   4  -8  -4    1.98    0.35
   4   8  -4    2.79    0.31
  -3  -8   4    1.03    0.28
   3  -8  -4    1.71    0.33
   3   8  -4    1.63    0.25
  -2  -8   4   38.69    1.07
   2  -8  -4   38.35    1.22
   2   8  -4   39.40    0.90
   1  -8  -4   22.75    0.84
  -1  -8   4   22.72    0.81
   1  -8  -4   21.80    0.89
   1   8  -4   22.44    0.63
  -1   8   4   22.85    0.55
   1   8  -4   23.18    0.75
   0  -8  -4   17.77    0.79
   0  -8  -4   17.70    0.74
   0  -8   4   17.78    0.71
   0   8  -4   18.64    0.55
   0   8   4   17.42    0.50
   0   8  -4   19.08    0.68
   1  -8   4    0.87    0.29
  -1  -8  -4    1.20    0.28
   1  -8   4    0.82    0.28
   1   8   4    1.11    0.16
  -1   8  -4    1.30    0.29
  -1   8  -4    1.30    0.22
  -2  -8  -4   14.56    0.68
   2  -8   4   15.01    0.78
   2   8   4   15.77    0.48
  -2   8  -4   14.66    0.53
  -2   8  -4   15.70    0.64
   3  -8   4    0.62    0.29
  -3  -8  -4    0.54    0.27
   3   8   4    0.51    0.20
  -3   8  -4    0.19    0.25
  -4  -8  -4    0.00    0.23
   4  -8   4    0.03    0.27
  -4   8  -4   -0.33    0.24
   4   8   4   -0.04    0.20
   5  -8   4    0.81    0.32
  -5  -8  -4    1.43    0.31
   5   8   4    1.50    0.29
  -5   8  -4    1.76    0.34
   6  -8   4    8.90    0.71
  -6  -8  -4    8.65    0.60
   6   8   4    8.21    0.55
  -6   8  -4    8.38    0.61
  -7  -8  -4    0.49    0.30
   7  -8   4    0.36    0.34
  -7   8  -4    0.55    0.34
   7   8   4    0.36    0.31
  -8  -8  -4    0.27    0.27
   8  -8   4    0.23    0.35
   8   8   4    0.27    0.32
  -8   8  -4    0.45    0.32
   9  -8   4    0.10    0.36
  -9  -8  -4    0.18    0.29
  -9   8  -4    0.64    0.35
   9   8   4    0.36    0.36
  10  -8   4    0.68    0.41
 -10  -8  -4    0.71    0.36
  10   8   4    1.56    0.46
 -10   8  -4    0.68    0.40
 -11  -8  -4    4.43    0.57
  11  -8   4    3.71    0.64
  11   8   4    4.05    0.58
  11  -9  -4    0.16    0.40
 -11  -9   4    0.53    0.35
  11   9  -4    0.50    0.41
 -10  -9   4    1.62    0.41
  10  -9  -4    2.05    0.51
  10   9  -4    2.06    0.48
  -9  -9   4    0.34    0.31
   9  -9  -4    0.33    0.39
   9   9  -4    1.02    0.39
  -8  -9   4    2.52    0.43
   8  -9  -4    1.57    0.43
   8   9  -4    2.33    0.41
   7  -9  -4   14.34    0.89
  -7  -9   4   16.62    0.81
   7   9  -4   15.26    0.73
  -6  -9   4    0.90    0.32
   6  -9  -4    0.86    0.35
   6   9  -4    1.14    0.32
   5  -9  -4    0.64    0.32
  -5  -9   4   -0.16    0.25
   5   9  -4    0.24    0.25
   4  -9  -4    4.48    0.52
  -4  -9   4    4.87    0.49
   4   9  -4    4.08    0.38
  -3  -9   4    0.93    0.30
   3  -9  -4    0.68    0.30
   3   9  -4    1.09    0.24
   2  -9  -4    6.46    0.57
  -2  -9   4    6.62    0.53
   2   9  -4    7.30    0.41
   2   9  -4    7.06    0.49
   1  -9  -4    0.82    0.30
  -1  -9   4    1.11    0.31
   1  -9  -4    1.44    0.34
   1   9  -4    1.55    0.24
   1   9  -4    1.37    0.30
   0  -9   4    4.97    0.48
   0  -9  -4    5.55    0.52
   0   9  -4    5.06    0.36
   0   9  -4    4.85    0.43
   1  -9   4    5.41    0.57
  -1  -9  -4    4.65    0.48
  -1   9  -4    4.94    0.44
  -1   9  -4    4.81    0.36
   2  -9   4    0.92    0.33
  -2  -9  -4    0.92    0.31
  -2   9  -4    0.65    0.28
  -2   9  -4    1.00    0.25
   2   9   4    1.17    0.20
   3  -9   4    1.30    0.36
  -3  -9  -4    2.17    0.37
   3   9   4    2.57    0.28
  -3   9  -4    2.42    0.37
   4  -9   4    0.11    0.32
  -4  -9  -4   -0.20    0.25
  -4   9  -4    0.16    0.29
   4   9   4    0.45    0.22
  -5  -9  -4    0.29    0.28
   5  -9   4    1.05    0.37
   5   9   4    0.28    0.27
  -5   9  -4    0.71    0.32
   6  -9   4    2.74    0.49
  -6  -9  -4    3.55    0.49
   6   9   4    2.46    0.39
  -6   9  -4    3.48    0.46
  -7  -9  -4    6.41    0.59
   7  -9   4    4.36    0.59
   7   9   4    5.76    0.52
   8  -9   4    8.47    0.79
  -8  -9  -4    9.66    0.71
   8   9   4   10.99    0.72
  -9  -9  -4    1.04    0.37
   9  -9   4    1.37    0.49
   9   9   4    0.62    0.38
  10  -9   4    4.42    0.65
 -10  -9  -4    4.51    0.59
  10   9   4    4.34    0.58
   9 -10  -4   -0.37    0.34
  -9 -10   4   -0.43    0.28
   9  10  -4    0.15    0.35
   8 -10  -4    0.80    0.42
  -8 -10   4    1.05    0.36
   8  10  -4    1.11    0.39
   7 -10  -4    0.34    0.34
  -7 -10   4   -0.13    0.30
   7  10  -4    0.41    0.33
   6 -10  -4    0.14    0.32
  -6 -10   4   -0.13    0.27
   6  10  -4    0.37    0.31
   5 -10  -4   11.59    0.83
  -5 -10   4   12.07    0.73
   5  10  -4   11.35    0.60
   4 -10  -4    1.20    0.38
  -4 -10   4    1.23    0.35
   4  10  -4    1.35    0.28
  -3 -10   4    0.08    0.29
   3 -10  -4    0.18    0.30
   3  10  -4    0.73    0.27
   3  10  -4    0.23    0.22
   2 -10  -4    0.71    0.32
  -2 -10   4    0.63    0.31
   2  10  -4    0.74    0.23
   2  10  -4    0.96    0.30
  -1 -10   4    5.81    0.54
   1 -10  -4    5.15    0.54
   1 -10  -4    7.00    0.64
   1  10  -4    6.21    0.51
   0 -10  -4    0.59    0.34
   0 -10   4    0.03    0.30
   0  10  -4   -0.49    0.25
  -1 -10  -4   -0.07    0.27
  -1  10  -4   -0.18    0.28
   2 -10   4    0.60    0.34
  -2 -10  -4    0.74    0.33
  -2  10  -4    0.54    0.30
  -3 -10  -4   10.97    0.70
   3 -10   4   11.21    0.83
   4 -10   4   15.93    0.96
  -4 -10  -4   15.93    0.83
  -5 -10  -4    0.13    0.29
   5 -10   4    0.50    0.36
  -6 -10  -4    4.47    0.56
   6 -10   4    3.38    0.57
   6  10   4    4.77    0.47
   7 -10   4    0.49    0.42
  -7 -10  -4    0.96    0.36
   7  10   4    0.94    0.34
  -8 -10  -4    3.99    0.53
   8 -10   4    3.74    0.62
   8  10   4    4.79    0.55
   7 -11  -4   -0.02    0.36
  -7 -11   4   -0.34    0.31
   7  11  -4    0.16    0.34
   6 -11  -4   23.50    1.19
  -6 -11   4   23.03    1.06
  -5 -11   4    0.30    0.32
   5 -11  -4    0.07    0.33
   4 -11  -4    0.06    0.34
  -4 -11   4    0.05    0.32
  -3 -11   4    0.23    0.34
   3 -11  -4    1.15    0.38
   3  11  -4    0.77    0.32
  -2 -11   4   -0.03    0.29
   2 -11  -4   -0.21    0.27
  -1 -11   4    0.05    0.33
   0 -11  -4   -0.27    0.32
  -1 -11  -4    2.26    0.47
  -2 -11  -4    0.15    0.33
   3 -11   4    0.24    0.34
  -3 -11  -4    0.50    0.34
   4 -11   4    0.29    0.37
  -4 -11  -4    1.44    0.41
  -5 -11  -4   -0.08    0.31
   5 -11   4    0.44    0.41
  -6 -11  -4    1.91    0.46
   6 -11   4    1.45    0.49
   3 -12  -4    0.38    0.37
  -2 -12   4   -0.36    0.36
  -1 -12   4    0.26    0.40
  -1 -12  -4    0.45    0.43
  16   0  -5    0.10    0.43
  15   0  -5    1.43    0.48
  14   0  -5    0.41    0.40
  13   0  -5    1.49    0.43
  12   0  -5    0.89    0.38
  11   0  -5   59.79    1.51
  10   0  -5    0.37    0.30
   9   0  -5   38.21    1.06
   8   0  -5    0.04    0.21
   7   0  -5    0.41    0.22
   6   0  -5   -0.15    0.17
   5   0  -5    9.40    0.42
  -4   0   5    0.07    0.15
   4   0  -5   -0.20    0.15
  -3   0   5  814.23   13.07
   3   0  -5  835.15   13.31
   2   0  -5   -0.14    0.14
  -2   0   5   -0.05    0.15
  -2   0   5   -0.08    0.14
   1   0  -5  254.80    4.11
  -1   0   5  254.04    4.10
   1   0  -5  259.41    4.10
   1   0  -5  256.18    3.97
  -1   0   5  261.07    4.12
   0   0  -5   -0.05    0.13
   0   0   5    0.09    0.12
   0   0  -5   -0.09    0.15
   0   0  -5    0.05    0.06
   0   0   5    0.01    0.15
   0   0  -5    0.18    0.13
   0   0   5    0.00    0.13
   0   0  -5    0.03    0.05
   1   0   5  295.71    5.00
   1   0   5  294.84    4.56
  -1   0  -5  292.32    4.69
  -1   0  -5  297.05    4.57
   1   0   5  287.47    4.69
   1   0   5  288.55    4.70
   2   0   5    0.29    0.12
  -2   0  -5   -0.03    0.16
  -2   0  -5   -0.15    0.15
   2   0   5    0.13    0.17
   3   0   5   32.69    0.78
  -3   0  -5   30.48    0.75
  -4   0  -5    0.08    0.20
   4   0   5    0.11    0.20
   5   0   5   19.52    0.65
  -5   0  -5   20.40    0.67
   6   0   5    0.20    0.22
  -6   0  -5   -0.18    0.21
  -7   0  -5    5.42    0.45
   7   0   5    4.88    0.42
  -8   0  -5   -0.23    0.27
   8   0   5   -0.28    0.26
   9   0   5   20.73    0.87
  10   0   5    0.13    0.34
  11   0   5   -0.02    0.36
  12   0   5   -0.21    0.36
  13   0   5    0.16    0.41
  14   0   5   -0.28    0.40
  15   0   5    2.91    0.61
  16  -1  -5    3.25    0.59
  16   1  -5    2.85    0.61
  15  -1  -5    0.22    0.40
  15   1  -5    0.77    0.45
  14  -1  -5   11.52    0.80
  14   1  -5   11.87    0.83
  13  -1  -5    3.22    0.48
  13   1  -5    3.55    0.52
  12  -1  -5    5.01    0.51
  12   1  -5    4.27    0.52
  11  -1  -5    8.22    0.60
  11   1  -5    8.12    0.62
  10  -1  -5    9.08    0.59
  10   1  -5    8.97    0.60
   9  -1  -5    0.32    0.24
   9   1  -5    0.20    0.25
   8  -1  -5   20.65    0.69
   8   1  -5   18.19    0.68
   7  -1  -5   39.52    0.95
   7   1  -5   38.12    0.98
   6  -1  -5    1.09    0.21
   6   1  -5    1.73    0.26
   5  -1  -5   17.41    0.51
   5   1  -5   16.75    0.54
   4  -1  -5   10.51    0.38
   4   1  -5   11.41    0.42
  -3  -1   5    2.11    0.20
   3  -1  -5    1.74    0.18
  -3  -1   5    2.03    0.22
   3   1  -5    1.91    0.21
  -3   1   5    2.38    0.21
  -2  -1   5   63.19    1.18
  -2  -1   5   64.98    1.19
   2  -1  -5   64.16    1.14
  -2   1   5   65.53    1.16
   2   1  -5   65.36    1.19
   2   1  -5   65.31    1.20
  -1  -1   5  145.73    2.45
   1  -1  -5  147.76    2.40
   1  -1  -5  151.31    2.31
  -1  -1   5  145.57    2.44
  -1  -1   5  149.19    2.22
   1   1  -5  146.31    2.45
  -1   1   5  148.64    2.27
  -1   1   5  146.09    2.41
   1   1  -5  149.09    2.44
  -1   1   5  146.62    2.42
   0  -1   5  244.87    3.86
   0  -1  -5  247.40    3.70
   0  -1  -5  243.94    3.81
   0  -1  -5  250.70    3.93
   0  -1   5  248.66    3.97
   0  -1   5  243.68    3.96
   0   1  -5  244.50    3.87
   0   1  -5  247.91    3.97
   0   1   5  242.68    3.94
   0   1  -5  251.42    4.29
   0   1  -5  240.51    3.96
   0   1   5  248.22    3.70
   0   1   5  248.88    3.94
   0   1   5  248.99    3.81
  -1  -1  -5    1.08    0.16
  -1  -1  -5    0.94    0.11
  -1  -1  -5    0.94    0.17
   1  -1   5    1.09    0.18
   1  -1   5    1.00    0.13
   1  -1   5    0.82    0.17
   1  -1   5    0.91    0.17
  -1   1  -5    0.91    0.18
   1   1   5    0.84    0.17
   1   1   5    1.01    0.17
  -1   1  -5    0.79    0.19
  -1   1  -5    0.89    0.19
   2  -1   5    1.47    0.17
   2  -1   5    1.17    0.19
   2  -1   5    1.27    0.20
  -2  -1  -5    1.44    0.19
  -2  -1  -5    1.19    0.19
  -2   1  -5    1.53    0.22
   2   1   5    1.47    0.21
  -2   1  -5    1.05    0.20
   3  -1   5   78.87    1.52
   3  -1   5   81.83    1.58
  -3  -1  -5   80.90    1.50
   3   1   5   82.04    1.53
  -3   1  -5   78.82    1.50
   4  -1   5    1.77    0.25
   4  -1   5    1.83    0.23
  -4  -1  -5    2.03    0.26
  -4   1  -5    1.71    0.26
   4   1   5    1.73    0.26
  -5  -1  -5   48.74    1.12
   5  -1   5   49.74    1.12
   5  -1   5   48.41    1.15
   5   1   5   48.76    1.13
  -5   1  -5   47.49    1.12
   6  -1   5    0.03    0.21
  -6  -1  -5   -0.28    0.21
   6   1   5    0.19    0.23
  -6   1  -5    0.18    0.24
   7  -1   5    0.13    0.24
  -7   1  -5    0.19    0.26
   7   1   5    0.46    0.27
   8  -1   5    5.05    0.45
  -8   1  -5    5.37    0.49
   8   1   5    4.43    0.45
   9  -1   5    8.65    0.62
   9   1   5    8.67    0.62
  -9   1  -5    8.61    0.65
  10  -1   5   22.87    0.94
  10   1   5   22.77    0.95
  11  -1   5   20.91    0.93
  11   1   5   20.60    0.98
  12  -1   5    7.64    0.69
  12   1   5    6.36    0.66
  13  -1   5    0.09    0.40
  13   1   5   -0.20    0.38
  14  -1   5   -1.09    0.45
  14  -1   5    0.56    0.43
  14   1   5   -0.40    0.41
  15  -1   5   -0.38    0.52
  15  -1   5    0.68    0.48
  15   1   5   -0.46    0.45
  16  -2  -5    7.42    0.80
  16   2  -5    8.45    0.85
  15  -2  -5    0.80    0.40
  15   2  -5    0.75    0.49
  14  -2  -5    0.43    0.36
  14   2  -5    1.83    0.49
  13  -2  -5   -0.48    0.30
  13   2  -5    0.12    0.38
  12  -2  -5    6.73    0.55
  12   2  -5    6.10    0.60
  11  -2  -5    1.06    0.33
  11   2  -5    1.74    0.40
  10  -2  -5    0.37    0.27
  10   2  -5    0.46    0.31
   9  -2  -5    2.29    0.32
   9   2  -5    1.51    0.32
   8  -2  -5    6.99    0.44
   8   2  -5    6.21    0.46
   7  -2  -5    0.59    0.19
   7   2  -5    0.23    0.21
   6  -2  -5    0.49    0.17
   6   2  -5    0.51    0.20
   5  -2  -5  191.78    3.18
   5  -2  -5  196.49    3.09
  -5   2   5  187.71    3.22
   5   2  -5  190.56    3.27
   4  -2  -5   72.85    1.28
  -4   2   5   71.45    1.32
   4   2  -5   70.84    1.37
  -3  -2   5   14.67    0.43
   3  -2  -5   14.13    0.36
  -3  -2   5   14.14    0.44
   3   2  -5   14.54    0.45
  -3   2   5   14.29    0.40
  -2  -2   5    1.92    0.16
  -2  -2   5    2.28    0.20
  -2  -2   5    2.22    0.19
   2  -2  -5    1.87    0.10
   2  -2  -5    1.92    0.14
   2  -2  -5    1.83    0.20
  -2   2   5    2.41    0.19
   2   2  -5    1.88    0.19
   2   2  -5    2.04    0.20
  -2   2   5    2.15    0.17
  -1  -2   5    0.32    0.10
   1  -2  -5    0.44    0.14
  -1  -2   5    0.25    0.14
   1  -2  -5    0.37    0.08
  -1  -2   5    0.35    0.14
   1  -2  -5    0.24    0.12
   1   2  -5    0.39    0.10
  -1   2   5    0.32    0.12
   1   2  -5    0.31    0.16
   1   2  -5    0.16    0.15
  -1   2   5    0.46    0.12
  -1   2   5    0.49    0.13
  -1   2   5    0.32    0.07
   0  -2   5   19.43    0.48
   0  -2   5   20.33    0.50
   0  -2  -5   20.32    0.42
   0  -2  -5   19.69    0.42
   0  -2  -5   20.39    0.47
   0  -2   5   20.31    0.54
   0  -2  -5   19.99    0.46
   0  -2   5   19.73    0.41
   0   2  -5   18.68    0.51
   0   2   5   20.46    0.47
   0   2   5   19.92    0.48
   0   2  -5   20.32    0.41
   0   2  -5   20.00    0.52
   0   2   5   19.98    0.47
   0   2  -5   19.73    0.51
   0   2   5   20.26    0.43
   1  -2   5    1.14    0.17
  -1  -2  -5    0.70    0.14
  -1  -2  -5    1.14    0.14
   1  -2   5    1.01    0.16
  -1  -2  -5    0.95    0.15
   1  -2   5    0.86    0.17
  -1   2  -5    0.88    0.20
   1   2   5    0.89    0.12
  -1   2  -5    0.93    0.18
   1   2   5    0.90    0.15
   1   2   5    0.82    0.16
   1   2   5    1.04    0.17
  -1   2  -5    0.90    0.19
  -1   2  -5    1.02    0.12
  -2  -2  -5    9.28    0.33
   2  -2   5    8.87    0.37
   2  -2   5    8.70    0.37
  -2  -2  -5    9.30    0.33
   2  -2   5    8.76    0.38
  -2  -2  -5    8.88    0.35
   2   2   5    8.89    0.37
  -2   2  -5    9.28    0.38
  -2   2  -5    9.08    0.40
   3  -2   5    1.46    0.21
   3  -2   5    1.30    0.21
  -3  -2  -5    1.45    0.21
  -3  -2  -5    1.32    0.18
   3   2   5    1.79    0.24
  -3   2  -5    1.80    0.25
   4  -2   5   21.41    0.67
   4  -2   5   21.55    0.63
   4   2   5   21.49    0.65
  -4   2  -5   20.70    0.66
   5  -2   5    8.95    0.45
   5  -2   5    8.94    0.47
   5   2   5    8.69    0.48
  -5   2  -5    9.31    0.48
   6  -2   5  110.99    2.15
   6  -2   5  115.18    2.34
  -6   2  -5  114.16    2.17
   6   2   5  111.56    2.19
   7  -2   5   -0.01    0.26
   7  -2   5    0.08    0.24
   7   2   5   -0.04    0.24
  -7   2  -5    0.12    0.28
   8  -2   5    0.19    0.31
   8  -2   5    0.39    0.29
  -8   2  -5    0.68    0.33
   8   2   5    0.50    0.30
   9  -2   5   11.83    0.69
   9  -2   5   12.29    0.76
  -9   2  -5   10.52    0.70
   9   2   5   12.72    0.70
  10  -2   5   12.23    0.71
  10  -2   5   10.91    0.78
 -10   2  -5   10.57    0.75
  10   2   5   11.09    0.71
  11  -2   5   38.38    1.35
  11  -2   5   40.86    1.27
  11   2   5   40.19    1.32
  12  -2   5    0.19    0.41
  12  -2   5    0.38    0.37
  12   2   5    0.67    0.43
  13  -2   5   -0.41    0.39
  13  -2   5    0.41    0.40
  13   2   5    0.10    0.42
  14  -2   5   -1.21    0.40
  14  -2   5    0.40    0.40
  14   2   5    0.35    0.45
  16  -3  -5   -0.44    0.55
  16   3  -5    0.40    0.50
  15   3  -5    0.55    0.49
  14  -3  -5    4.14    0.50
  14   3  -5    4.11    0.63
  13  -3  -5    3.30    0.44
  13   3  -5    4.66    0.61
  12  -3  -5    0.28    0.28
  12   3  -5   -0.48    0.33
  11  -3  -5    3.88    0.40
  11   3  -5    4.18    0.49
  10  -3  -5    0.81    0.25
  10   3  -5    0.59    0.32
   9  -3  -5    0.21    0.21
   9   3  -5   -0.11    0.26
   8  -3  -5   21.41    0.65
   8   3  -5   20.15    0.74
   7  -3  -5   10.63    0.43
   7   3  -5   10.90    0.53
   6  -3  -5    0.94    0.17
   6   3  -5    0.82    0.23
   5  -3  -5   12.55    0.37
   5  -3  -5   12.60    0.37
   5  -3  -5   12.90    0.59
  -5  -3   5   13.02    0.47
  -5   3   5   12.29    0.43
   5   3  -5   12.74    0.49
  -4  -3   5    0.90    0.17
   4  -3  -5    0.74    0.22
   4  -3  -5    0.92    0.12
  -4  -3   5    0.68    0.18
   4  -3  -5    0.93    0.12
  -4   3   5    0.67    0.16
   4   3  -5    0.29    0.18
  -3  -3   5    6.77    0.31
  -3  -3   5    6.85    0.31
   3  -3  -5    7.37    0.39
   3   3  -5    6.87    0.34
  -3   3   5    6.59    0.27
  -2  -3   5    0.30    0.13
  -2  -3   5    0.41    0.14
   2  -3  -5    0.39    0.16
  -2  -3   5    0.40    0.13
   2   3  -5    0.18    0.15
  -2   3   5    0.21    0.11
   2   3  -5    0.14    0.15
   1  -3  -5    1.18    0.17
  -1  -3   5    1.40    0.16
  -1  -3   5    1.76    0.17
   1  -3  -5    1.46    0.18
  -1  -3   5    1.49    0.15
   1   3  -5    1.47    0.19
   1   3  -5    1.72    0.17
   1   3  -5    1.30    0.19
   0  -3   5    2.27    0.23
   0  -3   5    2.90    0.20
   0  -3  -5    2.58    0.21
   0  -3   5    2.84    0.21
   0  -3  -5    3.09    0.24
   0  -3   5    3.01    0.20
   0   3   5    2.79    0.20
   0   3  -5    2.94    0.22
   0   3   5    3.01    0.19
   0   3  -5    2.88    0.25
   0   3  -5    2.92    0.23
   0   3  -5    3.08    0.20
  -1  -3  -5    1.25    0.17
   1  -3   5    1.78    0.18
   1  -3   5    1.59    0.17
  -1  -3  -5    1.69    0.11
   1  -3   5    1.00    0.20
  -1   3  -5    1.11    0.20
  -1   3  -5    1.51    0.20
   1   3   5    0.97    0.16
  -1   3  -5    1.59    0.20
  -1   3  -5    1.63    0.16
   1   3   5    1.53    0.18
  -2  -3  -5    5.05    0.29
  -2  -3  -5    4.26    0.22
   2  -3   5    4.41    0.35
   2  -3   5    4.20    0.27
  -2   3  -5    4.37    0.33
  -2   3  -5    4.56    0.33
  -2   3  -5    4.46    0.31
  -2   3  -5    4.38    0.25
   2   3   5    4.60    0.30
   3  -3   5    1.02    0.21
   3  -3   5    1.61    0.20
  -3  -3  -5    1.58    0.20
  -3   3  -5    1.60    0.25
   3   3   5    1.52    0.23
   4  -3   5    4.26    0.32
  -4  -3  -5    4.12    0.30
   4  -3   5    4.01    0.33
  -4   3  -5    3.88    0.33
   4   3   5    3.89    0.32
   5  -3   5   29.96    0.79
  -5  -3  -5   30.55    0.80
   5  -3   5   29.56    0.88
  -5   3  -5   29.10    0.85
   5   3   5   30.65    0.85
   6  -3   5   11.44    0.59
   6  -3   5   10.10    0.50
   6   3   5   11.91    0.58
  -6   3  -5   11.56    0.61
   7  -3   5    1.87    0.34
   7  -3   5    2.79    0.34
  -7   3  -5    2.26    0.35
   7   3   5    1.82    0.34
   8  -3   5    8.50    0.62
   8  -3   5    7.64    0.53
   8   3   5    8.05    0.61
  -8   3  -5    7.87    0.59
   9  -3   5    0.04    0.26
   9  -3   5    0.12    0.31
   9   3   5    0.14    0.31
  -9   3  -5   -0.09    0.31
  10  -3   5   39.35    1.34
  10  -3   5   40.74    1.20
  10   3   5   42.58    1.31
 -10   3  -5   41.04    1.27
  11  -3   5    3.57    0.47
  11  -3   5    2.27    0.47
  11   3   5    3.04    0.52
  12  -3   5    0.21    0.34
  12  -3   5    0.25    0.42
  12   3   5    0.35    0.42
  13  -3   5    6.27    0.71
  13  -3   5    7.47    0.67
  13   3   5    7.42    0.74
  14  -3   5   -0.14    0.44
  14   3   5    0.73    0.49
  15  -4  -5   -0.10    0.51
  15   4  -5    0.59    0.48
  14  -4  -5    0.80    0.52
  14   4  -5    1.81    0.51
  13  -4  -5    3.97    0.63
  13   4  -5    6.13    0.67
  12  -4  -5    4.65    0.64
  12   4  -5    6.36    0.62
  11  -4  -5    3.29    0.54
  11  -4  -5    4.69    0.41
  11   4  -5    4.25    0.52
  10  -4  -5   13.00    0.85
  10  -4  -5   12.97    0.54
  10   4  -5   13.25    0.73
   9  -4  -5    1.87    0.26
   9  -4  -5    0.61    0.36
   9   4  -5    0.92    0.33
   8  -4  -5    0.16    0.30
   8  -4  -5    0.16    0.17
   8   4  -5   -0.08    0.26
   7  -4  -5    0.65    0.16
   7  -4  -5    0.50    0.28
   7   4  -5    0.37    0.24
   6  -4  -5   98.35    2.17
  -6  -4   5   99.19    1.86
   6  -4  -5   95.83    1.66
  -6  -4   5   97.49    1.84
   6   4  -5   98.36    1.91
  -5  -4   5    0.19    0.16
   5  -4  -5    0.07    0.21
   5  -4  -5   -0.02    0.11
  -5  -4   5   -0.02    0.15
   5   4  -5    0.10    0.18
  -5   4   5   -0.15    0.13
  -4  -4   5   10.37    0.42
   4  -4  -5   11.44    0.53
   4  -4  -5   10.75    0.26
  -4  -4   5   11.19    0.39
  -4   4   5   10.57    0.35
   4   4  -5   11.01    0.44
  -3  -4   5   11.80    0.42
  -3  -4   5   12.04    0.38
   3  -4  -5   11.36    0.50
  -3   4   5   11.59    0.32
   3   4  -5   11.02    0.42
  -2  -4   5   15.46    0.40
   2  -4  -5   16.15    0.55
  -2  -4   5   15.66    0.48
  -2  -4   5   16.02    0.40
   2   4  -5   15.95    0.47
  -2   4   5   15.53    0.35
   2   4  -5   15.69    0.47
   1  -4  -5   14.39    0.48
  -1  -4   5   15.03    0.37
   1  -4  -5   15.76    0.53
  -1  -4   5   15.59    0.46
  -1  -4   5   14.80    0.36
   1   4  -5   14.38    0.45
   1   4  -5   14.17    0.45
   0  -4   5   12.02    0.32
   0  -4  -5   12.12    0.44
   0  -4   5   12.18    0.31
   0  -4   5   11.92    0.50
   0  -4  -5   12.03    0.45
   0  -4   5   11.61    0.39
   0   4   5   12.15    0.31
   0   4   5   11.52    0.32
   0   4  -5   11.79    0.40
   0   4  -5   11.41    0.43
   0   4  -5   11.36    0.40
  -1  -4  -5   47.59    1.01
   1  -4   5   49.40    0.90
   1  -4   5   48.41    0.88
   1  -4   5   49.23    1.17
   1   4   5   49.04    0.92
  -1   4  -5   49.08    0.99
   1   4   5   47.52    0.92
  -1   4  -5   48.39    0.98
  -1   4  -5   48.27    1.03
   2  -4   5    4.36    0.24
   2  -4   5    4.21    0.36
  -2  -4  -5    4.87    0.31
   2  -4   5    4.80    0.23
  -2   4  -5    4.33    0.30
   2   4   5    4.36    0.28
  -2   4  -5    4.57    0.32
  -2   4  -5    5.18    0.36
  -3  -4  -5    6.15    0.35
   3  -4   5    6.24    0.43
  -3  -4  -5    6.14    0.25
   3  -4   5    6.40    0.30
  -3   4  -5    6.18    0.42
   3   4   5    6.98    0.36
   4  -4   5    2.31    0.29
   4  -4   5    2.79    0.25
  -4  -4  -5    2.44    0.27
  -4   4  -5    2.07    0.30
   4   4   5    2.45    0.28
   5  -4   5    1.72    0.24
  -5  -4  -5    1.32    0.24
   5  -4   5    1.29    0.28
   5   4   5    1.87    0.29
  -5   4  -5    1.66    0.31
   6  -4   5    7.13    0.42
   6  -4   5    7.43    0.55
  -6  -4  -5    6.62    0.42
  -6   4  -5    6.78    0.49
   6   4   5    5.90    0.46
   7  -4   5    0.34    0.23
   7  -4   5    0.34    0.27
  -7  -4  -5    0.57    0.24
  -7   4  -5    0.44    0.30
   7   4   5    1.04    0.32
  -8  -4  -5    0.28    0.23
   8  -4   5   -0.02    0.27
   8  -4   5   -0.03    0.23
   8   4   5   -0.02    0.29
  -8   4  -5    0.00    0.32
   9  -4   5    0.31    0.30
  -9  -4  -5    0.12    0.24
   9  -4   5    0.40    0.26
  -9   4  -5   -0.05    0.29
   9   4   5   -0.17    0.29
 -10  -4  -5    0.65    0.29
  10  -4   5    0.54    0.34
  10  -4   5    0.68    0.28
  10   4   5    0.34    0.36
 -10   4  -5   -0.23    0.33
 -11  -4  -5    1.53    0.37
  11  -4   5    1.05    0.42
  11  -4   5    1.60    0.35
 -11   4  -5    1.56    0.43
  11   4   5    0.75    0.43
  12  -4   5   10.29    0.85
  12   4   5   12.48    0.86
  13  -4   5    0.25    0.42
  13   4   5    1.41    0.48
  14  -4   5   -0.09    0.46
 -14  -4  -5   -0.10    0.36
  14   4   5   -0.27    0.44
  15  -5  -5    0.27    0.51
  15   5  -5    0.83    0.50
  14  -5  -5    2.61    0.63
  14   5  -5    3.96    0.63
  13  -5  -5   10.00    0.88
  13   5  -5   10.52    0.83
  12  -5  -5    3.73    0.59
  12   5  -5    4.79    0.56
  11  -5  -5   -0.20    0.35
  11   5  -5    0.73    0.36
 -10  -5   5    4.15    0.44
  10  -5  -5    5.92    0.63
  10   5  -5    5.22    0.53
  -9  -5   5   10.85    0.61
   9  -5  -5   11.59    0.76
  -9  -5   5   12.21    0.58
   9   5  -5   12.08    0.67
   8  -5  -5    3.01    0.22
  -8  -5   5    2.41    0.35
   8  -5  -5    1.89    0.38
  -8  -5   5    2.95    0.33
   8   5  -5    2.64    0.38
   7  -5  -5    1.94    0.36
  -7  -5   5    1.35    0.26
  -7  -5   5    1.49    0.25
   7   5  -5    1.32    0.30
  -6  -5   5   15.66    0.52
   6  -5  -5   15.63    0.72
   6  -5  -5   14.62    0.42
  -6  -5   5   14.75    0.59
   6   5  -5   14.25    0.60
  -6   5   5   14.30    0.50
  -5  -5   5   19.31    0.55
  -5  -5   5   20.03    0.65
   5  -5  -5   20.29    0.43
   5  -5  -5   20.46    0.78
  -5   5   5   18.50    0.53
   5   5  -5   19.24    0.64
  -4  -5   5    3.48    0.31
   4  -5  -5    3.29    0.34
  -4  -5   5    3.31    0.23
   4   5  -5    3.74    0.31
  -4   5   5    3.30    0.23
   3  -5  -5    0.33    0.18
  -3  -5   5    0.35    0.11
  -3  -5   5    0.08    0.15
  -3  -5   5    0.17    0.10
   3   5  -5    0.13    0.16
   3   5  -5    0.22    0.17
  -3   5   5    0.26    0.10
  -2  -5   5   19.54    0.58
   2  -5  -5   20.23    0.68
   2  -5  -5   20.15    0.64
   2   5  -5   19.12    0.55
   2   5  -5   19.47    0.55
   1  -5  -5   12.79    0.50
  -1  -5   5   12.80    0.46
   1  -5  -5   13.39    0.53
  -1   5   5   12.70    0.29
   1   5  -5   13.47    0.43
   1   5  -5   12.18    0.42
   0  -5  -5    8.37    0.42
   0  -5   5    8.84    0.48
   0  -5  -5    8.09    0.41
   0  -5   5    8.00    0.37
   0   5   5    8.36    0.29
   0   5  -5    8.11    0.35
   0   5  -5    8.97    0.43
   0   5   5    8.13    0.24
   0   5  -5    8.01    0.34
   1  -5   5    7.16    0.37
  -1  -5  -5    6.90    0.39
   1  -5   5    6.64    0.44
  -1   5  -5    7.44    0.41
  -1   5  -5    6.90    0.34
   1   5   5    7.39    0.28
  -1   5  -5    7.19    0.34
  -2  -5  -5  114.58    2.05
   2  -5   5  112.02    2.35
   2   5   5  113.14    1.96
  -2   5  -5  113.15    2.01
  -2   5  -5  112.40    2.06
  -2   5  -5  109.02    2.01
   3  -5   5    2.33    0.31
   3  -5   5    2.66    0.18
   3  -5   5    3.06    0.19
  -3  -5  -5    2.95    0.30
  -3   5  -5    2.66    0.32
   3   5   5    3.16    0.28
   4  -5   5    0.52    0.25
  -4  -5  -5    0.36    0.10
   4  -5   5    0.54    0.14
  -4  -5  -5    0.43    0.20
  -4   5  -5    0.19    0.24
   4   5   5    0.35    0.21
   5  -5   5   22.97    0.86
   5  -5   5   24.60    0.62
  -5  -5  -5   24.27    0.77
   5   5   5   23.97    0.76
  -5   5  -5   24.49    0.82
  -6  -5  -5   10.88    0.55
   6  -5   5   12.97    0.68
   6  -5   5   12.69    0.48
   6   5   5   11.39    0.60
  -6   5  -5   12.40    0.66
   7  -5   5   -0.13    0.17
   7  -5   5    0.02    0.26
  -7  -5  -5    0.02    0.20
  -7   5  -5    0.23    0.30
   7   5   5    0.25    0.27
   8  -5   5    0.18    0.29
   8  -5   5    0.38    0.22
  -8  -5  -5    0.29    0.24
   8   5   5    0.27    0.32
  -8   5  -5    0.61    0.33
   9  -5   5    0.75    0.26
  -9  -5  -5    0.64    0.28
   9  -5   5   -0.03    0.32
  -9   5  -5   -0.02    0.32
   9   5   5   -0.15    0.31
 -10  -5  -5    1.56    0.35
  10  -5   5    1.47    0.41
 -10   5  -5    1.49    0.43
  10   5   5    1.84    0.44
  11  -5   5    0.48    0.40
 -11  -5  -5    0.17    0.30
 -11   5  -5    0.37    0.38
  11   5   5    0.86    0.43
 -12  -5  -5   13.61    0.81
  12  -5   5   13.94    0.96
  12   5   5   14.47    0.95
 -13  -5  -5    2.49    0.47
  13  -5   5    2.46    0.55
  13   5   5    2.00    0.55
  14  -6  -5    1.39    0.55
 -14  -6   5    1.56    0.45
  14   6  -5    1.89    0.54
  13  -6  -5    2.71    0.58
 -13  -6   5    2.28    0.46
  13   6  -5    3.99    0.61
 -12  -6   5    0.72    0.34
  12  -6  -5    0.58    0.41
  12   6  -5    1.95    0.47
 -11  -6   5    9.24    0.65
  11  -6  -5    6.25    0.67
  11   6  -5    8.15    0.68
  10  -6  -5   -0.37    0.30
 -10  -6   5    0.13    0.27
  10   6  -5   -0.02    0.31
   9  -6  -5    1.87    0.42
  -9  -6   5    1.63    0.34
  -9  -6   5    1.47    0.26
   9   6  -5    1.62    0.37
  -8  -6   5    5.82    0.39
  -8  -6   5    4.97    0.43
   8  -6  -5    4.99    0.53
   8   6  -5    5.05    0.47
   7  -6  -5   10.75    0.69
  -7  -6   5   10.97    0.45
  -7  -6   5   10.65    0.57
   7   6  -5   10.58    0.59
  -6  -6   5    1.44    0.20
  -6  -6   5    1.42    0.27
   6  -6  -5    1.48    0.33
  -6   6   5    1.45    0.23
   6   6  -5    1.22    0.29
  -5  -6   5    6.57    0.43
   5  -6  -5    6.73    0.53
  -5  -6   5    6.54    0.28
   5   6  -5    6.21    0.44
  -5   6   5    6.50    0.32
   4  -6  -5   53.48    1.40
  -4  -6   5   53.24    1.21
  -4   6   5   52.54    1.00
   4   6  -5   54.51    1.17
   3  -6  -5    1.60    0.28
  -3  -6   5    1.09    0.22
   3   6  -5    0.96    0.21
  -3   6   5    1.61    0.13
  -2  -6   5   10.93    0.48
   2  -6  -5   11.65    0.56
   2   6  -5   10.65    0.42
   2   6  -5   10.69    0.43
   1  -6  -5   60.60    1.44
   1  -6  -5   59.52    1.31
  -1  -6   5   59.73    1.25
  -1   6   5   59.32    1.00
   1   6  -5   57.21    1.18
   1   6  -5   60.74    1.26
   1   6  -5   59.15    1.18
   0  -6   5    1.03    0.22
   0  -6  -5    0.96    0.21
   0  -6  -5    0.72    0.21
   0  -6   5    0.36    0.21
   0   6  -5    0.64    0.17
   0   6  -5    0.64    0.18
   0   6  -5    0.81    0.22
   1  -6   5    2.31    0.33
  -1  -6  -5    1.76    0.27
   1  -6   5    2.75    0.29
   1   6   5    2.21    0.18
  -1   6  -5    2.18    0.28
  -1   6  -5    2.36    0.24
  -1   6  -5    2.23    0.24
   2  -6   5   53.02    1.39
  -2  -6  -5   54.37    1.23
  -2   6  -5   52.09    1.12
   2   6   5   52.49    1.05
  -2   6  -5   52.98    1.12
  -2   6  -5   54.44    1.21
   3  -6   5  105.07    2.33
  -3  -6  -5  104.96    2.03
   3   6   5  105.37    1.92
  -3   6  -5  103.70    2.00
   4  -6   5   -0.04    0.23
  -4  -6  -5    0.09    0.20
   4   6   5    0.10    0.20
  -4   6  -5   -0.19    0.24
   5  -6   5    0.10    0.24
  -5  -6  -5    0.05    0.21
  -5   6  -5    0.33    0.30
   5   6   5    0.06    0.23
  -6  -6  -5    1.92    0.31
   6  -6   5    2.46    0.38
  -6   6  -5    2.51    0.38
   6   6   5    2.23    0.35
  -7  -6  -5   12.73    0.64
   7  -6   5   13.64    0.78
  -7   6  -5   13.63    0.71
   7   6   5   14.48    0.70
   8  -6   5    1.41    0.37
  -8  -6  -5    1.99    0.35
   8   6   5    1.76    0.39
  -8   6  -5    1.70    0.39
   9  -6   5    1.18    0.39
  -9  -6  -5    1.68    0.35
  -9   6  -5    1.43    0.40
   9   6   5    1.76    0.41
  10  -6   5    3.73    0.55
 -10  -6  -5    3.26    0.46
 -10   6  -5    4.39    0.54
  10   6   5    3.58    0.53
 -11  -6  -5    6.05    0.58
  11  -6   5    6.09    0.68
 -11   6  -5    5.02    0.61
  11   6   5    6.00    0.65
 -12  -6  -5    5.24    0.59
  12  -6   5    3.36    0.60
  12   6   5    4.14    0.63
 -12   6  -5    5.71    0.66
  13  -6   5    0.85    0.50
 -13  -6  -5    1.36    0.43
  13   6   5    1.39    0.52
 -13  -7   5    0.31    0.33
  13  -7  -5   -0.41    0.39
  13   7  -5   -0.45    0.38
  12  -7  -5    2.09    0.52
 -12  -7   5    3.34    0.52
  12   7  -5    3.42    0.56
  11  -7  -5    0.43    0.38
 -11  -7   5    0.94    0.34
  11   7  -5    0.79    0.39
  10  -7  -5   -0.54    0.29
 -10  -7   5    0.18    0.28
  10   7  -5   -0.05    0.32
  -9  -7   5    0.14    0.25
   9  -7  -5   -0.18    0.31
   9   7  -5   -0.09    0.29
  -8  -7   5    5.06    0.47
   8  -7  -5    5.25    0.56
   8   7  -5    5.85    0.52
  -7  -7   5    2.01    0.33
   7  -7  -5    2.59    0.42
   7   7  -5    2.36    0.36
   6  -7  -5    8.38    0.64
  -6  -7   5    8.08    0.52
   6   7  -5    7.86    0.52
  -5  -7   5   -0.06    0.20
   5  -7  -5    0.36    0.26
   5   7  -5    0.24    0.24
   4  -7  -5   45.64    1.32
  -4  -7   5   45.75    1.15
   4   7  -5   45.89    1.07
   3  -7  -5    2.58    0.35
  -3  -7   5    2.30    0.31
  -3   7   5    2.62    0.17
   3   7  -5    2.94    0.29
  -2  -7   5    6.98    0.44
   2  -7  -5    7.55    0.52
   2   7  -5    7.69    0.39
   2   7  -5    7.78    0.40
  -1  -7   5    2.58    0.31
   1  -7  -5    1.89    0.31
   1  -7  -5    2.27    0.32
   1   7  -5    2.87    0.27
  -1   7   5    2.50    0.17
   1   7  -5    2.99    0.27
   1   7  -5    2.70    0.32
   0  -7  -5   50.89    1.23
   0  -7   5   49.16    1.18
   0  -7  -5   50.53    1.33
   0  -7   5   49.00    1.39
   0   7  -5   50.39    1.17
   0   7  -5   48.50    1.05
   0   7  -5   49.07    1.05
   1  -7   5   24.69    0.93
  -1  -7  -5   24.17    0.79
  -1   7  -5   25.47    0.67
   1   7   5   24.61    0.56
  -1   7  -5   24.32    0.67
  -1   7  -5   24.42    0.78
   2  -7   5   47.88    1.37
  -2  -7  -5   46.67    1.20
   2   7   5   47.50    0.98
  -2   7  -5   47.19    1.16
  -2   7  -5   46.98    1.05
  -3  -7  -5    2.58    0.33
   3  -7   5    2.28    0.36
   3   7   5    2.31    0.27
  -3   7  -5    2.20    0.33
   4  -7   5   13.65    0.74
  -4  -7  -5   13.52    0.63
   4   7   5   13.49    0.56
  -4   7  -5   13.62    0.64
   5  -7   5   12.39    0.72
  -5  -7  -5   10.79    0.60
  -5   7  -5   11.29    0.62
   5   7   5   12.11    0.58
   6  -7   5    1.96    0.38
  -6  -7  -5    1.96    0.35
  -6   7  -5    2.33    0.39
   6   7   5    1.61    0.33
  -7  -7  -5    1.96    0.36
   7  -7   5    1.98    0.42
   7   7   5    1.98    0.37
  -7   7  -5    2.42    0.40
  -8  -7  -5    4.01    0.46
   8  -7   5    3.50    0.50
  -8   7  -5    4.57    0.50
   8   7   5    3.70    0.47
  -9  -7  -5    1.07    0.34
   9  -7   5    0.67    0.37
   9   7   5    0.94    0.40
  -9   7  -5    1.30    0.40
 -10  -7  -5    0.28    0.28
  10  -7   5    0.15    0.36
 -10   7  -5    0.13    0.36
  10   7   5    0.05    0.37
  11  -7   5    0.88    0.46
 -11  -7  -5    1.29    0.37
 -11   7  -5    1.91    0.46
  11   7   5    0.40    0.43
 -12  -7  -5   -0.13    0.30
  12  -7   5    0.32    0.43
 -12   7  -5    0.87    0.44
  12   7   5    0.22    0.43
 -12  -8   5    0.71    0.35
  12  -8  -5    0.77    0.47
  12   8  -5    1.54    0.51
 -11  -8   5    2.70    0.43
  11  -8  -5    2.31    0.53
  11   8  -5    2.91    0.52
 -10  -8   5    0.94    0.33
  10  -8  -5    0.76    0.41
  10   8  -5    1.33    0.41
  -9  -8   5    0.09    0.27
   9  -8  -5    0.31    0.34
   9   8  -5    0.06    0.30
  -8  -8   5    4.25    0.48
   8  -8  -5    3.96    0.53
   8   8  -5    4.76    0.50
   7  -8  -5    1.02    0.36
  -7  -8   5    0.38    0.27
   7   8  -5    1.13    0.32
  -6  -8   5    0.29    0.27
   6  -8  -5    0.59    0.33
   6   8  -5    0.87    0.29
  -5  -8   5   39.57    1.14
   5  -8  -5   39.53    1.32
   5   8  -5   40.71    1.05
  -4  -8   5    4.90    0.44
   4  -8  -5    4.47    0.48
   4   8  -5    4.31    0.37
  -3  -8   5   16.14    0.68
   3  -8  -5   15.86    0.77
   3   8  -5   15.30    0.57
   2  -8  -5    7.19    0.55
  -2  -8   5    7.44    0.51
   2   8  -5    6.89    0.40
   1  -8  -5    0.09    0.25
   1  -8  -5    0.28    0.25
  -1  -8   5    0.18    0.23
   1   8  -5    0.04    0.23
   1   8  -5    0.17    0.19
   0  -8  -5   23.54    0.85
   0  -8  -5   24.43    0.91
   0  -8   5   23.34    0.81
   0   8  -5   23.94    0.67
   0   8  -5   23.39    0.78
   1  -8   5    1.99    0.36
  -1  -8  -5    2.55    0.36
  -1   8  -5    2.64    0.36
  -1   8  -5    3.06    0.29
   1   8   5    3.04    0.24
   2  -8   5   11.79    0.72
  -2  -8  -5   11.73    0.62
  -2   8  -5   11.15    0.60
   2   8   5   10.87    0.42
  -2   8  -5   11.21    0.50
  -3  -8  -5    5.93    0.50
   3  -8   5    5.53    0.54
   3   8   5    5.99    0.39
  -3   8  -5    5.87    0.48
  -4  -8  -5   11.14    0.62
   4  -8   5   10.13    0.70
   4   8   5   10.41    0.51
  -4   8  -5    9.30    0.60
   5  -8   5    0.90    0.34
  -5  -8  -5    1.22    0.31
  -5   8  -5    1.45    0.33
   5   8   5    0.78    0.27
   6  -8   5    0.42    0.33
  -6  -8  -5    0.20    0.27
  -6   8  -5    0.52    0.33
   6   8   5    0.68    0.28
   7  -8   5    0.42    0.36
  -7  -8  -5    0.43    0.27
   7   8   5    0.28    0.31
  -7   8  -5    0.47    0.33
  -8  -8  -5    0.28    0.28
   8  -8   5   -0.28    0.32
   8   8   5   -0.22    0.31
  -8   8  -5    0.15    0.33
   9  -8   5    0.49    0.41
  -9  -8  -5    0.68    0.33
   9   8   5    0.45    0.38
  -9   8  -5    0.60    0.38
 -10  -8  -5    2.71    0.47
  10  -8   5    2.52    0.52
 -10   8  -5    2.89    0.50
  10   8   5    3.62    0.56
  11  -8   5    0.18    0.41
 -11  -8  -5   -0.17    0.30
  11   8   5    1.12    0.47
  11  -9  -5   -0.06    0.37
 -11  -9   5    0.00    0.31
  11   9  -5    0.04    0.38
  10  -9  -5   -0.22    0.37
 -10  -9   5   -0.28    0.26
  10   9  -5   -0.41    0.35
  -9  -9   5    1.99    0.42
   9  -9  -5    1.90    0.48
   9   9  -5    2.20    0.45
  -8  -9   5    0.14    0.27
   8  -9  -5    0.20    0.34
   8   9  -5    0.43    0.33
  -7  -9   5    2.07    0.39
   7  -9  -5    1.60    0.41
   7   9  -5    2.52    0.40
   6  -9  -5    6.72    0.65
  -6  -9   5    7.11    0.57
   6   9  -5    7.40    0.54
   5  -9  -5    3.90    0.50
  -5  -9   5    3.85    0.44
   5   9  -5    4.00    0.41
   4  -9  -5    3.53    0.47
  -4  -9   5    3.32    0.41
   4   9  -5    4.04    0.37
  -3  -9   5    6.11    0.52
   3  -9  -5    6.52    0.58
   3   9  -5    6.49    0.44
   2  -9  -5    1.01    0.32
  -2  -9   5    1.05    0.31
   2   9  -5    1.48    0.26
   2   9  -5    1.45    0.31
   1  -9  -5    5.33    0.52
   1  -9  -5    6.01    0.54
  -1  -9   5    6.21    0.51
   1   9  -5    5.90    0.47
   1   9  -5    6.29    0.40
   0  -9  -5    0.85    0.33
   0  -9   5    0.21    0.28
   0   9  -5    0.46    0.28
   0   9  -5    0.57    0.22
   1  -9   5    0.07    0.27
  -1  -9  -5    0.07    0.26
  -1   9  -5   -0.16    0.25
  -1   9  -5    0.29    0.21
   2  -9   5    0.16    0.29
  -2  -9  -5    0.74    0.29
  -2   9  -5    0.68    0.25
  -2   9  -5    0.63    0.29
   2   9   5    0.62    0.19
   3  -9   5    2.06    0.41
  -3  -9  -5    2.28    0.39
  -3   9  -5    2.03    0.37
   3   9   5    2.94    0.30
   4  -9   5   18.44    0.96
  -4  -9  -5   20.00    0.87
  -4   9  -5   19.96    0.81
   4   9   5   20.42    0.70
  -5  -9  -5    1.03    0.33
   5  -9   5    0.94    0.37
   5   9   5    1.27    0.31
  -5   9  -5    1.03    0.35
   6  -9   5    2.40    0.47
  -6  -9  -5    2.85    0.43
  -6   9  -5    3.13    0.44
   6   9   5    2.83    0.41
   7  -9   5    3.89    0.58
  -7  -9  -5    4.01    0.50
   7   9   5    3.73    0.46
  -7   9  -5    4.11    0.49
   8  -9   5    0.03    0.35
  -8  -9  -5    0.20    0.30
   8   9   5    0.08    0.34
  -9  -9  -5    0.79    0.35
   9  -9   5    0.15    0.40
   9   9   5    0.24    0.39
   9 -10  -5    0.59    0.41
  -9 -10   5    0.94    0.36
   9  10  -5    0.70    0.41
   8 -10  -5    1.93    0.47
  -8 -10   5    1.90    0.42
   8  10  -5    3.27    0.48
   7 -10  -5    4.69    0.61
  -7 -10   5    4.00    0.54
   7  10  -5    5.77    0.54
   6 -10  -5   14.13    0.92
  -6 -10   5   15.49    0.84
   6  10  -5   15.52    0.72
  -5 -10   5    5.58    0.55
   5 -10  -5    4.82    0.58
   5  10  -5    7.00    0.52
  -4 -10   5   -0.28    0.25
   4 -10  -5    0.27    0.30
   4  10  -5    0.27    0.25
  -3 -10   5   -0.08    0.28
   3 -10  -5    0.12    0.29
   3  10  -5   -0.17    0.23
   3  10  -5    0.03    0.23
   2 -10  -5    1.41    0.36
  -2 -10   5    1.49    0.37
   2  10  -5    1.39    0.33
   2  10  -5    1.86    0.29
   1 -10  -5    0.67    0.33
  -1 -10   5    0.44    0.31
   1 -10  -5    0.18    0.28
   1  10  -5    0.55    0.23
   1  10  -5    0.67    0.31
   0 -10   5    0.01    0.30
   0 -10  -5    0.17    0.30
   0  10  -5   -0.25    0.28
   0  10  -5    0.20    0.21
  -1 -10  -5    2.80    0.45
  -1  10  -5    3.11    0.42
   2 -10   5    0.98    0.36
  -2 -10  -5    1.31    0.36
  -2  10  -5    1.46    0.35
  -3 -10  -5    9.04    0.70
   3 -10   5    8.30    0.74
  -3  10  -5    9.59    0.65
   4 -10   5    0.46    0.36
  -4 -10  -5    0.79    0.33
  -5 -10  -5    1.13    0.36
   5 -10   5    1.64    0.45
   6 -10   5    7.91    0.77
  -6 -10  -5    7.46    0.68
   6  10   5    7.35    0.58
  -7 -10  -5    0.58    0.37
   7 -10   5    0.66    0.40
   7  10   5    0.63    0.36
   8 -10   5    3.68    0.63
  -8 -10  -5    4.61    0.58
   8  10   5    4.60    0.55
  -7 -11   5    5.92    0.64
   7 -11  -5    6.13    0.72
   7  11  -5    7.13    0.63
  -6 -11   5   16.95    0.94
   6 -11  -5   17.12    1.05
   5 -11  -5    1.77    0.45
  -5 -11   5    1.57    0.42
   4 -11  -5    1.36    0.43
  -4 -11   5    1.59    0.42
   4  11  -5    1.05    0.33
  -3 -11   5    0.82    0.38
   3 -11  -5    0.72    0.35
   3  11  -5    0.63    0.31
  -2 -11   5    0.06    0.33
   2 -11  -5   -0.12    0.26
   2  11  -5   -0.34    0.28
  -1 -11   5    0.44    0.36
   0 -11  -5    0.22    0.35
  -1 -11  -5    3.03    0.50
  -2 -11  -5    0.20    0.33
   3 -11   5    6.10    0.70
  -3 -11  -5    4.13    0.54
   4 -11   5    3.88    0.62
  -4 -11  -5    4.18    0.57
   5 -11   5   13.05    0.99
  -5 -11  -5   11.41    0.80
  -2 -12   5    0.34    0.37
  16   0  -6    9.63    0.83
  15   0  -6    0.49    0.42
  14   0  -6    2.05    0.47
  13   0  -6   -0.37    0.33
  12   0  -6    3.69    0.49
  11   0  -6   -0.51    0.27
  10   0  -6   44.37    1.22
   9   0  -6    0.28    0.26
   8   0  -6   20.89    0.72
   7   0  -6    0.22    0.20
   6   0  -6    0.75    0.21
   5   0  -6   -0.08    0.16
   4   0  -6   25.49    0.65
  -3   0   6    0.07    0.15
   3   0  -6   -0.08    0.15
  -2   0   6   37.28    0.79
   2   0  -6   38.16    0.78
  -2   0   6   36.92    0.77
  -1   0   6   -0.06    0.15
   1   0  -6    0.01    0.15
   1   0  -6   -0.15    0.13
  -1   0   6   -0.04    0.16
   1   0  -6    0.04    0.15
   0   0  -6  107.06    1.62
   0   0   6  109.28    1.81
   0   0   6  106.21    1.88
   0   0  -6  110.02    1.89
   0   0   6  108.68    1.86
   0   0  -6  105.80    1.87
   0   0  -6  109.70    1.87
   0   0  -6  108.69    1.81
   1   0   6    0.06    0.16
   1   0   6   -0.05    0.16
  -1   0  -6    0.19    0.15
   1   0   6    0.03    0.07
  -1   0  -6   -0.01    0.15
   2   0   6    6.33    0.37
   2   0   6    6.85    0.25
  -2   0  -6    6.16    0.35
   3   0   6   -0.04    0.19
  -3   0  -6    0.03    0.18
   4   0   6  611.01    9.73
  -4   0  -6  607.19    9.48
  -5   0  -6    0.05    0.23
   5   0   6   -0.16    0.21
   6   0   6   26.00    0.82
  -6   0  -6   27.17    0.84
  -7   0  -6    0.01    0.27
   7   0   6   -0.15    0.25
  -8   0  -6    6.53    0.54
   8   0   6    5.76    0.51
   9   0   6   -0.20    0.29
  10   0   6    2.82    0.46
  11   0   6   -0.55    0.33
  12   0   6    0.61    0.41
  13   0   6    0.38    0.42
  14   0   6    0.52    0.47
  16  -1  -6    0.56    0.45
  16   1  -6    0.75    0.48
  15  -1  -6    2.41    0.50
  15   1  -6    2.97    0.57
  14  -1  -6    0.86    0.41
  14   1  -6    0.91    0.43
  13  -1  -6    1.21    0.40
  13   1  -6    1.52    0.43
  12  -1  -6   16.43    0.79
  12   1  -6   16.73    0.83
  11  -1  -6   14.76    0.72
  11   1  -6   13.44    0.73
  10  -1  -6    4.67    0.45
  10   1  -6    5.08    0.49
   9  -1  -6    1.00    0.28
   9   1  -6    0.70    0.29
   8  -1  -6   20.07    0.68
   8   1  -6   18.70    0.70
   7  -1  -6   32.32    0.84
   7   1  -6   30.98    0.86
   6  -1  -6   22.94    0.64
   6   1  -6   21.88    0.67
   5  -1  -6   34.47    0.79
   5   1  -6   33.52    0.82
   4  -1  -6   20.36    0.53
  -4   1   6   19.40    0.54
   4   1  -6   18.69    0.56
  -3  -1   6   17.78    0.53
   3  -1  -6   18.16    0.48
  -3   1   6   18.29    0.49
  -2  -1   6    8.39    0.36
   2  -1  -6    8.30    0.31
  -2  -1   6    8.57    0.34
  -2   1   6    8.40    0.34
   2   1  -6    8.63    0.35
   2   1  -6    8.73    0.36
  -2   1   6    8.21    0.32
   1  -1  -6   23.46    0.49
   1  -1  -6   23.21    0.53
  -1  -1   6   22.63    0.57
  -1  -1   6   23.38    0.40
  -1  -1   6   23.56    0.56
   1  -1  -6   23.60    0.54
  -1   1   6   23.17    0.48
   1   1  -6   23.81    0.56
   1   1  -6   23.23    0.57
  -1   1   6   24.09    0.55
   1   1  -6   23.16    0.57
  -1   1   6   23.77    0.47
  -1   1   6   23.85    0.56
   0  -1  -6  609.00    9.01
   0  -1   6  596.72    9.43
   0  -1  -6  596.79    9.40
   0  -1   6  600.78    9.42
   0  -1  -6  603.04    9.32
   0   1  -6  599.02    9.43
   0   1   6  609.79    8.86
   0   1  -6  595.61    9.34
   0   1   6  600.68    9.41
   0   1   6  603.75    9.12
   0   1  -6  584.43    9.43
   0   1   6  604.28    9.40
  -1  -1  -6   11.84    0.39
   1  -1   6   10.67    0.40
   1  -1   6   11.59    0.35
   1  -1   6   11.74    0.43
  -1  -1  -6   11.62    0.30
  -1  -1  -6   11.49    0.38
   1   1   6   11.16    0.42
   1   1   6   12.03    0.39
  -1   1  -6   11.32    0.41
  -1   1  -6   12.19    0.43
  -1   1  -6   11.68    0.42
  -2  -1  -6    3.55    0.27
   2  -1   6    4.33    0.26
   2  -1   6    4.31    0.32
  -2  -1  -6    3.96    0.22
  -2   1  -6    4.01    0.29
   2   1   6    4.17    0.30
  -3  -1  -6    1.47    0.23
   3  -1   6    1.52    0.19
   3  -1   6    1.09    0.23
   3   1   6    1.09    0.22
  -3   1  -6    1.50    0.23
   4  -1   6   11.84    0.47
  -4  -1  -6   11.92    0.50
   4  -1   6   11.27    0.48
   4   1   6   11.16    0.49
  -4   1  -6   11.02    0.50
   5  -1   6   19.63    0.65
   5  -1   6   20.11    0.68
  -5  -1  -6   18.94    0.66
   5   1   6   19.68    0.66
  -6  -1  -6    0.56    0.25
   6  -1   6    0.10    0.23
   6  -1   6    0.03    0.23
  -6   1  -6    0.49    0.26
   6   1   6    0.03    0.24
  -7  -1  -6    1.32    0.31
   7  -1   6    1.41    0.32
   7   1   6    1.45    0.34
  -7   1  -6    1.54    0.34
   8  -1   6   22.01    0.84
   8   1   6   22.74    0.86
  -8   1  -6   21.92    0.87
   9  -1   6    4.36    0.48
  -9   1  -6    4.27    0.50
   9   1   6    3.57    0.47
  10  -1   6    0.12    0.33
  10   1   6    0.23    0.35
  11  -1   6    0.60    0.39
  11   1   6    0.24    0.37
  12  -1   6    9.95    0.80
  12  -1   6   12.77    0.84
  12   1   6   12.60    0.84
  13  -1   6   -0.93    0.41
  13  -1   6    0.19    0.38
  13   1   6    0.01    0.43
  14  -1   6    0.80    0.48
  14  -1   6    0.45    0.53
  14   1   6    2.07    0.55
  16   2  -6    4.38    0.68
  15  -2  -6    2.63    0.49
  15   2  -6    2.91    0.58
  14  -2  -6    7.54    0.66
  14   2  -6    8.68    0.74
  13  -2  -6   14.10    0.76
  13   2  -6   12.78    0.82
  12  -2  -6    3.71    0.45
  12   2  -6    4.13    0.52
  11  -2  -6    3.51    0.42
  11   2  -6    5.37    0.54
  10  -2  -6    1.99    0.34
  10   2  -6    2.04    0.38
   9  -2  -6   16.53    0.64
   9   2  -6   15.71    0.69
   8  -2  -6    2.25    0.29
   8   2  -6    1.59    0.31
   7  -2  -6    1.72    0.24
   7   2  -6    1.65    0.29
   6  -2  -6    0.18    0.16
   6   2  -6    0.10    0.19
   5  -2  -6    0.47    0.17
   5   2  -6    0.46    0.20
  -5   2   6    0.44    0.17
   4  -2  -6    5.56    0.27
  -4  -2   6    6.01    0.35
  -4   2   6    6.01    0.32
   4   2  -6    5.66    0.35
   3  -2  -6   32.70    0.67
  -3  -2   6   34.00    0.77
  -3   2   6   32.80    0.70
   3   2  -6   33.20    0.76
  -2  -2   6   12.38    0.41
  -2  -2   6   12.97    0.42
  -2  -2   6   13.32    0.35
   2  -2  -6   13.31    0.28
   2  -2  -6   13.76    0.43
   2  -2  -6   12.94    0.34
   2   2  -6   12.73    0.44
  -2   2   6   13.66    0.40
   2   2  -6   12.87    0.44
  -2   2   6   12.47    0.38
   1  -2  -6    2.52    0.19
   1  -2  -6    2.52    0.17
  -1  -2   6    2.78    0.22
  -1  -2   6    3.00    0.24
   1  -2  -6    2.83    0.21
  -1  -2   6    2.37    0.16
  -1   2   6    2.58    0.19
  -1   2   6    2.44    0.19
   1   2  -6    2.10    0.22
   1   2  -6    2.10    0.21
  -1   2   6    2.48    0.20
   1   2  -6    2.45    0.23
  -1   2   6    2.45    0.15
   0  -2  -6    3.15    0.18
   0  -2   6    2.84    0.16
   0  -2   6    2.98    0.23
   0  -2  -6    2.83    0.20
   0  -2  -6    3.02    0.20
   0  -2  -6    3.00    0.21
   0  -2   6    2.85    0.22
   0  -2   6    3.19    0.23
   0   2   6    2.45    0.19
   0   2   6    2.57    0.20
   0   2   6    2.80    0.21
   0   2  -6    2.18    0.21
   0   2  -6    2.74    0.24
   0   2  -6    2.97    0.15
   0   2   6    2.80    0.18
   0   2  -6    2.88    0.24
   1  -2   6    3.40    0.28
   1  -2   6    3.58    0.27
  -1  -2  -6    3.47    0.22
  -1  -2  -6    3.76    0.24
  -1  -2  -6    3.66    0.26
   1  -2   6    3.63    0.29
   1   2   6    3.78    0.28
   1   2   6    3.88    0.28
   1   2   6    3.41    0.25
  -1   2  -6    3.76    0.19
  -1   2  -6    3.32    0.26
   1   2   6    3.49    0.20
  -1   2  -6    3.55    0.28
  -1   2  -6    3.47    0.26
   2  -2   6    7.31    0.36
  -2  -2  -6    6.95    0.35
  -2  -2  -6    6.29    0.32
  -2  -2  -6    6.49    0.28
   2  -2   6    6.86    0.35
  -2   2  -6    6.37    0.38
   2   2   6    6.75    0.26
   2   2   6    6.62    0.36
  -2   2  -6    6.92    0.38
  -3  -2  -6    0.55    0.14
   3  -2   6    0.48    0.17
  -3  -2  -6    0.62    0.20
   3  -2   6    0.70    0.20
  -3   2  -6    0.36    0.21
   3   2   6    0.81    0.22
   4  -2   6   -0.12    0.17
   4  -2   6    0.01    0.18
  -4  -2  -6    0.13    0.19
   4   2   6   -0.11    0.19
  -4   2  -6    0.00    0.21
   5  -2   6    2.61    0.30
   5  -2   6    2.56    0.29
   5   2   6    2.63    0.32
  -5   2  -6    2.55    0.32
   6  -2   6    3.58    0.35
   6  -2   6    3.13    0.34
   6   2   6    2.54    0.34
  -6   2  -6    3.15    0.37
   7  -2   6    3.96    0.41
   7  -2   6    3.61    0.38
  -7   2  -6    3.46    0.42
   7   2   6    3.07    0.41
   8  -2   6   22.73    0.84
   8  -2   6   22.08    0.89
  -8   2  -6   21.93    0.88
   8   2   6   21.62    0.85
   9  -2   6   29.57    1.02
   9  -2   6   30.18    1.08
  -9   2  -6   30.06    1.08
   9   2   6   30.52    1.05
  10  -2   6    0.89    0.36
  10  -2   6    1.59    0.40
 -10   2  -6    1.09    0.38
  10   2   6    0.55    0.37
  11  -2   6    0.86    0.40
  11  -2   6    1.14    0.40
  11   2   6    0.62    0.40
  12  -2   6    1.82    0.44
  12  -2   6    1.21    0.45
  12   2   6    1.77    0.50
  13  -2   6    3.42    0.60
  13  -2   6    5.81    0.66
  13   2   6    5.40    0.69
  14  -2   6    0.26    0.39
  14  -2   6   -0.65    0.44
  14   2   6    0.69    0.51
  16  -3  -6   -0.05    0.60
  16   3  -6    1.81    0.57
  15   3  -6   -0.24    0.45
  14  -3  -6    0.32    0.31
  14   3  -6    0.03    0.41
  13  -3  -6   40.50    1.20
  13   3  -6   42.43    1.41
  12  -3  -6    0.83    0.29
  12   3  -6    1.40    0.43
  11  -3  -6   43.67    1.16
  11   3  -6   45.47    1.33
  10  -3  -6   20.91    0.73
  10   3  -6   20.32    0.86
   9  -3  -6    9.33    0.48
   9   3  -6    8.96    0.58
   8  -3  -6    3.14    0.30
   8   3  -6    2.57    0.34
   7  -3  -6    0.72    0.19
   7   3  -6    0.47    0.24
   6  -3  -6    5.64    0.30
   6   3  -6    5.52    0.42
   5  -3  -6   22.67    0.54
   5  -3  -6   23.44    0.52
  -5  -3   6   22.20    0.65
   5  -3  -6   24.22    0.79
   5   3  -6   23.46    0.68
  -5   3   6   23.31    0.61
   4  -3  -6   21.08    0.46
   4  -3  -6   21.42    0.43
  -4  -3   6   21.17    0.59
   4  -3  -6   21.80    0.71
  -4  -3   6   20.95    0.56
   4   3  -6   20.20    0.61
  -4   3   6   20.68    0.54
   3  -3  -6   18.46    0.60
  -3  -3   6   18.90    0.53
  -3  -3   6   19.05    0.49
   3   3  -6   17.60    0.55
   3   3  -6   18.60    0.54
  -3   3   6   18.10    0.46
  -2  -3   6   52.26    1.08
   2  -3  -6   52.46    1.14
  -2  -3   6   53.41    1.03
  -2  -3   6   52.56    0.97
   2   3  -6   53.18    1.06
   2   3  -6   51.88    1.06
  -2   3   6   52.78    0.96
   1  -3  -6    5.85    0.29
   1  -3  -6    5.82    0.30
  -1  -3   6    5.62    0.27
  -1  -3   6    5.64    0.28
  -1  -3   6    5.75    0.25
  -1   3   6    5.27    0.25
   1   3  -6    5.13    0.31
   1   3  -6    5.78    0.32
  -1   3   6    5.60    0.17
   1   3  -6    5.35    0.25
  -1   3   6    5.37    0.24
   0  -3   6  121.59    1.98
   0  -3  -6  124.25    2.27
   0  -3   6  122.69    2.37
   0  -3   6  124.56    2.11
   0  -3   6  123.55    2.09
   0  -3  -6  122.78    2.05
   0   3  -6  120.64    2.13
   0   3  -6  123.43    2.14
   0   3   6  123.17    2.06
   0   3   6  123.41    1.98
   0   3  -6  124.03    2.13
   0   3  -6  125.30    1.98
   1  -3   6    0.12    0.16
   1  -3   6    0.03    0.14
  -1  -3  -6    0.24    0.10
  -1  -3  -6    0.18    0.13
   1   3   6    0.08    0.14
  -1   3  -6   -0.07    0.15
  -1   3  -6    0.29    0.17
  -1   3  -6    0.02    0.10
  -1   3  -6    0.23    0.17
   1   3   6    0.18    0.14
  -2  -3  -6   60.70    1.16
   2  -3   6   61.71    1.33
  -2  -3  -6   60.82    1.12
   2  -3   6   61.29    1.19
  -2   3  -6   60.05    1.23
  -2   3  -6   59.95    1.24
  -2   3  -6   63.37    1.11
   2   3   6   59.06    1.19
  -2   3  -6   59.53    1.22
  -3  -3  -6   35.57    0.80
   3  -3   6   35.86    0.92
   3  -3   6   35.14    0.82
   3   3   6   34.49    0.85
  -3   3  -6   33.47    0.86
   4  -3   6    1.97    0.26
   4  -3   6    1.60    0.24
  -4  -3  -6    2.09    0.23
  -4   3  -6    2.25    0.31
   4   3   6    2.21    0.30
   5  -3   6    2.50    0.29
  -5  -3  -6    2.57    0.27
   5  -3   6    2.23    0.30
  -5   3  -6    2.65    0.33
   5   3   6    2.75    0.32
   6  -3   6    3.44    0.35
   6  -3   6    3.71    0.38
  -6  -3  -6    3.33    0.32
  -6   3  -6    3.43    0.40
   6   3   6    3.25    0.38
   7  -3   6    6.83    0.50
   7  -3   6    5.38    0.46
  -7   3  -6    6.10    0.51
   7   3   6    5.72    0.50
   8  -3   6    4.03    0.45
   8  -3   6    4.80    0.46
  -8   3  -6    4.34    0.49
   8   3   6    4.61    0.48
   9  -3   6   15.66    0.83
   9  -3   6   15.33    0.73
  -9   3  -6   15.79    0.81
   9   3   6   15.43    0.81
  10  -3   6    7.41    0.64
  10  -3   6    8.42    0.63
 -10   3  -6    9.71    0.72
  10   3   6    8.34    0.67
  11  -3   6    2.97    0.50
  11  -3   6    3.74    0.49
 -11   3  -6    2.89    0.52
  11   3   6    2.65    0.52
  12  -3   6    6.52    0.67
  12  -3   6    6.87    0.64
  12   3   6    8.21    0.78
  13  -3   6    2.79    0.51
  13  -3   6    1.31    0.49
  13   3   6    2.33    0.57
  14  -3   6   -0.23    0.44
  14   3   6    0.47    0.48
  15  -4  -6   -0.38    0.48
  15   4  -6    0.78    0.50
  14  -4  -6   -0.45    0.44
  14   4  -6    0.43    0.45
  13  -4  -6   -0.09    0.42
  13   4  -6    0.54    0.41
  12  -4  -6    8.87    0.82
  12   4  -6    8.10    0.69
  11  -4  -6    4.98    0.62
  11  -4  -6    5.67    0.44
  11   4  -6    4.38    0.52
  10  -4  -6   -0.08    0.33
  10  -4  -6    0.18    0.20
  10   4  -6    0.15    0.32
   9  -4  -6    3.34    0.49
   9  -4  -6    3.58    0.32
   9   4  -6    3.16    0.41
   8  -4  -6    1.25    0.36
   8  -4  -6    1.11    0.21
   8   4  -6    0.68    0.29
   7  -4  -6    1.29    0.19
  -7  -4   6    1.57    0.27
   7  -4  -6    1.60    0.34
   7   4  -6    1.24    0.28
  -6  -4   6    0.82    0.21
   6  -4  -6    0.68    0.13
   6  -4  -6    0.73    0.16
   6  -4  -6    0.65    0.27
  -6  -4   6    0.63    0.20
   6   4  -6    0.72    0.24
  -5  -4   6   36.90    0.87
  -5  -4   6   36.58    0.89
   5  -4  -6   38.31    1.07
   5  -4  -6   37.78    0.69
  -5   4   6   36.40    0.82
   5   4  -6   36.99    0.92
  -4  -4   6   53.97    1.09
  -4  -4   6   53.67    1.10
   4  -4  -6   54.79    1.31
  -4   4   6   53.42    1.03
   4   4  -6   53.84    1.15
   3  -4  -6    4.51    0.37
  -3  -4   6    4.04    0.28
  -3  -4   6    4.48    0.27
   3   4  -6    4.19    0.32
   3   4  -6    4.51    0.31
  -3   4   6    4.48    0.24
  -2  -4   6   16.26    0.48
   2  -4  -6   16.05    0.55
  -2  -4   6   16.65    0.45
   2   4  -6   15.92    0.50
  -2   4   6   16.06    0.39
   2   4  -6   16.61    0.51
  -1  -4   6   16.11    0.41
   1  -4  -6   15.41    0.50
  -1  -4   6   14.74    0.44
   1  -4  -6   15.37    0.51
  -1  -4   6   15.32    0.41
  -1   4   6   15.03    0.37
   1   4  -6   15.52    0.49
   1   4  -6   14.91    0.48
   0  -4   6    4.73    0.25
   0  -4  -6    5.30    0.32
   0  -4   6    4.90    0.24
   0  -4  -6    5.43    0.31
   0  -4   6    4.99    0.37
   0  -4   6    5.45    0.29
   0   4  -6    4.96    0.34
   0   4  -6    5.43    0.31
   0   4   6    5.28    0.24
   0   4   6    4.74    0.23
   0   4  -6    5.11    0.32
   1  -4   6    0.09    0.17
  -1  -4  -6    0.07    0.14
   1  -4   6    0.28    0.12
   1  -4   6    0.36    0.13
   1   4   6    0.21    0.14
  -1   4  -6    0.12    0.19
   1   4   6    0.33    0.14
  -1   4  -6    0.17    0.17
  -1   4  -6    0.52    0.17
  -2  -4  -6   26.61    0.70
   2  -4   6   26.57    0.63
   2  -4   6   27.36    0.80
  -2   4  -6   25.91    0.74
   2   4   6   26.40    0.66
  -2   4  -6   26.60    0.70
  -2   4  -6   26.30    0.74
   3  -4   6    0.11    0.18
   3  -4   6   -0.01    0.14
  -3  -4  -6    0.17    0.16
   3   4   6   -0.03    0.17
  -3   4  -6   -0.14    0.21
   4  -4   6    8.44    0.39
   4  -4   6    7.54    0.47
  -4  -4  -6    8.47    0.41
  -4   4  -6    7.34    0.48
   4   4   6    7.98    0.46
   5  -4   6    0.25    0.22
  -5  -4  -6    0.35    0.18
   5  -4   6    0.15    0.19
  -5   4  -6    0.21    0.27
   5   4   6    0.32    0.23
   6  -4   6    0.32    0.24
  -6  -4  -6    0.00    0.18
   6  -4   6    0.11    0.21
  -6   4  -6    0.07    0.29
   6   4   6   -0.17    0.25
   7  -4   6    5.87    0.50
   7  -4   6    5.81    0.45
  -7  -4  -6    5.38    0.44
  -7   4  -6    5.05    0.49
   7   4   6    5.50    0.50
   8  -4   6    0.27    0.29
  -8  -4  -6    0.23    0.22
   8  -4   6    0.12    0.24
  -8   4  -6   -0.11    0.30
   8   4   6    0.02    0.29
  -9  -4  -6    0.00    0.24
   9  -4   6   -0.17    0.28
   9  -4   6    0.17    0.27
  -9   4  -6    0.15    0.35
   9   4   6    0.11    0.33
  10  -4   6    3.57    0.50
 -10  -4  -6    3.67    0.45
  10  -4   6    4.11    0.46
 -10   4  -6    4.33    0.54
  10   4   6    3.51    0.52
  11  -4   6   38.99    1.20
  11  -4   6   39.03    1.40
 -11  -4  -6   40.55    1.26
  11   4   6   39.17    1.35
 -11   4  -6   38.47    1.34
  12  -4   6    3.17    0.55
 -12  -4  -6    3.31    0.49
  12   4   6    3.34    0.57
 -13  -4  -6    0.32    0.36
  13  -4   6    0.73    0.46
  13   4   6    1.36    0.52
  14  -4   6    1.96    0.56
  14   4   6    2.23    0.60
  15  -5  -6    0.53    0.54
  15   5  -6    0.09    0.47
  14  -5  -6    1.22    0.51
  14   5  -6    2.05    0.53
  13  -5  -6    3.56    0.61
  13   5  -6    3.73    0.59
  12  -5  -6    5.95    0.67
  12   5  -6    7.38    0.68
  11  -5  -6    0.34    0.38
  11   5  -6    0.42    0.36
 -10  -5   6    3.20    0.39
  10  -5  -6    2.86    0.48
 -10  -5   6    3.52    0.42
  10   5  -6    3.42    0.47
   9  -5  -6    1.39    0.39
  -9  -5   6    1.38    0.29
  -9  -5   6    1.87    0.34
   9   5  -6    1.58    0.36
  -8  -5   6    5.90    0.44
   8  -5  -6    6.05    0.54
  -8  -5   6    6.43    0.49
   8   5  -6    6.31    0.51
   7  -5  -6    0.59    0.29
  -7  -5   6    0.50    0.22
  -7  -5   6    0.13    0.20
   7   5  -6    0.32    0.27
  -6  -5   6   44.15    1.01
  -6  -5   6   44.35    1.08
   6  -5  -6   44.59    0.83
   6  -5  -6   44.44    1.27
  -6   5   6   43.94    0.99
   6   5  -6   45.02    1.11
  -5  -5   6   10.30    0.47
   5  -5  -6   10.82    0.58
  -5  -5   6   10.38    0.42
   5   5  -6   10.76    0.50
  -5   5   6   10.66    0.40
  -4  -5   6   10.32    0.38
   4  -5  -6   11.78    0.58
  -4  -5   6   10.27    0.44
   4   5  -6    9.74    0.46
  -4   5   6   10.28    0.35
  -3  -5   6   23.71    0.55
  -3  -5   6   23.06    0.65
   3  -5  -6   24.38    0.77
   3   5  -6   22.33    0.65
  -3   5   6   23.55    0.51
   2  -5  -6    0.72    0.22
  -2  -5   6    0.54    0.12
  -2  -5   6    0.39    0.16
   2  -5  -6    0.21    0.17
  -2  -5   6    0.38    0.11
  -2   5   6    0.30    0.10
   2   5  -6    0.42    0.17
   2   5  -6    0.39    0.17
  -1  -5   6    4.06    0.18
  -1  -5   6    4.20    0.29
   1  -5  -6    4.36    0.34
   1  -5  -6    4.09    0.33
  -1  -5   6    4.38    0.18
   1   5  -6    4.13    0.29
   1   5  -6    4.28    0.30
  -1   5   6    4.38    0.20
   1   5  -6    4.66    0.34
   0  -5   6   44.22    0.78
   0  -5   6   45.08    0.78
   0  -5  -6   43.94    1.07
   0  -5   6   45.67    1.17
   0  -5   6   43.88    0.95
   0  -5  -6   45.02    1.02
   0   5   6   43.39    0.83
   0   5  -6   43.58    0.94
   0   5  -6   44.15    1.02
   0   5   6   43.40    0.82
   0   5  -6   43.99    0.96
   1  -5   6    7.24    0.46
  -1  -5  -6    6.19    0.38
   1  -5   6    6.89    0.22
   1  -5   6    6.55    0.22
   1   5   6    6.40    0.30
  -1   5  -6    6.65    0.42
  -1   5  -6    6.50    0.37
  -1   5  -6    6.20    0.35
  -2  -5  -6   14.64    0.54
   2  -5   6   14.21    0.61
   2  -5   6   14.64    0.37
   2  -5   6   14.61    0.38
  -2   5  -6   14.18    0.52
  -2   5  -6   15.22    0.59
   2   5   6   13.75    0.46
   3  -5   6    1.04    0.26
  -3  -5  -6    1.13    0.23
   3  -5   6    1.51    0.17
  -3   5  -6    1.46    0.29
   3   5   6    1.10    0.22
   4  -5   6    8.57    0.53
   4  -5   6    8.60    0.36
  -4  -5  -6    7.92    0.44
   4   5   6    8.08    0.47
  -4   5  -6    8.68    0.54
   5  -5   6   16.65    0.75
  -5  -5  -6   15.44    0.62
   5  -5   6   16.10    0.52
  -5   5  -6   16.49    0.69
   5   5   6   16.64    0.66
   6  -5   6   14.63    0.53
  -6  -5  -6   14.77    0.62
   6  -5   6   14.33    0.71
  -6   5  -6   14.04    0.69
   6   5   6   14.60    0.68
   7  -5   6    4.38    0.47
  -7  -5  -6    4.11    0.40
   7  -5   6    5.30    0.39
   7   5   6    4.56    0.46
  -7   5  -6    4.34    0.47
   8  -5   6   -0.09    0.27
  -8  -5  -6    0.48    0.26
   8  -5   6    0.32    0.23
  -8   5  -6    0.43    0.33
   8   5   6    0.31    0.32
  -9  -5  -6    0.48    0.28
   9  -5   6    0.34    0.32
   9   5   6    0.59    0.36
  -9   5  -6    0.94    0.39
 -10  -5  -6    0.83    0.31
  10  -5   6   -0.09    0.31
  10   5   6    0.53    0.37
 -10   5  -6   -0.13    0.35
  11  -5   6    1.65    0.47
 -11  -5  -6    2.97    0.45
 -11   5  -6    2.68    0.51
  11   5   6    2.28    0.51
  12  -5   6    1.78    0.50
 -12  -5  -6    1.81    0.42
  12   5   6    0.84    0.48
 -12   5  -6    2.50    0.55
 -13  -5  -6   23.37    1.07
  13  -5   6   23.89    1.27
  13   5   6   23.48    1.22
 -14  -6   6    1.08    0.41
  14  -6  -6    0.57    0.49
  14   6  -6    1.44    0.50
  13  -6  -6    3.12    0.61
 -13  -6   6    3.11    0.50
  13   6  -6    3.64    0.58
  12  -6  -6    0.12    0.38
 -12  -6   6   -0.48    0.25
  12   6  -6    0.44    0.39
 -11  -6   6   11.95    0.71
  11  -6  -6   11.29    0.86
  11   6  -6    9.77    0.75
 -10  -6   6   -0.09    0.24
  10  -6  -6   -0.24    0.29
  10   6  -6    0.37    0.33
  -9  -6   6    3.85    0.38
   9  -6  -6    2.93    0.47
  -9  -6   6    4.10    0.44
   9   6  -6    3.93    0.47
   8  -6  -6    4.21    0.50
  -8  -6   6    4.80    0.37
  -8  -6   6    4.66    0.44
   8   6  -6    5.25    0.49
  -7  -6   6    0.33    0.18
   7  -6  -6    0.07    0.28
  -7  -6   6    0.32    0.23
   7   6  -6    0.14    0.27
   6  -6  -6   15.28    0.75
  -6  -6   6   14.41    0.48
  -6  -6   6   13.81    0.60
   6   6  -6   14.61    0.63
  -5  -6   6    1.47    0.18
  -5  -6   6    1.20    0.25
   5  -6  -6    1.92    0.34
  -5   6   6    1.06    0.18
   5   6  -6    1.63    0.29
  -4  -6   6    1.04    0.23
   4  -6  -6    1.40    0.28
  -4  -6   6    1.56    0.15
   4   6  -6    1.32    0.25
  -4   6   6    1.32    0.17
  -3  -6   6    2.34    0.28
   3  -6  -6    1.72    0.29
  -3   6   6    2.50    0.19
   3   6  -6    3.27    0.31
   2  -6  -6    0.02    0.18
   2  -6  -6    0.22    0.20
  -2  -6   6    0.23    0.18
   2   6  -6   -0.11    0.16
  -2   6   6    0.10    0.09
   2   6  -6    0.14    0.17
   1  -6  -6    1.21    0.25
  -1  -6   6    0.83    0.21
   1  -6  -6    1.06    0.23
   1   6  -6    0.99    0.24
   1   6  -6    0.96    0.21
   1   6  -6    1.23    0.21
   0  -6  -6   14.43    0.59
   0  -6  -6   13.77    0.56
   0  -6   6   13.59    0.64
   0  -6   6   14.11    0.54
   0   6  -6   13.93    0.50
   0   6  -6   13.18    0.48
   0   6  -6   13.95    0.56
   0   6   6   14.45    0.37
   0   6   6   13.47    0.39
  -1  -6  -6    8.64    0.46
   1  -6   6    8.37    0.54
  -1   6  -6    8.28    0.41
  -1   6  -6    9.29    0.43
  -1   6  -6    8.14    0.49
   1   6   6    8.17    0.33
  -2  -6  -6    4.00    0.35
   2  -6   6    4.03    0.39
   2   6   6    4.21    0.32
  -2   6  -6    4.00    0.38
  -2   6  -6    4.49    0.35
   3  -6   6   -0.26    0.21
  -3  -6  -6    0.02    0.19
   3   6   6   -0.22    0.19
  -3   6  -6    0.31    0.26
   4  -6   6   15.92    0.74
  -4  -6  -6   16.15    0.65
   4   6   6   15.87    0.61
  -4   6  -6   15.22    0.69
  -5  -6  -6    0.34    0.22
   5  -6   6    0.10    0.25
  -5   6  -6   -0.01    0.30
   5   6   6   -0.41    0.22
   6  -6   6   -0.04    0.24
  -6  -6  -6   -0.18    0.19
   6   6   6    0.28    0.27
  -6   6  -6    0.14    0.30
  -7  -6  -6    0.67    0.27
   7  -6   6    0.52    0.29
  -7   6  -6    0.56    0.33
   7   6   6   -0.05    0.27
   8  -6   6    0.11    0.29
  -8  -6  -6    0.09    0.23
   8   6   6    0.32    0.32
  -8   6  -6   -0.24    0.32
   9  -6   6    1.22    0.39
  -9  -6  -6    1.49    0.35
  -9   6  -6    1.28    0.41
   9   6   6    2.06    0.45
  10  -6   6   -0.02    0.34
 -10  -6  -6   -0.03    0.26
 -10   6  -6    0.61    0.39
  10   6   6    0.27    0.40
  11  -6   6    1.01    0.46
 -11  -6  -6    2.39    0.44
  11   6   6    1.81    0.52
 -11   6  -6    1.18    0.45
  12  -6   6    8.86    0.83
 -12  -6  -6    9.14    0.75
  12   6   6    9.17    0.85
 -12   6  -6   10.88    0.85
  13  -7  -6    8.29    0.86
 -13  -7   6   11.20    0.79
  13   7  -6    9.76    0.82
  12  -7  -6    5.66    0.70
 -12  -7   6    7.04    0.65
  12   7  -6    6.72    0.69
 -11  -7   6    4.21    0.51
  11  -7  -6    3.23    0.56
  11   7  -6    3.82    0.55
 -10  -7   6    3.04    0.45
  10  -7  -6    2.33    0.49
  10   7  -6    3.01    0.48
   9  -7  -6   -0.14    0.30
  -9  -7   6   -0.18    0.23
   9   7  -6    0.07    0.31
   8  -7  -6    1.55    0.39
  -8  -7   6    1.87    0.34
   8   7  -6    2.35    0.40
  -7  -7   6    0.12    0.23
   7  -7  -6    0.62    0.31
   7   7  -6    0.40    0.28
  -6  -7   6    1.01    0.27
   6  -7  -6    0.80    0.29
   6   7  -6    0.71    0.27
   5  -7  -6   82.53    2.01
  -5  -7   6   82.17    1.73
   5   7  -6   81.08    1.71
  -4  -7   6    4.41    0.39
   4  -7  -6    5.01    0.46
   4   7  -6    4.89    0.39
   3  -7  -6    1.52    0.30
  -3  -7   6    1.21    0.26
  -3   7   6    1.29    0.14
   3   7  -6    1.20    0.24
   2  -7  -6    0.00    0.20
  -2  -7   6    0.46    0.21
   2   7  -6    0.09    0.20
  -1  -7   6    0.79    0.23
   1  -7  -6    0.69    0.27
   1  -7  -6    0.73    0.24
   1   7  -6    0.51    0.21
   1   7  -6    0.71    0.21
   1   7  -6    0.93    0.27
   0  -7  -6    3.71    0.39
   0  -7  -6    3.50    0.36
   0  -7   6    3.72    0.41
   0  -7   6    4.12    0.37
   0   7  -6    3.90    0.32
   0   7  -6    3.82    0.38
   0   7  -6    4.22    0.33
   0   7   6    4.12    0.23
   1  -7   6    0.83    0.28
  -1  -7  -6    0.95    0.26
  -1   7  -6    1.09    0.29
   1   7   6    1.76    0.20
  -1   7  -6    1.55    0.25
   2  -7   6    1.77    0.33
  -2  -7  -6    1.44    0.29
  -2   7  -6    2.25    0.30
  -2   7  -6    1.56    0.32
   2   7   6    2.04    0.24
   3  -7   6   43.59    1.33
  -3  -7  -6   43.28    1.15
   3   7   6   44.86    1.01
  -3   7  -6   43.39    1.14
   4  -7   6    0.08    0.25
  -4  -7  -6   -0.40    0.18
   4   7   6    0.20    0.22
  -4   7  -6   -0.39    0.25
  -5  -7  -6    2.87    0.37
   5  -7   6    3.25    0.43
   5   7   6    3.50    0.38
  -5   7  -6    3.08    0.43
   6  -7   6    0.61    0.31
  -6  -7  -6    0.20    0.24
  -6   7  -6   -0.02    0.30
   6   7   6   -0.10    0.25
  -7  -7  -6    1.55    0.34
   7  -7   6    1.58    0.39
  -7   7  -6    1.44    0.38
   7   7   6    1.14    0.35
   8  -7   6    1.01    0.39
  -8  -7  -6    1.55    0.34
   8   7   6    1.41    0.38
  -8   7  -6    1.39    0.39
   9  -7   6    0.40    0.38
  -9  -7  -6    0.41    0.28
  -9   7  -6    0.28    0.37
   9   7   6   -0.19    0.34
 -10  -7  -6    5.48    0.56
  10  -7   6    4.04    0.59
 -10   7  -6    5.16    0.61
  10   7   6    4.93    0.61
 -11  -7  -6    9.37    0.74
  11  -7   6    8.35    0.80
 -11   7  -6   10.07    0.80
  11   7   6   10.25    0.82
  12  -8  -6    0.01    0.42
 -12  -8   6    0.56    0.32
  12   8  -6    0.10    0.43
 -11  -8   6    9.87    0.72
  11  -8  -6    9.12    0.86
  11   8  -6    9.30    0.76
  10  -8  -6    2.61    0.53
 -10  -8   6    1.83    0.41
  10   8  -6    2.19    0.46
   9  -8  -6    0.06    0.30
  -9  -8   6   -0.11    0.27
   9   8  -6    0.23    0.32
  -8  -8   6    0.41    0.29
   8  -8  -6   -0.25    0.30
   8   8  -6    0.48    0.32
  -7  -8   6    2.56    0.38
   7  -8  -6    1.86    0.41
   7   8  -6    2.41    0.38
  -6  -8   6    0.14    0.24
   6  -8  -6    0.26    0.29
   6   8  -6   -0.14    0.25
   5  -8  -6    0.64    0.29
  -5  -8   6    0.31    0.24
   5   8  -6    0.38    0.25
   4  -8  -6    1.37    0.32
  -4  -8   6    0.75    0.26
   4   8  -6    1.28    0.27
  -3  -8   6   12.29    0.60
   3  -8  -6   12.50    0.69
   3   8  -6   12.50    0.54
  -2  -8   6    3.50    0.37
   2  -8  -6    3.41    0.40
   2   8  -6    4.38    0.41
   2   8  -6    4.33    0.34
   1  -8  -6   -0.06    0.24
  -1  -8   6   -0.05    0.21
   1  -8  -6   -0.07    0.21
   1   8  -6   -0.08    0.19
   1   8  -6   -0.20    0.23
   0  -8  -6    1.83    0.31
   0  -8  -6    1.57    0.31
   0  -8   6    1.52    0.30
   0   8  -6    1.51    0.31
   0   8  -6    2.08    0.28
  -1  -8  -6    3.95    0.41
   1  -8   6    3.83    0.44
  -1   8  -6    4.53    0.36
   1   8   6    4.27    0.29
  -1   8  -6    4.17    0.42
  -2  -8  -6   27.36    0.93
   2  -8   6   26.51    1.05
  -2   8  -6   27.51    0.80
   2   8   6   26.31    0.69
  -2   8  -6   27.64    0.91
  -3  -8  -6    1.27    0.32
   3  -8   6    1.24    0.34
  -3   8  -6    1.01    0.31
   3   8   6    0.78    0.23
  -4  -8  -6    0.13    0.23
   4  -8   6    0.00    0.28
   4   8   6   -0.04    0.22
  -4   8  -6   -0.13    0.29
   5  -8   6    2.24    0.42
  -5  -8  -6    2.70    0.40
  -5   8  -6    2.63    0.41
   5   8   6    2.95    0.37
  -6  -8  -6    0.37    0.27
   6  -8   6    0.31    0.32
  -6   8  -6    0.13    0.32
   6   8   6    0.78    0.31
   7  -8   6    4.26    0.54
  -7  -8  -6    4.20    0.48
  -7   8  -6    4.75    0.52
   7   8   6    5.38    0.52
  -8  -8  -6    1.93    0.39
   8  -8   6    1.84    0.46
   8   8   6    2.03    0.42
  -8   8  -6    2.74    0.47
   9  -8   6    1.64    0.46
  -9  -8  -6    1.61    0.39
  -9   8  -6    1.79    0.45
   9   8   6    1.68    0.46
  10  -8   6    0.12    0.40
 -10  -8  -6   -0.05    0.30
  10   8   6   -0.11    0.37
 -10   8  -6    0.04    0.38
  11  -9  -6    5.43    0.73
 -11  -9   6    5.37    0.62
  11   9  -6    6.86    0.71
 -10  -9   6   -0.13    0.29
  10  -9  -6   -0.37    0.34
  10   9  -6    0.42    0.39
   9  -9  -6    0.47    0.36
  -9  -9   6    0.97    0.36
   9   9  -6    0.95    0.39
   8  -9  -6    0.11    0.33
  -8  -9   6    0.10    0.26
   8   9  -6    0.14    0.32
  -7  -9   6   16.95    0.81
   7  -9  -6   15.72    0.93
   7   9  -6   17.03    0.78
  -6  -9   6    6.84    0.56
   6  -9  -6    6.49    0.62
   6   9  -6    7.09    0.54
  -5  -9   6    0.03    0.25
   5  -9  -6    0.57    0.31
   5   9  -6    0.27    0.26
   4  -9  -6   -0.11    0.26
  -4  -9   6   -0.03    0.25
   4   9  -6    0.02    0.24
  -3  -9   6   10.38    0.61
   3  -9  -6    9.35    0.68
   3   9  -6    9.35    0.52
  -2  -9   6    0.86    0.29
   2  -9  -6    0.66    0.29
   2   9  -6    0.92    0.30
   2   9  -6    0.40    0.22
   1  -9  -6    0.99    0.29
  -1  -9   6    1.00    0.31
   1  -9  -6    1.16    0.33
   1   9  -6    1.28    0.26
   1   9  -6    1.21    0.32
   0  -9   6    4.25    0.45
   0  -9  -6    2.99    0.42
   0   9  -6    4.76    0.45
   0   9  -6    4.22    0.36
   1  -9   6    0.80    0.33
  -1  -9  -6    0.61    0.29
  -1   9  -6    0.70    0.30
  -1   9  -6    1.17    0.26
   2  -9   6    2.00    0.40
  -2  -9  -6    2.12    0.37
   2   9   6    2.94    0.28
  -2   9  -6    2.73    0.34
  -2   9  -6    2.88    0.40
   3  -9   6    0.09    0.30
  -3  -9  -6    0.05    0.25
   3   9   6    0.12    0.21
  -3   9  -6    0.14    0.30
  -4  -9  -6    0.89    0.32
   4  -9   6    0.65    0.34
   4   9   6    1.13    0.27
  -4   9  -6    0.91    0.34
   5  -9   6    2.10    0.46
  -5  -9  -6    3.27    0.44
   5   9   6    3.17    0.39
  -5   9  -6    2.73    0.42
   6  -9   6    1.19    0.40
  -6  -9  -6    1.91    0.39
  -6   9  -6    1.90    0.42
   6   9   6    1.77    0.37
   7  -9   6    0.88    0.41
  -7  -9  -6    1.10    0.34
   7   9   6    1.13    0.37
  -7   9  -6    1.30    0.39
  -8  -9  -6    1.28    0.39
   8  -9   6    1.42    0.46
   8   9   6    1.72    0.43
   9  -9   6    4.37    0.63
  -9  -9  -6    4.03    0.55
   9   9   6    4.04    0.55
  -9 -10   6    6.40    0.64
   9 -10  -6    6.19    0.73
   9  10  -6    8.14    0.70
  -8 -10   6    6.30    0.61
   8 -10  -6    6.52    0.72
   8  10  -6    6.97    0.62
   7 -10  -6    0.56    0.34
  -7 -10   6    0.65    0.34
   7  10  -6   -0.28    0.28
  -6 -10   6   10.40    0.72
   6 -10  -6    9.97    0.82
   6  10  -6   10.87    0.65
  -5 -10   6    0.32    0.29
   5 -10  -6    0.07    0.28
   5  10  -6    0.80    0.30
  -4 -10   6    0.20    0.27
   4 -10  -6    0.63    0.33
   4  10  -6    0.82    0.28
   3 -10  -6    1.17    0.36
  -3 -10   6    0.92    0.34
   3  10  -6    1.92    0.36
   3  10  -6    1.38    0.30
   2 -10  -6    5.55    0.57
  -2 -10   6    4.82    0.52
   2  10  -6    5.32    0.42
   2  10  -6    6.09    0.53
  -1 -10   6    3.14    0.45
   1 -10  -6    2.36    0.43
   1 -10  -6    3.36    0.46
   1  10  -6    3.98    0.46
   1  10  -6    4.10    0.37
   0 -10  -6    2.98    0.45
   0  10  -6    3.34    0.35
   0  10  -6    2.73    0.42
  -1 -10  -6   -0.04    0.27
  -1  10  -6   -0.13    0.24
  -1  10  -6    0.04    0.30
  -2 -10  -6    2.53    0.43
   2 -10   6    2.13    0.45
  -2  10  -6    2.56    0.35
  -2  10  -6    3.14    0.44
   3 -10   6   10.82    0.83
  -3 -10  -6   11.77    0.73
  -3  10  -6   11.17    0.69
  -4 -10  -6   10.99    0.73
   4 -10   6   10.92    0.86
  -4  10  -6   13.57    0.83
   5 -10   6    4.86    0.61
  -5 -10  -6    4.79    0.56
  -6 -10  -6    3.35    0.51
   6 -10   6    2.50    0.53
   6  10   6    2.86    0.44
   7 -10   6    1.52    0.47
  -7 -10  -6    0.82    0.38
   7  10   6    1.85    0.41
   7 -11  -6   -0.41    0.33
  -7 -11   6    0.37    0.37
   7  11  -6    0.24    0.33
  -6 -11   6    7.34    0.68
   6 -11  -6    6.52    0.71
   6  11  -6    7.16    0.60
   5 -11  -6    0.49    0.36
  -5 -11   6   -0.09    0.33
  -4 -11   6    0.68    0.37
   4 -11  -6    1.10    0.39
   4  11  -6    1.29    0.37
   3 -11  -6   -0.27    0.27
  -3 -11   6    0.11    0.31
   3  11  -6    0.52    0.31
  -2 -11   6    0.45    0.34
   2 -11  -6    0.58    0.33
   2  11  -6    0.44    0.33
  -1 -11   6    0.54    0.35
   1  11  -6    0.64    0.34
   0 -11  -6    0.13    0.32
  -1 -11  -6    1.04    0.40
  -2 -11  -6   -0.09    0.32
  -3 -11  -6    6.41    0.65
   3 -11   6    5.48    0.67
   4 -11   6    7.60    0.77
  -4 -11  -6    6.71    0.66
   5 -11   6    6.18    0.74
  -5 -11  -6    6.85    0.68
  16   0  -7   -0.07    0.45
  15   0  -7   -0.34    0.37
  14   0  -7    0.07    0.37
  13   0  -7    0.46    0.37
  12   0  -7    0.31    0.34
  11   0  -7   12.83    0.71
  10   0  -7   -0.02    0.28
   9   0  -7    1.53    0.32
   8   0  -7   -0.01    0.22
   7   0  -7   89.72    1.77
   6   0  -7   -0.25    0.17
   4   0  -7   -0.45    0.16
  -3   0   7  201.12    3.35
  -3   0   7  198.89    3.33
   3   0  -7  203.10    3.33
  -2   0   7   -0.12    0.16
   2   0  -7    0.09    0.15
   2   0  -7   -0.05    0.14
  -2   0   7   -0.10    0.14
   1   0  -7   39.01    0.83
  -1   0   7   39.34    0.84
   1   0  -7   39.51    0.79
   1   0  -7   39.05    0.82
  -1   0   7   39.22    0.64
  -1   0   7   40.22    0.83
   0   0  -7   -0.15    0.14
   0   0  -7   -0.09    0.05
   0   0  -7   -0.05    0.06
   0   0  -7    0.00    0.15
   0   0   7    0.15    0.16
   0   0   7   -0.11    0.17
   0   0  -7    0.09    0.17
   1   0   7   48.23    0.87
  -1   0  -7   48.23    0.97
   1   0   7   46.58    0.99
   1   0   7   46.58    1.00
  -1   0  -7   47.76    0.78
   2   0   7    0.07    0.19
  -2   0  -7    0.01    0.17
   2   0   7   -0.05    0.10
   3   0   7  221.44    3.74
   3   0   7  220.83    3.89
  -3   0  -7  220.02    3.65
  -4   0  -7    0.23    0.22
   4   0   7    0.16    0.23
   5   0   7   86.65    1.78
  -5   0  -7   89.76    1.78
  -6   0  -7   -0.33    0.23
   6   0   7   -0.05    0.23
  -7   0  -7   -0.03    0.28
   7   0   7    0.09    0.27
   8   0   7   -0.27    0.28
  -8   0  -7   -0.31    0.29
  -9   0  -7    1.91    0.42
   9   0   7    1.32    0.39
  10   0   7   -0.06    0.34
  11   0   7    4.18    0.56
  12   0   7   -0.40    0.37
  13   0   7    2.40    0.55
  14   0   7   -0.52    0.42
  14   0   7   -1.44    0.46
  16  -1  -7    0.15    0.41
  16   1  -7   -0.02    0.44
  15  -1  -7    2.20    0.49
  15   1  -7    2.28    0.53
  14  -1  -7    0.39    0.38
  14   1  -7    0.29    0.41
  13  -1  -7    7.32    0.63
  13   1  -7    7.13    0.65
  12  -1  -7    7.47    0.60
  12   1  -7    7.98    0.64
  11  -1  -7    2.42    0.39
  11   1  -7    2.15    0.40
  10  -1  -7   20.37    0.79
  10   1  -7   20.27    0.82
   9  -1  -7    6.30    0.49
   9   1  -7    7.83    0.55
   8  -1  -7    0.64    0.24
   8   1  -7    0.29    0.25
   7  -1  -7   10.87    0.49
   7   1  -7   11.33    0.52
   6  -1  -7   34.89    0.85
   6   1  -7   34.78    0.88
   5  -1  -7    1.71    0.22
   5   1  -7    1.58    0.23
  -4  -1   7   17.36    0.54
   4  -1  -7   16.76    0.49
  -4   1   7   17.60    0.52
  -3  -1   7   19.09    0.56
   3  -1  -7   18.35    0.50
   3   1  -7   18.89    0.54
  -3   1   7   18.20    0.52
   2  -1  -7   33.68    0.73
  -2  -1   7   33.93    0.77
   2  -1  -7   35.79    0.67
  -2  -1   7   35.22    0.77
   2   1  -7   35.84    0.79
   2   1  -7   34.26    0.78
  -2   1   7   34.28    0.74
  -2   1   7   33.78    0.76
   1  -1  -7   23.80    0.51
  -1  -1   7   22.61    0.39
   1  -1  -7   23.08    0.55
  -1  -1   7   23.21    0.60
   1  -1  -7   23.44    0.56
  -1  -1   7   22.09    0.58
  -1   1   7   22.45    0.57
   1   1  -7   23.83    0.59
  -1   1   7   23.33    0.57
   1   1  -7   22.15    0.58
   1   1  -7   22.74    0.56
  -1   1   7   22.77    0.46
  -1   1   7   22.59    0.50
   0  -1  -7  382.07    5.91
   0  -1   7  389.67    6.14
   0  -1  -7  389.49    5.70
   0  -1   7  383.38    6.12
   0  -1  -7  378.31    6.10
   0   1  -7  385.36    5.97
   0   1  -7  373.11    6.12
   0   1  -7  381.80    6.14
   0   1   7  386.04    5.91
   0   1   7  377.72    6.11
   0   1   7  387.52    6.11
   0   1   7  383.16    5.70
   1  -1   7   23.45    0.55
  -1  -1  -7   23.88    0.65
  -1  -1  -7   24.27    0.49
   1  -1   7   23.35    0.63
  -1  -1  -7   24.50    0.59
  -1   1  -7   24.07    0.63
   1   1   7   22.76    0.63
  -1   1  -7   24.41    0.64
  -2  -1  -7   13.28    0.36
   2  -1   7   13.87    0.49
  -2  -1  -7   13.30    0.47
   2  -1   7   14.03    0.41
  -2   1  -7   13.09    0.47
   2   1   7   13.67    0.50
  -3  -1  -7   30.62    0.78
   3  -1   7   30.63    0.73
   3  -1   7   31.24    0.81
  -3   1  -7   30.56    0.80
   3   1   7   31.54    0.81
   4  -1   7   23.15    0.66
   4  -1   7   23.23    0.72
  -4  -1  -7   23.51    0.71
  -4   1  -7   23.83    0.73
   4   1   7   23.58    0.73
  -5  -1  -7  109.45    2.07
   5  -1   7  109.57    2.10
   5  -1   7  110.33    2.15
   5   1   7  104.47    2.09
  -5   1  -7  104.95    2.07
   6  -1   7    7.12    0.52
   6  -1   7    7.34    0.49
  -6  -1  -7    7.23    0.51
   6   1   7    8.16    0.54
  -6   1  -7    7.00    0.52
   7  -1   7   19.72    0.79
  -7  -1  -7   20.46    0.80
   7  -1   7   20.18    0.79
   7   1   7   19.92    0.79
  -7   1  -7   20.32    0.81
   8  -1   7    0.93    0.34
   8  -1   7    1.12    0.36
  -8   1  -7    1.13    0.36
   8   1   7    0.54    0.33
   9  -1   7   17.54    0.80
   9  -1   7   17.34    0.84
  -9   1  -7   17.48    0.88
   9   1   7   17.80    0.85
  10  -1   7    9.84    0.74
  10  -1   7   10.58    0.70
  10   1   7   10.12    0.71
 -10   1  -7    9.98    0.75
  11  -1   7    4.20    0.55
  11  -1   7    5.52    0.59
  11   1   7    5.07    0.59
  12  -1   7    1.10    0.42
  12  -1   7   -0.58    0.38
  12   1   7    0.05    0.42
  13  -1   7   -0.91    0.40
  13  -1   7   -0.69    0.38
  13   1   7   -0.30    0.42
  14  -1   7   -0.12    0.49
  14  -1   7    1.05    0.49
  14   1   7    1.09    0.51
  16   2  -7   -0.06    0.47
  15  -2  -7    1.58    0.43
  15   2  -7    1.00    0.47
  14  -2  -7   18.81    0.90
  14   2  -7   17.95    0.99
  13  -2  -7    4.83    0.52
  13   2  -7    4.92    0.59
  12  -2  -7   20.06    0.83
  12   2  -7   20.84    0.95
  11  -2  -7    7.28    0.54
  11   2  -7    7.02    0.60
  10  -2  -7   -0.15    0.24
  10   2  -7   -0.04    0.30
   9  -2  -7    1.31    0.29
   9   2  -7    1.48    0.33
   8  -2  -7    6.28    0.42
   8   2  -7    5.93    0.45
   7  -2  -7   16.14    0.55
   7   2  -7   15.99    0.62
   6  -2  -7    1.25    0.21
   6   2  -7    0.87    0.23
   5  -2  -7   14.13    0.45
  -5  -2   7   13.83    0.51
   5   2  -7   13.09    0.51
   4  -2  -7    4.74    0.27
  -4  -2   7    4.27    0.33
  -4   2   7    4.15    0.29
   4   2  -7    3.91    0.30
  -3  -2   7   76.46    1.43
   3  -2  -7   73.52    1.32
  -3   2   7   73.31    1.36
   3   2  -7   75.96    1.43
  -2  -2   7   54.80    1.07
   2  -2  -7   53.41    0.89
  -2  -2   7   52.58    0.92
   2  -2  -7   53.72    1.10
   2  -2  -7   53.67    0.97
   2   2  -7   51.10    1.06
   2   2  -7   51.00    1.08
  -2   2   7   53.37    1.01
  -2   2   7   50.13    1.01
  -2   2   7   53.33    0.98
   1  -2  -7    1.19    0.14
  -1  -2   7    0.88    0.10
  -1  -2   7    0.82    0.19
   1  -2  -7    0.89    0.13
   1  -2  -7    0.97    0.15
   1   2  -7    0.88    0.19
  -1   2   7    0.86    0.12
  -1   2   7    0.53    0.16
   1   2  -7    0.75    0.18
   1   2  -7    0.95    0.20
  -1   2   7    0.76    0.16
  -1   2   7    1.06    0.15
   0  -2  -7    0.83    0.15
   0  -2  -7    0.77    0.10
   0  -2   7    1.02    0.19
   0  -2  -7    0.74    0.13
   0  -2  -7    1.12    0.16
   0   2   7    1.31    0.19
   0   2  -7    0.83    0.19
   0   2  -7    1.06    0.20
   0   2   7    1.05    0.18
   0   2   7    0.96    0.15
   0   2   7    0.93    0.15
   0   2  -7    0.88    0.09
   0   2   7    0.73    0.13
   0   2  -7    0.70    0.18
  -1  -2  -7    9.51    0.32
  -1  -2  -7    9.84    0.36
  -1  -2  -7    9.56    0.35
   1  -2   7    9.92    0.38
   1  -2   7    9.36    0.41
   1   2   7    9.38    0.34
  -1   2  -7    9.72    0.26
  -1   2  -7    8.93    0.42
   1   2   7    9.51    0.28
   1   2   7    9.66    0.36
  -1   2  -7    9.03    0.40
   1   2   7    9.14    0.39
  -2  -2  -7    7.51    0.37
  -2  -2  -7    8.26    0.32
   2  -2   7    9.04    0.41
   2  -2   7    8.23    0.37
  -2   2  -7    8.44    0.42
   2   2   7    7.99    0.40
   2   2   7    8.40    0.27
   3  -2   7   25.74    0.71
  -3  -2  -7   26.72    0.71
  -3  -2  -7   25.47    0.62
   3  -2   7   25.14    0.70
   3   2   7   26.78    0.73
  -3   2  -7   26.60    0.75
  -4  -2  -7    2.08    0.22
   4  -2   7    2.10    0.28
  -4  -2  -7    2.07    0.28
   4  -2   7    2.21    0.25
   4   2   7    2.20    0.30
  -4   2  -7    2.40    0.31
  -5  -2  -7   54.04    1.26
   5  -2   7   55.61    1.26
   5  -2   7   56.05    1.30
   5   2   7   55.47    1.28
  -5   2  -7   55.66    1.29
   6  -2   7    4.19    0.38
   6  -2   7    4.45    0.41
  -6   2  -7    4.27    0.42
   6   2   7    4.68    0.43
   7  -2   7    0.33    0.28
   7  -2   7   -0.03    0.25
  -7   2  -7   -0.12    0.29
   7   2   7   -0.28    0.27
   8  -2   7   35.63    1.09
   8  -2   7   35.46    1.12
   8   2   7   35.34    1.12
  -8   2  -7   35.19    1.13
   9  -2   7    1.74    0.38
   9  -2   7    1.60    0.37
   9   2   7    1.98    0.41
  -9   2  -7    2.09    0.43
  10  -2   7    1.41    0.39
  10  -2   7    2.77    0.47
  10   2   7    2.10    0.45
 -10   2  -7    1.96    0.45
  11  -2   7    5.82    0.60
  11  -2   7    6.96    0.63
  11   2   7    7.22    0.67
 -11   2  -7    6.26    0.64
  12  -2   7    1.21    0.43
  12  -2   7    0.23    0.40
  12   2   7    0.59    0.45
  13  -2   7    0.62    0.41
  13  -2   7    0.32    0.44
  13   2   7    0.51    0.47
  14  -2   7    1.32    0.50
  14  -2   7    0.22    0.47
  14   2   7    0.18    0.50
  16   3  -7    2.08    0.58
  15   3  -7   -0.37    0.42
  14   3  -7    1.43    0.50
  13  -3  -7   12.76    0.69
  13   3  -7   11.71    0.81
  12  -3  -7    2.15    0.36
  12   3  -7    2.35    0.47
  11  -3  -7    8.30    0.53
  11   3  -7    8.38    0.65
  10  -3  -7    3.23    0.36
  10   3  -7    3.36    0.45
   9  -3  -7    2.93    0.32
   9   3  -7    2.29    0.38
   8  -3  -7   10.61    0.47
   8   3  -7    9.58    0.56
   7  -3  -7    5.12    0.34
   7   3  -7    6.00    0.45
   6  -3  -7   -0.10    0.13
  -6  -3   7    0.16    0.19
   6   3  -7    0.30    0.22
   5  -3  -7    1.01    0.16
   5  -3  -7    0.83    0.13
  -5  -3   7    1.14    0.22
   5  -3  -7    0.71    0.24
  -5   3   7    0.64    0.17
   5   3  -7    0.47    0.21
   4  -3  -7    0.09    0.08
  -4  -3   7    0.01    0.13
   4  -3  -7   -0.01    0.11
   4  -3  -7    0.01    0.19
  -4  -3   7    0.16    0.17
   4   3  -7    0.02    0.17
  -4   3   7    0.15    0.14
  -3  -3   7   40.10    0.82
  -3  -3   7   40.37    0.89
   3  -3  -7   41.63    0.99
   3   3  -7   41.20    0.92
  -3   3   7   40.99    0.83
  -2  -3   7   58.32    1.05
   2  -3  -7   59.39    1.24
  -2  -3   7   58.12    1.15
   2   3  -7   57.71    1.18
   2   3  -7   58.39    1.17
  -2   3   7   57.96    1.08
  -1  -3   7   85.75    1.55
   1  -3  -7   84.37    1.64
   1  -3  -7   84.56    1.50
   1  -3  -7   83.79    1.36
  -1  -3   7   84.07    1.41
   1   3  -7   86.51    1.59
   1   3  -7   86.52    1.57
   1   3  -7   84.24    1.57
  -1   3   7   84.53    1.36
   1   3  -7   85.22    1.42
  -1   3   7   82.79    1.48
  -1   3   7   82.78    1.48
   0  -3  -7   82.42    1.56
   0  -3  -7   82.21    1.38
   0  -3  -7   82.73    1.45
   0  -3   7   83.33    1.68
   0  -3   7   83.64    1.51
   0  -3   7   83.31    1.37
   0   3  -7   81.97    1.36
   0   3  -7   78.82    1.53
   0   3  -7   79.39    1.52
   0   3   7   81.58    1.38
   0   3   7   78.77    1.46
   0   3  -7   82.57    1.54
   1  -3   7    0.24    0.17
  -1  -3  -7    0.52    0.12
  -1  -3  -7    0.45    0.15
   1  -3   7    0.64    0.18
  -1  -3  -7    0.67    0.15
   1   3   7    0.59    0.16
  -1   3  -7    0.63    0.12
   1   3   7    0.59    0.17
  -1   3  -7    0.80    0.20
  -1   3  -7    0.52    0.20
  -2  -3  -7   28.16    0.68
   2  -3   7   29.02    0.72
   2  -3   7   28.95    0.79
  -2   3  -7   29.09    0.62
   2   3   7   28.95    0.72
  -2   3  -7   27.53    0.76
  -2   3  -7   28.29    0.76
  -3  -3  -7    1.12    0.18
   3  -3   7    1.07    0.21
   3  -3   7    1.20    0.22
  -3   3  -7    1.35    0.26
   3   3   7    1.22    0.23
   4  -3   7   10.71    0.50
  -4  -3  -7   10.67    0.43
   4  -3   7   10.02    0.46
  -4   3  -7   10.56    0.54
   4   3   7    9.76    0.50
   5  -3   7   14.07    0.58
   5  -3   7   13.74    0.59
  -5  -3  -7   14.01    0.53
  -5   3  -7   13.37    0.63
   5   3   7   14.80    0.62
   6  -3   7    5.21    0.43
   6  -3   7    6.16    0.46
  -6  -3  -7    6.31    0.40
  -6   3  -7    5.96    0.50
   6   3   7    5.23    0.45
   7  -3   7    2.02    0.35
  -7  -3  -7    2.38    0.31
   7  -3   7    2.15    0.35
  -7   3  -7    1.47    0.37
   7   3   7    2.09    0.37
   8  -3   7    3.76    0.43
   8  -3   7    4.83    0.47
   8   3   7    3.64    0.46
  -8   3  -7    3.51    0.46
   9  -3   7    0.06    0.29
   9  -3   7   -0.01    0.30
  -9   3  -7   -0.16    0.32
   9   3   7    0.07    0.34
  10  -3   7    1.27    0.39
  10  -3   7    1.52    0.39
  10   3   7    1.31    0.42
 -10   3  -7    0.82    0.40
  11  -3   7   13.28    0.78
  11  -3   7   11.48    0.83
 -11   3  -7   11.95    0.87
  11   3   7   11.57    0.84
  12  -3   7    0.19    0.39
  12  -3   7    1.04    0.40
  12   3   7    1.07    0.47
  13  -3   7    5.47    0.67
  13  -3   7    7.26    0.70
  13   3   7    6.05    0.74
  14  -3   7    1.14    0.53
  14   3   7    3.01    0.63
  15  -4  -7    4.37    0.75
  15   4  -7    6.30    0.74
  14  -4  -7    1.02    0.53
  14   4  -7    1.03    0.48
  13  -4  -7    3.99    0.63
  13   4  -7    4.91    0.62
  12  -4  -7    4.29    0.61
  12   4  -7    4.24    0.55
  11  -4  -7    1.40    0.44
  11  -4  -7    1.43    0.28
  11   4  -7    1.04    0.39
  10  -4  -7    7.91    0.45
  10  -4  -7    7.87    0.68
  10   4  -7    8.21    0.62
   9  -4  -7    0.02    0.19
   9  -4  -7    0.06    0.34
   9   4  -7    0.27    0.31
  -8  -4   7   32.08    0.92
   8  -4  -7   31.10    1.12
   8  -4  -7   32.35    0.77
   8   4  -7   31.99    0.99
  -7  -4   7    5.17    0.40
   7  -4  -7    4.01    0.43
   7  -4  -7    4.46    0.28
   7   4  -7    4.59    0.41
   6  -4  -7    2.63    0.36
  -6  -4   7    3.05    0.30
   6  -4  -7    3.26    0.22
   6  -4  -7    2.89    0.21
  -6  -4   7    3.11    0.30
   6   4  -7    2.42    0.32
   5  -4  -7   41.41    0.72
  -5  -4   7   41.65    0.95
   5  -4  -7   42.00    1.13
  -5  -4   7   40.14    0.94
   5   4  -7   39.56    0.99
  -5   4   7   40.57    0.89
  -4  -4   7    8.35    0.38
   4  -4  -7    9.14    0.48
  -4  -4   7    8.91    0.38
   4   4  -7    7.63    0.42
  -4   4   7    7.93    0.33
  -3  -4   7    0.12    0.14
  -3  -4   7    0.56    0.16
   3  -4  -7    0.31    0.18
   3   4  -7    0.73    0.20
  -3   4   7    0.37    0.13
  -2  -4   7    0.61    0.15
  -2  -4   7    0.55    0.15
   2  -4  -7    0.29    0.15
   2   4  -7    0.58    0.19
   2   4  -7    0.48    0.19
  -2   4   7    0.44    0.13
   1  -4  -7    3.90    0.30
  -1  -4   7    3.48    0.24
  -1  -4   7    3.60    0.25
   1  -4  -7    2.94    0.26
  -1   4   7    3.53    0.23
   1   4  -7    3.48    0.28
  -1   4   7    3.29    0.23
   1   4  -7    3.80    0.30
   1   4  -7    3.16    0.29
   0  -4  -7   18.57    0.55
   0  -4   7   18.02    0.49
   0  -4   7   18.32    0.63
   0  -4   7   18.02    0.49
   0  -4  -7   19.21    0.55
   0   4  -7   18.41    0.59
   0   4  -7   17.97    0.56
   0   4   7   18.09    0.44
   0   4  -7   18.23    0.56
   0   4   7   17.53    0.47
   1  -4   7   54.01    1.04
   1  -4   7   52.83    1.25
  -1  -4  -7   51.19    1.07
   1   4   7   52.36    1.04
  -1   4  -7   50.36    1.14
  -1   4  -7   51.31    1.10
   2  -4   7   50.26    1.22
  -2  -4  -7   49.42    1.06
  -2  -4  -7   49.99    0.90
   2  -4   7   50.09    1.03
   2   4   7   49.14    1.05
  -2   4  -7   49.60    1.14
  -2   4  -7   50.51    1.10
   3  -4   7   12.95    0.57
  -3  -4  -7   13.40    0.49
   3  -4   7   12.01    0.46
  -3   4  -7   12.74    0.58
   3   4   7   12.91    0.50
   4  -4   7    6.81    0.48
   4  -4   7    6.96    0.40
  -4  -4  -7    6.74    0.39
  -4   4  -7    6.77    0.52
   4   4   7    7.21    0.46
  -5  -4  -7    3.73    0.34
   5  -4   7    3.19    0.36
   5  -4   7    3.89    0.34
   5   4   7    3.51    0.38
  -5   4  -7    3.50    0.40
   6  -4   7    8.27    0.48
  -6  -4  -7    7.83    0.46
   6  -4   7    8.40    0.58
   6   4   7    8.00    0.56
  -6   4  -7    8.46    0.60
   7  -4   7    6.63    0.50
  -7  -4  -7    8.26    0.51
   7  -4   7    7.99    0.60
  -7   4  -7    7.30    0.59
   7   4   7    8.91    0.61
   8  -4   7    0.24    0.27
  -8  -4  -7    0.24    0.23
   8  -4   7   -0.10    0.26
   8   4   7    0.43    0.32
  -8   4  -7    0.55    0.34
   9  -4   7    0.51    0.29
   9  -4   7    0.77    0.34
  -9  -4  -7    1.04    0.30
  -9   4  -7    1.16    0.40
   9   4   7    0.30    0.35
  10  -4   7    1.48    0.35
  10  -4   7    1.11    0.38
 -10  -4  -7    1.03    0.33
  10   4   7    1.94    0.45
 -10   4  -7    1.04    0.42
  11  -4   7   -0.15    0.33
 -11  -4  -7    0.22    0.28
  11  -4   7    0.48    0.32
 -11   4  -7    0.22    0.40
  11   4   7   -0.30    0.37
  12  -4   7    4.00    0.59
 -12  -4  -7    5.58    0.59
  12   4   7    5.56    0.70
 -12   4  -7    7.05    0.74
 -13  -4  -7    0.18    0.35
  13  -4   7    0.17    0.44
  13   4   7    0.71    0.50
  15  -5  -7    0.40    0.53
  15   5  -7    0.69    0.50
  14  -5  -7    0.30    0.47
  14   5  -7   -0.25    0.42
  13  -5  -7   -0.13    0.40
  13   5  -7   -0.06    0.39
  12  -5  -7    0.81    0.42
  12   5  -7    0.54    0.40
  11  -5  -7    0.47    0.38
 -11  -5   7    0.51    0.29
  11   5  -7    1.24    0.40
 -10  -5   7   -0.06    0.25
  10  -5  -7   -0.08    0.32
 -10  -5   7    0.13    0.25
  10   5  -7    0.64    0.34
   9  -5  -7   11.25    0.78
  -9  -5   7   11.14    0.57
  -9  -5   7   11.11    0.61
   9   5  -7   11.96    0.68
  -8  -5   7    0.22    0.22
   8  -5  -7    0.37    0.30
  -8  -5   7    0.14    0.22
   8   5  -7   -0.17    0.27
  -7  -5   7   19.01    0.66
   7  -5  -7   20.82    0.89
  -7  -5   7   19.41    0.70
   7   5  -7   20.18    0.75
   6  -5  -7    0.33    0.26
  -6  -5   7    0.19    0.19
  -6  -5   7    0.29    0.18
   6  -5  -7   -0.11    0.10
   6   5  -7    0.31    0.24
  -5  -5   7    0.69    0.18
   5  -5  -7    0.99    0.26
  -5  -5   7    0.73    0.20
   5   5  -7    1.00    0.26
  -5   5   7    0.74    0.18
  -4  -5   7    4.62    0.34
  -4  -5   7    4.34    0.29
   4  -5  -7    4.51    0.38
  -4   5   7    4.41    0.27
   4   5  -7    4.12    0.35
  -3  -5   7    5.08    0.33
  -3  -5   7    5.47    0.29
   3  -5  -7    5.44    0.41
  -3   5   7    5.27    0.26
   3   5  -7    5.51    0.37
   2  -5  -7    5.03    0.36
   2  -5  -7    4.91    0.36
  -2  -5   7    4.68    0.25
  -2  -5   7    4.38    0.30
  -2   5   7    4.55    0.23
   2   5  -7    5.13    0.35
   1  -5  -7    7.26    0.40
   1  -5  -7    7.52    0.41
  -1  -5   7    7.41    0.28
  -1  -5   7    7.79    0.29
  -1  -5   7    6.58    0.35
   1   5  -7    7.66    0.39
   1   5  -7    7.49    0.42
   1   5  -7    7.13    0.38
  -1   5   7    7.35    0.28
   0  -5  -7   14.82    0.54
   0  -5  -7   15.07    0.54
   0  -5   7   14.80    0.49
   0  -5   7   14.47    0.63
   0  -5   7   15.27    0.40
   0  -5   7   14.88    0.40
   0   5  -7   14.46    0.54
   0   5   7   14.18    0.41
   0   5  -7   14.38    0.51
   0   5  -7   14.76    0.56
   0   5   7   13.86    0.38
  -1  -5  -7    3.56    0.30
   1  -5   7    3.92    0.36
   1  -5   7    4.19    0.24
   1   5   7    3.79    0.28
  -1   5  -7    3.68    0.34
  -1   5  -7    4.33    0.33
  -2  -5  -7   13.35    0.51
   2  -5   7   11.45    0.57
   2  -5   7   11.30    0.38
  -2   5  -7   11.99    0.52
  -2   5  -7   12.06    0.55
   2   5   7   12.09    0.46
   3  -5   7    0.66    0.24
   3  -5   7    0.90    0.18
  -3  -5  -7    1.16    0.23
   3   5   7    0.91    0.23
  -3   5  -7    0.89    0.27
  -4  -5  -7   14.79    0.58
   4  -5   7   14.27    0.49
   4  -5   7   14.93    0.70
   4   5   7   13.58    0.59
  -4   5  -7   15.52    0.68
  -5  -5  -7    4.49    0.39
   5  -5   7    4.11    0.42
   5  -5   7    4.83    0.37
  -5   5  -7    4.31    0.45
   5   5   7    4.96    0.43
  -6  -5  -7    3.42    0.36
   6  -5   7    3.02    0.39
   6  -5   7    3.57    0.34
   6   5   7    3.72    0.42
  -6   5  -7    3.04    0.43
   7  -5   7    0.03    0.24
  -7  -5  -7    0.03    0.21
   7  -5   7    0.07    0.20
   7   5   7    0.42    0.31
  -7   5  -7    0.00    0.31
  -8  -5  -7    0.51    0.27
   8  -5   7    0.55    0.24
   8  -5   7    0.42    0.31
  -8   5  -7    0.29    0.34
   8   5   7    0.36    0.31
   9  -5   7    0.08    0.32
  -9  -5  -7    0.49    0.26
  -9   5  -7    1.13    0.40
   9   5   7    0.35    0.35
  10  -5   7    6.83    0.66
 -10  -5  -7    7.98    0.63
  10   5   7    6.41    0.66
 -10   5  -7    7.23    0.68
  11  -5   7    0.61    0.41
 -11  -5  -7    0.66    0.33
 -11   5  -7    0.60    0.43
  11   5   7    1.02    0.47
  12  -5   7   21.63    1.17
 -12  -5  -7   22.23    1.02
 -12   5  -7   25.98    1.18
  12   5   7   21.12    1.11
 -13  -5  -7    8.16    0.74
  13  -5   7    6.90    0.76
  13   5   7    6.66    0.79
 -14  -6   7    3.55    0.55
  14  -6  -7    2.51    0.62
  14   6  -7    3.72    0.62
 -13  -6   7    2.42    0.45
  13  -6  -7    2.08    0.54
  13   6  -7    2.79    0.55
 -12  -6   7    0.63    0.32
  12  -6  -7    0.35    0.40
  12   6  -7    1.11    0.44
 -11  -6   7    2.72    0.42
  11  -6  -7    2.38    0.49
  11   6  -7    2.85    0.51
 -10  -6   7    0.22    0.26
  10  -6  -7    0.41    0.35
  10   6  -7    0.19    0.34
  -9  -6   7    4.29    0.40
  -9  -6   7    3.74    0.42
   9  -6  -7    3.78    0.49
   9   6  -7    4.24    0.48
  -8  -6   7    9.64    0.56
  -8  -6   7    9.88    0.49
   8  -6  -7   10.14    0.74
   8   6  -7   10.31    0.64
  -7  -6   7    5.69    0.45
   7  -6  -7    4.97    0.50
  -7  -6   7    5.16    0.37
   7   6  -7    5.43    0.47
  -6  -6   7   13.03    0.58
   6  -6  -7   12.43    0.70
  -6  -6   7   11.63    0.46
   6   6  -7   12.07    0.60
   5  -6  -7    2.25    0.34
  -5  -6   7    2.07    0.22
  -5  -6   7    1.86    0.28
  -5   6   7    1.78    0.21
   5   6  -7    1.76    0.31
  -4  -6   7   56.86    1.25
  -4  -6   7   56.49    1.07
   4  -6  -7   57.31    1.46
  -4   6   7   55.56    1.08
   4   6  -7   56.92    1.26
  -3  -6   7   15.45    0.37
  -3  -6   7   15.15    0.56
  -3  -6   7   16.09    0.38
   3  -6  -7   16.38    0.67
   3   6  -7   16.15    0.58
  -3   6   7   15.85    0.41
  -2  -6   7    0.05    0.17
   2  -6  -7    0.03    0.22
   2  -6  -7   -0.07    0.18
   2   6  -7    0.26    0.20
  -2   6   7    0.19    0.11
   1  -6  -7    0.14    0.17
   1  -6  -7   -0.04    0.18
  -1  -6   7    0.18    0.19
  -1   6   7    0.29    0.12
   1   6  -7   -0.01    0.19
   1   6  -7   -0.09    0.20
   0  -6   7    0.02    0.18
   0  -6   7   -0.01    0.21
   0  -6  -7    0.01    0.16
   0  -6  -7    0.21    0.19
   0   6  -7    0.12    0.22
   0   6  -7    0.07    0.19
   0   6   7    0.16    0.13
   0   6   7    0.13    0.13
   1  -6   7    0.32    0.24
  -1  -6  -7    0.72    0.22
   1   6   7    0.50    0.17
  -1   6  -7    0.95    0.27
  -1   6  -7    0.76    0.24
  -2  -6  -7    3.20    0.34
   2  -6   7    2.16    0.33
   2   6   7    2.72    0.27
  -2   6  -7    3.60    0.35
  -2   6  -7    2.59    0.35
   3  -6   7    3.14    0.19
  -3  -6  -7    2.96    0.32
   3  -6   7    2.49    0.35
   3   6   7    3.08    0.31
  -3   6  -7    2.60    0.38
   4  -6   7   47.98    0.93
   4  -6   7   48.06    1.37
  -4  -6  -7   48.26    1.20
  -4   6  -7   49.21    1.26
   4   6   7   48.47    1.15
  -5  -6  -7   14.83    0.66
   5  -6   7   15.19    0.75
   5   6   7   14.75    0.66
  -5   6  -7   15.49    0.72
  -6  -6  -7    2.19    0.34
   6  -6   7    2.09    0.38
   6   6   7    2.71    0.39
  -6   6  -7    1.65    0.38
  -7  -6  -7    0.59    0.27
   7  -6   7    0.77    0.34
   7   6   7    1.04    0.34
  -7   6  -7    0.48    0.34
   8  -6   7    5.32    0.56
  -8  -6  -7    6.45    0.55
  -8   6  -7    6.99    0.61
   8   6   7    6.20    0.56
   9  -6   7   -0.17    0.31
  -9  -6  -7    0.26    0.27
   9   6   7   -0.03    0.35
  -9   6  -7    0.26    0.38
  10  -6   7   -0.28    0.33
 -10  -6  -7   -0.30    0.24
  10   6   7    0.21    0.39
 -10   6  -7   -0.08    0.39
  11  -6   7    0.55    0.43
 -11  -6  -7    1.23    0.37
 -11   6  -7    1.27    0.46
  11   6   7    1.45    0.49
 -12  -6  -7    5.15    0.59
  12  -6   7    2.84    0.57
  12   6   7    4.45    0.65
 -12   6  -7    3.58    0.61
 -13  -7   7    7.44    0.69
  13  -7  -7    7.75    0.85
  13   7  -7    8.74    0.80
 -12  -7   7    0.17    0.30
  12  -7  -7    0.55    0.43
  12   7  -7    0.16    0.41
 -11  -7   7    6.35    0.58
  11  -7  -7    6.36    0.70
  11   7  -7    6.29    0.65
 -10  -7   7    1.85    0.38
  10  -7  -7    2.45    0.49
  10   7  -7    2.38    0.45
  -9  -7   7    0.36    0.26
   9  -7  -7    0.12    0.33
   9   7  -7   -0.17    0.30
   8  -7  -7    0.54    0.32
  -8  -7   7    0.67    0.28
   8   7  -7    0.13    0.31
   7  -7  -7    8.25    0.68
  -7  -7   7    8.61    0.55
   7   7  -7    8.57    0.58
   6  -7  -7    0.01    0.24
  -6  -7   7   -0.04    0.21
   6   7  -7   -0.29    0.23
  -5  -7   7    8.35    0.50
   5  -7  -7    9.03    0.61
   5   7  -7    9.35    0.53
   4  -7  -7    0.58    0.26
  -4  -7   7    0.72    0.23
   4   7  -7    0.53    0.25
  -3  -7   7   -0.12    0.20
   3  -7  -7    0.02    0.21
   3   7  -7    0.35    0.22
   2  -7  -7   16.60    0.72
  -2  -7   7   16.61    0.63
  -2   7   7   16.43    0.40
   2   7  -7   16.34    0.60
   2   7  -7   17.06    0.66
   1  -7  -7    2.78    0.33
  -1  -7   7    3.01    0.33
   1  -7  -7    2.91    0.36
   1   7  -7    3.05    0.36
   1   7  -7    3.45    0.32
  -1   7   7    3.03    0.22
   0  -7   7    7.42    0.47
   0  -7  -7    7.74    0.51
   0  -7  -7    8.60    0.52
   0   7  -7    9.15    0.47
   0   7   7    8.30    0.33
   0   7  -7    8.19    0.54
  -1  -7  -7    0.23    0.23
   1  -7   7    0.43    0.27
  -1   7  -7    0.80    0.24
  -1   7  -7    0.35    0.27
   1   7   7    0.72    0.18
  -2  -7  -7    0.02    0.20
   2  -7   7    0.27    0.26
   2   7   7    0.16    0.19
  -2   7  -7   -0.17    0.23
  -2   7  -7    0.50    0.29
  -3  -7  -7   23.52    0.81
   3  -7   7   21.80    0.91
  -3   7  -7   22.82    0.83
   3   7   7   21.41    0.69
  -4  -7  -7    0.10    0.22
   4  -7   7    0.26    0.27
   4   7   7    0.19    0.22
  -4   7  -7    0.25    0.31
   5  -7   7   11.20    0.71
  -5  -7  -7   10.68    0.60
   5   7   7   11.78    0.60
  -5   7  -7   12.07    0.69
  -6  -7  -7   36.74    1.11
   6  -7   7   34.33    1.24
   6   7   7   36.48    1.08
  -6   7  -7   35.48    1.14
  -7  -7  -7    0.34    0.26
   7  -7   7    0.29    0.32
  -7   7  -7    0.41    0.35
   7   7   7    0.87    0.34
   8  -7   7    0.18    0.33
  -8  -7  -7    0.02    0.25
   8   7   7   -0.14    0.32
  -8   7  -7    0.50    0.38
  -9  -7  -7    0.09    0.27
   9  -7   7   -0.11    0.34
   9   7   7    0.35    0.36
  -9   7  -7    0.04    0.36
  10  -7   7    2.59    0.53
 -10  -7  -7    3.14    0.48
 -10   7  -7    2.61    0.53
  10   7   7    2.56    0.53
  11  -7   7    2.93    0.55
 -11  -7  -7    2.90    0.48
 -11   7  -7    3.34    0.57
  11   7   7    3.50    0.61
 -12  -8   7    3.30    0.49
  12  -8  -7    1.74    0.54
  12   8  -7    3.75    0.60
  11  -8  -7    0.08    0.37
 -11  -8   7    0.07    0.28
  11   8  -7    0.82    0.42
 -10  -8   7    8.02    0.67
  10  -8  -7    7.59    0.76
  10   8  -7    7.70    0.68
  -9  -8   7    1.60    0.38
   9  -8  -7    2.56    0.49
   9   8  -7    1.83    0.42
   8  -8  -7    1.10    0.34
  -8  -8   7    0.48    0.28
   8   8  -7    0.53    0.34
  -7  -8   7    0.80    0.30
   7  -8  -7    1.15    0.36
   7   8  -7    0.94    0.33
   6  -8  -7    1.52    0.35
  -6  -8   7    1.53    0.32
   6   8  -7    1.48    0.33
   5  -8  -7   15.99    0.81
  -5  -8   7   15.87    0.70
   5   8  -7   16.41    0.67
   4  -8  -7    3.94    0.46
  -4  -8   7    4.02    0.41
   4   8  -7    4.76    0.41
  -3  -8   7    0.22    0.23
   3  -8  -7   -0.12    0.20
   3   8  -7    0.22    0.22
  -2  -8   7    0.06    0.21
   2  -8  -7    0.01    0.21
   2   8  -7    0.13    0.25
   2   8  -7    0.26    0.22
   1  -8  -7   23.36    0.89
   1  -8  -7   23.17    0.85
  -1  -8   7   22.25    0.78
   1   8  -7   21.91    0.80
   1   8  -7   22.95    0.71
  -1   8   7   22.34    0.50
   0  -8   7   -0.08    0.24
   0  -8  -7    0.12    0.24
   0  -8  -7    0.04    0.21
   0   8  -7   -0.01    0.25
   0   8  -7    0.09    0.22
   0   8   7    0.07    0.14
  -1  -8  -7    2.80    0.37
   1  -8   7    2.55    0.41
  -1   8  -7    3.23    0.40
  -1   8  -7    2.76    0.32
   1   8   7    3.15    0.26
  -2  -8  -7   15.81    0.71
   2  -8   7   15.71    0.83
   2   8   7   17.26    0.56
  -2   8  -7   15.66    0.73
  -2   8  -7   16.68    0.64
  -3  -8  -7    3.63    0.42
   3  -8   7    3.32    0.45
  -3   8  -7    3.22    0.44
   3   8   7    3.29    0.33
  -4  -8  -7    9.80    0.60
   4  -8   7    8.05    0.68
   4   8   7    9.02    0.52
  -4   8  -7    8.87    0.63
  -5  -8  -7    2.30    0.38
   5  -8   7    2.31    0.43
   5   8   7    2.54    0.38
  -5   8  -7    2.01    0.42
   6  -8   7    0.18    0.30
  -6  -8  -7   -0.40    0.21
   6   8   7    0.44    0.29
  -6   8  -7   -0.50    0.30
  -7  -8  -7    9.28    0.65
   7  -8   7    9.39    0.77
   7   8   7    9.63    0.67
  -7   8  -7   10.72    0.74
  -8  -8  -7    0.28    0.29
   8  -8   7    0.67    0.38
   8   8   7   -0.18    0.33
  -8   8  -7    0.38    0.37
   9  -8   7    0.72    0.41
  -9  -8  -7    1.32    0.39
  -9   8  -7    1.10    0.43
   9   8   7    0.34    0.39
  10  -8   7    3.19    0.57
 -10  -8  -7    3.62    0.54
  10   8   7    3.17    0.57
 -10   8  -7    2.89    0.55
  11  -9  -7    0.84    0.44
 -11  -9   7    1.50    0.42
  11   9  -7    1.09    0.46
 -10  -9   7    0.22    0.33
  10  -9  -7    0.52    0.41
  10   9  -7    0.41    0.39
   9  -9  -7    2.03    0.48
  -9  -9   7    2.32    0.42
   9   9  -7    2.31    0.45
  -8  -9   7    0.81    0.32
   8  -9  -7    0.72    0.36
   8   9  -7    1.67    0.39
  -7  -9   7    2.65    0.40
   7  -9  -7    3.08    0.50
   7   9  -7    3.43    0.44
   6  -9  -7    0.50    0.31
  -6  -9   7    0.94    0.31
   6   9  -7    0.06    0.27
  -5  -9   7    1.40    0.34
   5  -9  -7    1.35    0.36
   5   9  -7    1.00    0.31
   4  -9  -7    3.41    0.46
  -4  -9   7    4.04    0.44
   4   9  -7    3.97    0.41
  -3  -9   7    6.41    0.52
   3  -9  -7    6.02    0.56
   3   9  -7    6.61    0.52
   3   9  -7    6.24    0.46
   2  -9  -7    6.10    0.54
  -2  -9   7    6.20    0.51
   2   9  -7    7.39    0.55
   2   9  -7    6.78    0.47
   1  -9  -7   18.62    0.84
   1  -9  -7   19.04    0.87
  -1  -9   7   18.60    0.77
   1   9  -7   19.06    0.68
   1   9  -7   19.68    0.80
   0  -9   7    2.32    0.37
   0  -9  -7    2.94    0.43
   0   9  -7    3.04    0.34
   0   9  -7    2.88    0.41
  -1  -9  -7    5.77    0.53
  -1   9  -7    6.91    0.55
  -1   9  -7    7.43    0.48
  -2  -9  -7    0.37    0.27
   2  -9   7    0.22    0.31
  -2   9  -7    0.27    0.31
  -2   9  -7    0.43    0.27
   2   9   7    0.55    0.21
  -3  -9  -7    0.34    0.27
   3  -9   7    0.06    0.31
  -3   9  -7   -0.03    0.30
   3   9   7    0.23    0.22
   4  -9   7   38.21    1.42
  -4  -9  -7   42.63    1.29
   4   9   7   41.76    1.08
  -4   9  -7   42.81    1.25
   5  -9   7    1.44    0.41
  -5  -9  -7    1.66    0.38
   5   9   7    2.18    0.36
  -5   9  -7    1.72    0.41
  -6  -9  -7   -0.21    0.26
   6  -9   7    0.09    0.33
   6   9   7    0.20    0.30
  -6   9  -7    0.32    0.36
  -7  -9  -7    1.93    0.42
   7  -9   7    1.72    0.46
  -7   9  -7    2.12    0.47
   7   9   7    2.66    0.46
   8  -9   7    0.02    0.35
  -8  -9  -7    0.12    0.29
   8   9   7    0.21    0.38
  -8   9  -7   -0.20    0.38
  -9  -9  -7    2.97    0.51
   9  -9   7    3.69    0.61
   9   9   7    2.92    0.54
  -9 -10   7    0.23    0.33
   9 -10  -7    0.42    0.40
   9  10  -7    0.62    0.37
  -8 -10   7    1.04    0.36
   8 -10  -7    0.39    0.39
   8  10  -7    0.91    0.37
   7 -10  -7    0.80    0.37
  -7 -10   7    1.16    0.37
   7  10  -7    1.57    0.39
   6 -10  -7    3.59    0.53
  -6 -10   7    3.18    0.46
   6  10  -7    3.99    0.48
  -5 -10   7    1.14    0.36
   5 -10  -7    1.15    0.36
   5  10  -7    1.07    0.34
   4 -10  -7    3.87    0.51
  -4 -10   7    4.23    0.49
   4  10  -7    4.28    0.48
   4  10  -7    4.77    0.45
   3 -10  -7   -0.03    0.25
  -3 -10   7   -0.01    0.29
   3  10  -7    0.28    0.25
   3  10  -7   -0.24    0.28
   2 -10  -7    1.68    0.38
  -2 -10   7    1.08    0.35
   2  10  -7    1.48    0.30
   2  10  -7    1.89    0.38
   1 -10  -7   -0.04    0.32
  -1 -10   7    0.07    0.30
   1  10  -7    0.18    0.24
   1  10  -7    0.14    0.31
   0 -10  -7    1.81    0.40
   0  10  -7    1.81    0.32
   0  10  -7    0.94    0.36
  -1 -10  -7   -0.18    0.28
  -1  10  -7    0.31    0.26
  -1  10  -7   -0.48    0.29
  -2 -10  -7    1.35    0.38
   2 -10   7    1.11    0.39
  -2  10  -7    0.91    0.35
  -2  10  -7    1.00    0.32
   3 -10   7   16.10    1.00
  -3 -10  -7   17.47    0.87
  -3  10  -7   17.11    0.84
  -4 -10  -7    2.20    0.44
   4 -10   7    2.35    0.48
  -4  10  -7    2.62    0.47
   5 -10   7    1.45    0.46
  -5 -10  -7    1.98    0.42
   6 -10   7    0.40    0.39
  -6 -10  -7    0.45    0.35
   6  10   7    0.28    0.32
  -7 -10  -7    0.03    0.32
   7 -10   7   -0.16    0.35
   7  10   7   -0.17    0.35
  -7 -11   7    6.19    0.65
   7 -11  -7    6.25    0.73
   7  11  -7    7.19    0.64
  -6 -11   7   -0.23    0.29
   6 -11  -7    0.21    0.34
   6  11  -7   -0.28    0.30
   5 -11  -7    4.15    0.56
  -5 -11   7    4.82    0.55
   4 -11  -7    0.04    0.30
  -4 -11   7    0.03    0.33
   4  11  -7   -0.12    0.29
   3 -11  -7    0.98    0.38
  -3 -11   7    0.63    0.34
   3  11  -7    0.90    0.38
   2 -11  -7    0.74    0.34
  -2 -11   7    0.34    0.37
   2  11  -7   -0.08    0.32
  -1 -11   7    1.01    0.39
   1  11  -7    0.60    0.36
   0 -11  -7   -0.13    0.33
   0  11  -7   -0.20    0.33
  -1 -11  -7   -0.11    0.33
  -2 -11  -7    6.21    0.64
  -3 -11  -7    0.54    0.37
   3 -11   7    1.10    0.44
  -4 -11  -7   -0.25    0.32
   4 -11   7    0.07    0.37
   5 -11   7   20.50    1.20
  16   0  -8    0.41    0.44
  15   0  -8   -0.20    0.38
  14   0  -8   23.05    1.05
  13   0  -8   -0.04    0.36
  12   0  -8    3.35    0.47
  11   0  -8    0.16    0.30
  10   0  -8   17.85    0.78
   9   0  -8   -0.16    0.24
   8   0  -8   37.09    0.99
   7   0  -8    0.30    0.21
   6   0  -8  227.63    3.87
   5   0  -8   -0.06    0.18
   4   0  -8   93.61    1.73
   3   0  -8   -0.07    0.16
  -3   0   8   -0.34    0.16
   2   0  -8   37.49    0.77
  -2   0   8   37.45    0.84
   2   0  -8   37.67    0.83
  -2   0   8   37.01    0.82
  -1   0   8   -0.06    0.06
  -1   0   8    0.15    0.17
   1   0  -8   -0.11    0.13
   1   0  -8    0.01    0.16
  -1   0   8    0.07    0.17
   0   0   8    0.65    0.20
   0   0  -8    0.89    0.20
   0   0  -8    1.01    0.09
   0   0  -8    0.86    0.07
   0   0  -8    0.71    0.18
  -1   0  -8    0.22    0.17
  -1   0  -8   -0.12    0.06
   1   0   8   -0.16    0.18
   2   0   8    0.11    0.20
  -2   0  -8    0.00    0.19
   2   0   8   -0.02    0.09
  -3   0  -8    0.01    0.20
   3   0   8   -0.16    0.21
   3   0   8    0.12    0.12
   4   0   8  132.16    2.42
  -4   0  -8  129.44    2.38
   4   0   8  129.08    2.42
  -5   0  -8    0.12    0.25
   5   0   8   -0.04    0.24
   6   0   8    2.82    0.39
  -6   0  -8    2.31    0.36
   7   0   8    0.08    0.28
  -7   0  -8   -0.19    0.29
   8   0   8    1.81    0.39
  -8   0  -8    1.72    0.40
  -9   0  -8    0.14    0.33
   9   0   8    0.62    0.34
  10   0   8    7.55    0.66
  11   0   8    0.07    0.36
  12   0   8   10.10    0.82
  13   0   8    0.11    0.45
  13   0   8   -1.39    0.40
  14   0   8    1.04    0.55
  14   0   8    2.23    0.58
  16  -1  -8    1.69    0.49
  16   1  -8    1.61    0.54
  15  -1  -8    1.99    0.46
  15   1  -8    1.86    0.51
  14  -1  -8   13.05    0.82
  14   1  -8   14.10    0.87
  13  -1  -8    7.84    0.66
  13   1  -8    7.59    0.66
  12  -1  -8    1.31    0.36
  12   1  -8    1.40    0.41
  11  -1  -8    0.44    0.30
  11   1  -8    0.52    0.34
  10  -1  -8    0.67    0.29
  10   1  -8    0.18    0.30
   9  -1  -8   23.67    0.78
   9   1  -8   22.32    0.82
   8  -1  -8   -0.14    0.21
   8   1  -8    0.37    0.24
   7  -1  -8    3.93    0.33
   7   1  -8    4.52    0.39
   6  -1  -8  124.11    2.23
   6   1  -8  121.16    2.26
   5  -1  -8    6.17    0.36
   5   1  -8    6.17    0.40
   4  -1  -8  119.15    2.05
  -4  -1   8  113.49    2.10
   4   1  -8  115.04    2.09
  -3  -1   8   32.56    0.79
   3  -1  -8   32.00    0.73
  -3   1   8   32.76    0.77
   3   1  -8   32.55    0.78
  -3   1   8   32.59    0.75
   2  -1  -8   13.66    0.43
   2  -1  -8   13.43    0.37
  -2   1   8   13.51    0.46
  -2   1   8   14.02    0.36
   2   1  -8   13.25    0.46
  -2   1   8   13.40    0.45
   1  -1  -8   60.40    1.15
  -1  -1   8   60.19    1.20
   1  -1  -8   58.62    1.15
   1  -1  -8   60.66    1.09
  -1   1   8   59.14    1.08
   1   1  -8   60.77    1.16
  -1   1   8   62.58    1.18
  -1   1   8   59.27    1.16
   1   1  -8   60.02    1.18
  -1   1   8   59.70    1.01
   0  -1  -8    0.19    0.16
   0  -1   8   -0.05    0.17
   0  -1  -8    0.26    0.09
   0   1  -8    0.08    0.18
   0   1   8    0.24    0.18
   0   1  -8    0.28    0.18
   0   1   8    0.31    0.10
   0   1   8    0.50    0.19
  -1  -1  -8   27.33    0.67
   1  -1   8   27.92    0.73
   1  -1   8   27.76    0.62
  -1  -1  -8   27.36    0.54
   1   1   8   26.25    0.70
  -1   1  -8   26.71    0.70
  -1   1  -8   27.19    0.70
  -2  -1  -8    1.02    0.13
   2  -1   8    1.05    0.15
  -2  -1  -8    1.06    0.22
   2  -1   8    0.97    0.23
  -2   1  -8    0.78    0.22
   2   1   8    1.03    0.23
  -3  -1  -8    0.69    0.22
   3  -1   8    0.57    0.23
   3  -1   8    0.62    0.15
   3   1   8    1.18    0.24
  -3   1  -8    0.62    0.24
   4  -1   8    9.41    0.41
  -4  -1  -8    9.11    0.49
   4  -1   8    9.74    0.50
  -4   1  -8    9.27    0.51
   4   1   8    9.53    0.49
  -5  -1  -8   25.66    0.81
   5  -1   8   26.03    0.80
   5  -1   8   25.62    0.74
   5   1   8   24.19    0.82
  -5   1  -8   24.85    0.82
   6  -1   8    1.76    0.33
  -6  -1  -8    2.17    0.36
   6  -1   8    2.05    0.29
  -6   1  -8    2.23    0.37
   6   1   8    2.23    0.36
   7  -1   8   16.32    0.74
   7  -1   8   16.42    0.70
  -7  -1  -8   16.60    0.75
  -7   1  -8   18.61    0.80
   7   1   8   17.01    0.76
   8  -1   8   31.35    1.03
   8  -1   8   30.08    1.01
  -8  -1  -8   31.53    1.06
  -8   1  -8   31.38    1.08
   8   1   8   29.72    1.06
   9  -1   8    9.11    0.66
   9  -1   8    7.87    0.66
   9   1   8    8.51    0.67
  -9   1  -8    7.29    0.61
  10  -1   8    0.77    0.37
  10  -1   8    0.95    0.39
 -10   1  -8    0.40    0.38
  10   1   8    0.52    0.38
  11  -1   8    0.89    0.42
  11  -1   8   -0.08    0.37
  11   1   8    0.51    0.41
  12  -1   8    1.97    0.50
  12  -1   8    1.01    0.45
  12   1   8    1.65    0.51
  13  -1   8    3.07    0.57
  13  -1   8    4.29    0.63
  13   1   8    4.48    0.67
  14  -1   8   15.70    1.08
  14  -1   8   19.91    1.11
  14   1   8   18.23    1.13
  16   2  -8    0.83    0.50
  15  -2  -8   -0.06    0.35
  15   2  -8   -0.25    0.40
  14  -2  -8   -0.10    0.30
  14   2  -8   -0.39    0.36
  13  -2  -8   18.97    0.85
  13   2  -8   20.84    0.99
  12  -2  -8    0.72    0.33
  12   2  -8    1.10    0.41
  11  -2  -8    2.07    0.37
  11   2  -8    2.20    0.42
  10  -2  -8    0.37    0.25
  10   2  -8   -0.23    0.30
   9  -2  -8    0.11    0.22
   9   2  -8   -0.13    0.26
   8  -2  -8    2.11    0.29
   8   2  -8    1.65    0.32
   7  -2  -8   22.18    0.66
   7   2  -8   21.36    0.74
   6  -2  -8    7.08    0.37
   6   2  -8    7.38    0.45
  -5  -2   8    0.57    0.21
   5  -2  -8    0.15    0.15
   5   2  -8    0.48    0.21
  -4  -2   8    2.15    0.26
   4  -2  -8    2.69    0.22
  -4   2   8    2.84    0.25
   4   2  -8    2.17    0.26
  -3  -2   8    0.21    0.17
   3  -2  -8    0.07    0.09
   3  -2  -8    0.12    0.13
   3   2  -8    0.01    0.18
  -3   2   8    0.02    0.15
  -2  -2   8  136.67    2.13
   2  -2  -8  134.22    2.29
   2  -2  -8  139.61    2.18
  -2  -2   8  136.06    2.39
   2  -2  -8  141.09    2.52
  -2   2   8  133.35    2.32
   2   2  -8  138.53    2.39
  -2   2   8  136.28    2.21
  -2   2   8  134.90    2.34
  -1  -2   8    5.64    0.19
   1  -2  -8    5.89    0.25
   1  -2  -8    5.63    0.26
   1  -2  -8    5.58    0.25
  -1  -2   8    6.32    0.34
   1   2  -8    6.03    0.36
  -1   2   8    5.98    0.32
   1   2  -8    5.41    0.33
  -1   2   8    5.70    0.33
  -1   2   8    5.69    0.24
  -1   2   8    5.54    0.26
   0  -2  -8   21.05    0.49
   0  -2  -8   21.49    0.53
   0  -2  -8   21.40    0.52
   0  -2   8   21.55    0.61
   0  -2  -8   21.28    0.46
   0   2   8   21.97    0.51
   0   2  -8   20.36    0.60
   0   2  -8   21.23    0.40
   0   2   8   21.50    0.51
   0   2   8   21.01    0.58
   0   2  -8   21.07    0.60
   0   2   8   19.80    0.56
   1  -2   8    3.17    0.26
   1  -2   8    3.21    0.28
  -1  -2  -8    2.86    0.23
  -1  -2  -8    2.83    0.21
   1   2   8    2.99    0.21
  -1   2  -8    2.44    0.27
   1   2   8    3.18    0.28
  -1   2  -8    2.67    0.15
  -1   2  -8    2.40    0.26
   1   2   8    2.74    0.17
  -2  -2  -8    0.18    0.12
  -2  -2  -8    0.14    0.18
   2  -2   8    0.26    0.15
   2  -2   8   -0.08    0.18
  -2   2  -8    0.23    0.21
   2   2   8    0.15    0.08
   2   2   8   -0.02    0.20
   3  -2   8   13.93    0.54
  -3  -2  -8   13.80    0.43
   3  -2   8   14.09    0.49
  -3  -2  -8   13.17    0.52
  -3   2  -8   13.58    0.56
   3   2   8   13.56    0.54
  -4  -2  -8    1.52    0.20
  -4  -2  -8    1.49    0.28
   4  -2   8    2.02    0.24
   4  -2   8    1.87    0.28
  -4   2  -8    1.87    0.30
   4   2   8    1.85    0.29
  -5  -2  -8   10.79    0.55
   5  -2   8   11.17    0.51
   5  -2   8   11.47    0.56
   5   2   8   10.17    0.55
  -5   2  -8   11.83    0.63
  -6  -2  -8   30.27    0.95
   6  -2   8   32.85    0.94
   6  -2   8   33.75    0.96
  -6   2  -8   30.40    0.98
   6   2   8   33.52    0.99
   7  -2   8    2.29    0.36
   7  -2   8    1.64    0.31
   7   2   8    1.13    0.34
  -7   2  -8    0.97    0.36
   8  -2   8   32.06    1.03
   8  -2   8   30.62    1.03
   8   2   8   29.95    1.05
  -8   2  -8   33.67    1.11
   9  -2   8    6.13    0.53
   9  -2   8    6.95    0.57
  -9   2  -8    5.96    0.60
   9   2   8    6.82    0.60
  10  -2   8    0.76    0.36
  10  -2   8    1.80    0.42
 -10   2  -8    1.63    0.44
  10   2   8    1.17    0.42
  11  -2   8    0.91    0.40
  11  -2   8    0.66    0.40
  11   2   8    0.95    0.44
 -11   2  -8    1.07    0.45
  12  -2   8    0.35    0.42
  12  -2   8    0.51    0.42
  12   2   8    0.55    0.45
  13  -2   8    0.67    0.42
  13  -2   8   -0.03    0.43
  13   2   8    0.85    0.50
  14  -2   8    1.74    0.56
  14  -2   8    3.15    0.60
  14   2   8    3.60    0.68
  16   3  -8    1.56    0.56
  15   3  -8    2.31    0.57
  14   3  -8   11.48    0.87
  13  -3  -8    0.26    0.27
  13   3  -8   -0.06    0.37
  12  -3  -8   16.23    0.71
  12   3  -8   16.84    0.87
  11  -3  -8   12.30    0.60
  11   3  -8   13.16    0.74
  10  -3  -8    4.93    0.42
  10   3  -8    4.45    0.50
   9  -3  -8    6.15    0.44
   9   3  -8    7.43    0.56
   8  -3  -8    2.46    0.29
   8   3  -8    2.13    0.34
  -7  -3   8    2.72    0.32
   7  -3  -8    2.28    0.25
   7   3  -8    2.09    0.32
  -6  -3   8    7.97    0.45
   6  -3  -8    7.91    0.35
   6   3  -8    7.77    0.46
  -5  -3   8    4.47    0.34
   5  -3  -8    4.52    0.39
   5  -3  -8    4.41    0.26
   5   3  -8    3.98    0.33
  -4  -3   8   10.35    0.38
   4  -3  -8   10.42    0.50
   4  -3  -8   10.38    0.33
  -4  -3   8    9.74    0.44
   4   3  -8    9.85    0.46
  -4   3   8    9.96    0.39
  -3  -3   8    2.53    0.25
   3  -3  -8    2.59    0.25
  -3  -3   8    2.90    0.22
   3  -3  -8    2.65    0.13
   3   3  -8    2.46    0.28
  -3   3   8    2.79    0.23
   2  -3  -8   10.56    0.25
  -2  -3   8   10.29    0.32
  -2  -3   8   10.33    0.42
   2  -3  -8   10.41    0.40
   2   3  -8    9.91    0.43
  -2   3   8   10.07    0.38
  -2   3   8    9.40    0.36
   1  -3  -8   77.78    1.49
  -1  -3   8   76.95    1.28
   1  -3  -8   77.55    1.38
  -1  -3   8   77.62    1.45
   1  -3  -8   76.20    1.27
   1   3  -8   75.92    1.29
  -1   3   8   76.05    1.26
  -1   3   8   75.69    1.39
   1   3  -8   74.75    1.47
  -1   3   8   75.75    1.40
   1   3  -8   73.79    1.46
   0  -3   8   23.17    0.64
   0  -3  -8   24.97    0.60
   0  -3  -8   23.71    0.54
   0  -3   8   23.94    0.51
   0  -3  -8   24.74    0.58
   0   3   8   23.29    0.61
   0   3  -8   22.13    0.65
   0   3   8   23.51    0.54
   0   3  -8   24.19    0.51
   0   3  -8   23.19    0.67
  -1  -3  -8   16.11    0.43
   1  -3   8   16.51    0.52
   1  -3   8   15.91    0.55
  -1  -3  -8   16.59    0.48
  -1  -3  -8   15.97    0.46
  -1   3  -8   15.99    0.57
  -1   3  -8   16.04    0.56
   1   3   8   14.90    0.51
  -1   3  -8   15.73    0.39
   2  -3   8    0.38    0.17
   2  -3   8    0.59    0.20
  -2  -3  -8    0.58    0.15
  -2  -3  -8    0.86    0.19
   2   3   8    0.89    0.22
  -2   3  -8    0.43    0.22
  -2   3  -8    0.24    0.12
  -2   3  -8    0.84    0.22
  -3  -3  -8    3.04    0.29
   3  -3   8    2.20    0.26
  -3  -3  -8    2.64    0.24
   3  -3   8    2.70    0.29
  -3   3  -8    2.56    0.31
   3   3   8    2.90    0.31
  -4  -3  -8   23.91    0.67
   4  -3   8   25.36    0.77
   4  -3   8   24.07    0.74
   4   3   8   24.55    0.76
  -4   3  -8   23.55    0.79
  -5  -3  -8    4.06    0.33
   5  -3   8    3.86    0.37
   5  -3   8    3.41    0.34
  -5   3  -8    3.83    0.42
   5   3   8    4.15    0.42
  -6  -3  -8   12.64    0.53
   6  -3   8   12.13    0.61
   6  -3   8   11.68    0.59
  -6   3  -8   11.85    0.66
   6   3   8   11.75    0.62
   7  -3   8   -0.13    0.24
  -7  -3  -8    0.27    0.21
   7  -3   8    0.20    0.28
   7   3   8    0.39    0.32
  -7   3  -8   -0.03    0.32
   8  -3   8   19.86    0.84
  -8  -3  -8   19.02    0.74
   8  -3   8   19.87    0.80
   8   3   8   19.48    0.87
  -8   3  -8   17.23    0.88
   9  -3   8    4.49    0.49
   9  -3   8    4.56    0.48
  -9   3  -8    4.27    0.54
   9   3   8    4.34    0.52
  10  -3   8    0.43    0.37
  10  -3   8    0.58    0.34
 -10   3  -8    0.98    0.43
  10   3   8    1.18    0.43
  11  -3   8   20.64    0.94
  11  -3   8   18.32    0.96
 -11   3  -8   18.76    1.00
  11   3   8   17.59    0.96
  12  -3   8    0.21    0.39
  12  -3   8    0.22    0.40
  12   3   8    0.86    0.47
  13  -3   8   -0.15    0.40
  13  -3   8   -0.28    0.40
  13   3   8    0.37    0.50
  15  -4  -8    4.05    0.76
  15   4  -8    5.94    0.73
  14  -4  -8    4.37    0.70
  14   4  -8    4.35    0.62
  13  -4  -8    0.28    0.45
  13   4  -8   -0.20    0.39
  12  -4  -8   12.51    0.95
  12   4  -8   12.06    0.81
  11  -4  -8   12.20    0.89
  11  -4  -8   10.66    0.54
  11   4  -8    9.83    0.73
  10  -4  -8   52.76    1.21
  10  -4  -8   52.73    1.65
  10   4  -8   54.49    1.45
   9  -4  -8    1.15    0.39
  -9  -4   8    0.97    0.29
   9  -4  -8    0.82    0.21
   9   4  -8    0.39    0.32
   8  -4  -8    2.06    0.41
  -8  -4   8    2.02    0.32
   8  -4  -8    2.34    0.25
   8   4  -8    2.22    0.36
   7  -4  -8    1.49    0.35
  -7  -4   8    1.91    0.29
   7  -4  -8    1.88    0.21
   7   4  -8    1.84    0.32
   6  -4  -8   20.33    0.47
  -6  -4   8   19.26    0.63
   6  -4  -8   19.25    0.47
   6  -4  -8   20.27    0.81
  -6  -4   8   19.80    0.66
   6   4  -8   20.29    0.71
   5  -4  -8    6.96    0.21
  -5  -4   8    7.18    0.37
  -5  -4   8    7.21    0.40
   5  -4  -8    6.94    0.48
  -5   4   8    6.80    0.35
   5   4  -8    6.54    0.44
  -4  -4   8   30.63    0.77
   4  -4  -8   30.21    0.88
  -4  -4   8   29.96    0.73
  -4   4   8   29.44    0.70
   4   4  -8   30.72    0.81
  -3  -4   8    5.98    0.34
  -3  -4   8    5.66    0.30
   3  -4  -8    5.36    0.38
  -3   4   8    5.68    0.29
   3   4  -8    5.39    0.37
   2  -4  -8   23.60    0.68
  -2  -4   8   24.45    0.63
  -2  -4   8   24.59    0.59
  -2   4   8   24.31    0.57
   2   4  -8   23.90    0.68
  -2   4   8   23.03    0.57
   1  -4  -8    0.10    0.15
  -1  -4   8    0.08    0.12
  -1  -4   8    0.04    0.14
   1  -4  -8   -0.03    0.12
   1   4  -8    0.13    0.19
   1   4  -8    0.06    0.18
  -1   4   8   -0.01    0.13
  -1   4   8    0.05    0.08
  -1   4   8    0.00    0.14
   0  -4  -8    0.85    0.16
   0  -4   8    0.98    0.18
   0  -4   8    0.61    0.15
   0  -4  -8    0.84    0.18
   0  -4   8    0.49    0.20
   0   4  -8    0.66    0.22
   0   4  -8    0.47    0.20
   0   4   8    0.55    0.17
   0   4   8    0.53    0.13
  -1  -4  -8   51.96    1.08
   1  -4   8   52.96    1.25
   1  -4   8   51.42    1.06
  -1   4  -8   51.08    1.16
  -1   4  -8   51.92    1.13
   1   4   8   49.86    1.06
  -2  -4  -8    6.03    0.26
   2  -4   8    6.11    0.40
   2  -4   8    6.01    0.36
  -2  -4  -8    6.00    0.34
  -2   4  -8    5.66    0.41
  -2   4  -8    6.30    0.44
   2   4   8    5.95    0.38
  -3  -4  -8    0.09    0.16
   3  -4   8    0.38    0.20
   3  -4   8    0.37    0.19
   3   4   8   -0.01    0.21
  -3   4  -8    0.38    0.26
  -4  -4  -8   26.47    0.75
   4  -4   8   27.40    0.87
   4  -4   8   27.06    0.76
   4   4   8   26.11    0.80
  -4   4  -8   26.42    0.86
   5  -4   8    1.92    0.29
   5  -4   8    1.91    0.31
  -5  -4  -8    1.99    0.26
  -5   4  -8    1.52    0.35
   5   4   8    1.83    0.33
   6  -4   8    9.52    0.54
  -6  -4  -8    9.77    0.50
   6  -4   8    9.51    0.59
  -6   4  -8    9.04    0.64
   6   4   8    9.30    0.60
   7  -4   8    4.27    0.42
  -7  -4  -8    4.79    0.42
   7  -4   8    4.58    0.46
   7   4   8    5.23    0.51
  -7   4  -8    3.92    0.48
  -8  -4  -8    0.37    0.23
   8  -4   8    0.42    0.28
   8  -4   8    0.24    0.29
  -8   4  -8    0.10    0.36
   8   4   8   -0.20    0.30
   9  -4   8    2.00    0.39
   9  -4   8    1.46    0.38
  -9  -4  -8    2.09    0.35
   9   4   8    1.24    0.40
  -9   4  -8    1.65    0.44
 -10  -4  -8    4.05    0.47
  10  -4   8    3.70    0.47
  10  -4   8    2.94    0.48
  10   4   8    2.53    0.50
 -10   4  -8    3.95    0.56
 -11  -4  -8    6.52    0.60
  11  -4   8    5.12    0.62
  11  -4   8    7.26    0.63
  11   4   8    7.49    0.73
 -11   4  -8    6.85    0.70
  12  -4   8    0.46    0.41
 -12  -4  -8    0.24    0.31
 -12   4  -8    1.34    0.51
  12   4   8    0.84    0.49
  13  -4   8    6.86    0.74
 -13  -4  -8    7.43    0.68
  13   4   8    6.11    0.75
  15  -5  -8    0.98    0.56
  15   5  -8    2.90    0.61
  14  -5  -8    4.15    0.69
  14   5  -8    4.23    0.64
  13  -5  -8   -0.24    0.38
 -13  -5   8    0.24    0.33
  13   5  -8    0.22    0.42
 -12  -5   8   15.79    0.78
  12  -5  -8   14.09    0.97
  12   5  -8   15.60    0.90
 -11  -5   8   14.59    0.73
  11  -5  -8   13.99    0.92
  11   5  -8   14.70    0.83
 -10  -5   8    3.01    0.40
 -10  -5   8    2.61    0.37
  10  -5  -8    2.09    0.44
  10   5  -8    2.22    0.44
  -9  -5   8   17.42    0.71
  -9  -5   8   16.72    0.72
   9  -5  -8   18.40    0.91
   9   5  -8   16.86    0.79
   8  -5  -8    0.75    0.33
  -8  -5   8    0.32    0.23
  -8  -5   8    0.18    0.22
   8   5  -8    0.69    0.31
  -7  -5   8   -0.01    0.18
   7  -5  -8   -0.18    0.27
  -7  -5   8    0.34    0.21
   7   5  -8    0.30    0.28
  -6  -5   8   38.46    0.97
  -6  -5   8   38.26    0.95
   6  -5  -8   39.38    1.17
   6   5  -8   38.24    1.03
  -5  -5   8   37.75    0.90
   5  -5  -8   39.60    1.11
  -5  -5   8   37.78    0.92
  -5   5   8   36.35    0.84
   5   5  -8   36.89    0.98
  -4  -5   8    9.36    0.40
  -4  -5   8    8.91    0.42
   4  -5  -8    9.20    0.53
  -4   5   8    9.65    0.37
   4   5  -8    9.56    0.48
  -3  -5   8   -0.04    0.13
   3  -5  -8   -0.05    0.17
  -3  -5   8    0.06    0.15
   3   5  -8   -0.04    0.19
  -3   5   8    0.09    0.13
   2  -5  -8    0.90    0.20
  -2  -5   8    0.61    0.16
  -2  -5   8    0.69    0.17
  -2   5   8    0.80    0.16
   2   5  -8    0.83    0.22
  -2   5   8    0.72    0.15
   1  -5  -8   11.08    0.47
  -1  -5   8   10.61    0.41
  -1  -5   8   10.70    0.37
   1  -5  -8   10.88    0.47
   1   5  -8    9.91    0.46
  -1   5   8   10.67    0.37
  -1   5   8   10.47    0.36
   1   5  -8   10.73    0.51
   0  -5  -8    0.14    0.17
   0  -5   8    0.28    0.21
   0  -5   8    0.47    0.15
   0  -5   8    0.31    0.16
   0  -5  -8    0.65    0.17
   0   5   8    0.34    0.15
   0   5  -8    0.40    0.20
   0   5  -8    0.54    0.24
   0   5   8    0.49    0.14
   1  -5   8    0.34    0.20
  -1  -5  -8    0.46    0.18
   1  -5   8    0.58    0.16
   1   5   8    0.66    0.18
  -1   5  -8    0.08    0.21
  -1   5  -8    0.25    0.23
   2  -5   8   15.32    0.66
  -2  -5  -8   15.10    0.56
   2  -5   8   14.26    0.47
   2   5   8   14.02    0.52
  -2   5  -8   15.22    0.59
  -2   5  -8   15.98    0.67
  -3  -5  -8    2.94    0.30
   3  -5   8    3.41    0.28
   3  -5   8    3.09    0.35
  -3   5  -8    3.53    0.39
   3   5   8    3.57    0.33
   4  -5   8    6.91    0.40
  -4  -5  -8    7.50    0.44
   4  -5   8    7.65    0.54
  -4   5  -8    7.19    0.55
   4   5   8    7.39    0.48
  -5  -5  -8    7.97    0.47
   5  -5   8    8.76    0.59
   5  -5   8    8.56    0.45
   5   5   8    8.42    0.55
  -5   5  -8    7.90    0.59
   6  -5   8   13.08    0.69
   6  -5   8   11.95    0.54
  -6  -5  -8   12.35    0.58
   6   5   8   12.68    0.66
  -6   5  -8   11.96    0.70
  -7  -5  -8   -0.03    0.22
   7  -5   8   -0.24    0.21
   7  -5   8    0.21    0.26
   7   5   8    0.45    0.32
  -7   5  -8    0.77    0.35
   8  -5   8    0.73    0.32
   8  -5   8    0.70    0.27
  -8  -5  -8    0.43    0.27
  -8   5  -8    0.24    0.34
   8   5   8    0.72    0.35
   9  -5   8   -0.24    0.30
  -9  -5  -8    0.08    0.24
  -9   5  -8    0.33    0.38
   9   5   8    0.04    0.34
 -10  -5  -8    0.95    0.32
  10  -5   8    0.91    0.40
 -10   5  -8    0.96    0.46
  10   5   8    1.55    0.44
  11  -5   8    6.10    0.66
 -11  -5  -8    7.46    0.65
 -11   5  -8    5.50    0.65
  11   5   8    5.34    0.65
 -12  -5  -8    5.91    0.61
  12  -5   8    4.97    0.65
 -12   5  -8    6.33    0.71
  12   5   8    6.41    0.75
  14  -6  -8    0.17    0.46
 -14  -6   8    0.11    0.33
  14   6  -8    0.66    0.49
 -13  -6   8    2.22    0.43
  13  -6  -8    1.97    0.54
  13   6  -8    1.63    0.51
  12  -6  -8   -0.30    0.38
 -12  -6   8    0.11    0.30
  12   6  -8    0.35    0.39
  11  -6  -8    0.04    0.37
 -11  -6   8    0.41    0.29
  11   6  -8    0.80    0.40
 -10  -6   8    0.55    0.27
 -10  -6   8    0.79    0.28
  10  -6  -8    0.68    0.36
  10   6  -8    1.35    0.41
   9  -6  -8   -0.30    0.27
  -9  -6   8    0.00    0.19
  -9  -6   8    0.45    0.25
   9   6  -8   -0.05    0.31
  -8  -6   8   11.30    0.59
  -8  -6   8   10.21    0.51
   8  -6  -8   11.03    0.73
   8   6  -8   11.50    0.66
  -7  -6   8   22.16    0.77
  -7  -6   8   21.90    0.69
   7  -6  -8   21.89    0.94
   7   6  -8   22.74    0.83
  -6  -6   8   29.93    0.89
   6  -6  -8   30.26    1.06
  -6  -6   8   30.25    0.78
   6   6  -8   28.92    0.91
  -5  -6   8   13.02    0.55
  -5  -6   8   13.17    0.46
   5  -6  -8   14.16    0.71
   5   6  -8   12.96    0.60
  -5   6   8   12.76    0.45
  -4  -6   8    1.38    0.24
  -4  -6   8    1.45    0.19
   4  -6  -8    1.45    0.29
   4   6  -8    1.60    0.28
  -4   6   8    1.24    0.19
   3  -6  -8    1.74    0.28
  -3  -6   8    1.96    0.26
  -3  -6   8    2.68    0.20
  -3   6   8    2.21    0.20
   3   6  -8    2.25    0.30
   2  -6  -8    3.25    0.33
  -2  -6   8    3.42    0.30
   2  -6  -8    2.96    0.33
  -2  -6   8    3.46    0.20
  -2   6   8    3.20    0.23
   2   6  -8    2.91    0.32
   2   6  -8    3.21    0.34
  -2   6   8    3.20    0.21
  -1  -6   8    0.06    0.17
   1  -6  -8   -0.10    0.16
   1  -6  -8    0.22    0.20
  -1  -6   8    0.19    0.10
  -1  -6   8   -0.01    0.09
  -1   6   8    0.06    0.13
   1   6  -8   -0.07    0.19
   1   6  -8    0.00    0.21
   0  -6   8   -0.01    0.09
   0  -6   8    0.17    0.09
   0  -6   8    0.17    0.19
   0  -6  -8   -0.21    0.15
   0  -6  -8    0.17    0.20
   0   6  -8    0.04    0.21
   0   6  -8   -0.13    0.22
   0   6   8    0.18    0.15
   0   6   8    0.03    0.13
   1  -6   8   13.80    0.35
  -1  -6  -8   14.38    0.59
   1  -6   8   14.98    0.36
   1  -6   8   13.61    0.68
  -1   6  -8   14.33    0.58
  -1   6  -8   13.70    0.62
   1   6   8   14.02    0.48
   2  -6   8    1.57    0.16
  -2  -6  -8    1.05    0.25
   2  -6   8    1.38    0.30
  -2   6  -8    1.36    0.29
   2   6   8    1.31    0.24
  -2   6  -8    1.30    0.32
   3  -6   8   12.32    0.40
  -3  -6  -8   12.17    0.56
   3  -6   8   13.10    0.68
  -3   6  -8   13.93    0.68
   3   6   8   12.79    0.55
  -4  -6  -8    2.27    0.31
   4  -6   8    1.95    0.34
   4  -6   8    2.09    0.22
   4   6   8    1.70    0.31
  -4   6  -8    1.59    0.35
   5  -6   8    0.56    0.28
  -5  -6  -8    0.91    0.25
   5   6   8    0.38    0.27
  -5   6  -8    0.77    0.34
   6  -6   8    0.69    0.31
  -6  -6  -8    0.81    0.27
  -6   6  -8    1.22    0.38
   6   6   8    0.82    0.31
  -7  -6  -8    8.05    0.55
   7  -6   8    8.77    0.69
   7   6   8    8.83    0.64
  -7   6  -8    9.06    0.67
  -8  -6  -8    2.81    0.40
   8  -6   8    2.77    0.46
  -8   6  -8    3.37    0.50
   8   6   8    3.04    0.46
   9  -6   8    0.29    0.35
  -9  -6  -8    0.04    0.26
  -9   6  -8   -0.26    0.35
   9   6   8    0.30    0.39
 -10  -6  -8    0.27    0.29
  10  -6   8    0.09    0.36
 -10   6  -8   -0.19    0.36
  10   6   8   -0.03    0.39
 -11  -6  -8    1.86    0.39
  11  -6   8    1.87    0.48
  11   6   8    1.78    0.50
 -11   6  -8    1.77    0.53
 -12  -6  -8    0.53    0.35
  12  -6   8   -0.07    0.41
 -12   6  -8    0.38    0.47
  12   6   8   -0.53    0.44
 -13  -7   8   -0.38    0.29
  13  -7  -8    0.41    0.46
  13   7  -8    0.13    0.43
  12  -7  -8    2.47    0.55
 -12  -7   8    2.54    0.46
  12   7  -8    2.39    0.54
  11  -7  -8    5.68    0.67
 -11  -7   8    6.16    0.59
  11   7  -8    5.55    0.62
  10  -7  -8   -0.37    0.30
 -10  -7   8    0.62    0.30
  10   7  -8    0.28    0.36
  -9  -7   8    0.11    0.24
   9  -7  -8    0.46    0.33
   9   7  -8    0.21    0.33
  -8  -7   8    0.57    0.26
   8  -7  -8    1.04    0.35
   8   7  -8    0.49    0.32
   7  -7  -8   12.29    0.75
  -7  -7   8   13.40    0.64
   7   7  -8   12.03    0.67
   6  -7  -8    1.20    0.32
  -6  -7   8    0.92    0.27
   6   7  -8    1.06    0.31
  -5  -7   8   19.77    0.73
   5  -7  -8   18.83    0.84
   5   7  -8   19.63    0.73
   4  -7  -8    3.71    0.40
  -4  -7   8    3.24    0.34
   4   7  -8    3.57    0.38
   3  -7  -8   68.72    1.69
  -3  -7   8   67.57    1.45
   3   7  -8   66.40    1.45
   2  -7  -8   19.78    0.77
  -2  -7   8   19.60    0.68
   2   7  -8   19.16    0.67
   2   7  -8   19.35    0.73
  -2   7   8   18.91    0.49
   1  -7  -8    0.01    0.22
  -1  -7   8   -0.19    0.19
   1  -7  -8    0.01    0.18
   1   7  -8    0.10    0.22
  -1   7   8    0.08    0.15
   1   7  -8    0.16    0.25
   0  -7   8    8.54    0.49
   0  -7  -8    8.56    0.52
   0  -7  -8    8.75    0.52
   0   7   8    8.65    0.37
   0   7  -8    8.31    0.56
   0   7  -8    8.75    0.49
  -1  -7  -8    2.88    0.36
   1  -7   8    2.10    0.36
   1   7   8    2.77    0.27
  -1   7  -8    2.65    0.34
  -1   7  -8    2.91    0.39
  -2  -7  -8   31.20    0.95
   2  -7   8   30.01    1.08
  -2   7  -8   30.54    0.89
   2   7   8   31.42    0.81
  -2   7  -8   31.35    0.98
   3  -7   8    8.11    0.60
  -3  -7  -8    8.52    0.53
   3   7   8    8.70    0.48
  -3   7  -8    8.06    0.57
  -4  -7  -8    0.48    0.25
   4  -7   8    0.54    0.28
   4   7   8    0.78    0.27
  -4   7  -8    0.40    0.32
  -5  -7  -8    4.93    0.47
   5  -7   8    4.49    0.50
   5   7   8    5.19    0.47
  -5   7  -8    4.86    0.51
  -6  -7  -8   -0.20    0.23
   6  -7   8   -0.17    0.29
  -6   7  -8   -0.22    0.32
   6   7   8    0.17    0.29
   7  -7   8    6.60    0.62
  -7  -7  -8    6.03    0.53
  -7   7  -8    7.44    0.63
   7   7   8    6.40    0.57
  -8  -7  -8    0.85    0.32
   8  -7   8    1.32    0.41
   8   7   8    2.01    0.44
  -8   7  -8    1.63    0.44
   9  -7   8    0.29    0.37
  -9  -7  -8    0.04    0.27
   9   7   8    0.37    0.37
  -9   7  -8    0.20    0.39
  10  -7   8    0.03    0.38
 -10  -7  -8    0.13    0.29
  10   7   8    0.21    0.41
 -10   7  -8    0.77    0.43
  11  -7   8    2.78    0.56
 -11  -7  -8    3.40    0.51
  11   7   8    2.36    0.58
 -11   7  -8    3.37    0.60
 -12  -8   8    0.96    0.37
  12  -8  -8    0.96    0.49
  12   8  -8    1.08    0.48
  11  -8  -8    2.85    0.57
 -11  -8   8    2.63    0.45
  11   8  -8    2.21    0.50
  10  -8  -8    8.38    0.79
 -10  -8   8    7.62    0.63
  10   8  -8    8.92    0.74
  -9  -8   8    2.96    0.42
   9  -8  -8    2.68    0.49
   9   8  -8    2.87    0.47
  -8  -8   8    1.74    0.35
   8  -8  -8    1.31    0.38
   8   8  -8    1.91    0.40
   7  -8  -8   -0.11    0.29
  -7  -8   8    0.39    0.25
   7   8  -8    0.36    0.29
  -6  -8   8    1.32    0.31
   6  -8  -8    1.28    0.34
   6   8  -8    1.08    0.31
   5  -8  -8    1.25    0.33
  -5  -8   8    1.61    0.32
   5   8  -8    1.29    0.31
  -4  -8   8    0.08    0.22
   4  -8  -8    0.10    0.25
   4   8  -8   -0.26    0.22
   3  -8  -8    0.84    0.28
  -3  -8   8    0.57    0.24
   3   8  -8    0.73    0.25
  -2  -8   8    1.63    0.30
   2  -8  -8    1.49    0.31
  -2   8   8    1.73    0.18
   2   8  -8    1.92    0.30
   2   8  -8    1.53    0.33
   1  -8  -8    0.05    0.22
  -1  -8   8    0.46    0.25
   1  -8  -8   -0.05    0.23
  -1   8   8    0.02    0.14
   1   8  -8    0.14    0.22
   1   8  -8    0.28    0.26
   0  -8   8    7.10    0.52
   0  -8  -8    7.48    0.54
   0   8  -8    7.27    0.55
   0   8   8    7.46    0.35
   0   8  -8    7.69    0.48
   1  -8   8   10.30    0.71
  -1  -8  -8   10.57    0.61
   1   8   8    9.49    0.42
  -1   8  -8   11.02    0.55
  -1   8  -8    9.84    0.62
   2  -8   8   -0.16    0.26
  -2  -8  -8    0.09    0.25
  -2   8  -8    0.01    0.24
  -2   8  -8   -0.28    0.28
   2   8   8    0.16    0.20
   3  -8   8    2.62    0.42
  -3  -8  -8    2.47    0.39
   3   8   8    2.98    0.33
  -3   8  -8    2.25    0.40
  -4  -8  -8   -0.09    0.23
   4  -8   8   -0.38    0.25
  -4   8  -8   -0.32    0.30
   4   8   8    0.07    0.25
   5  -8   8   26.70    1.12
  -5  -8  -8   23.76    0.93
  -5   8  -8   24.88    0.98
   5   8   8   23.45    0.86
   6  -8   8    1.95    0.44
  -6  -8  -8    2.15    0.38
  -6   8  -8    2.32    0.45
   6   8   8    2.16    0.38
   7  -8   8    0.04    0.35
  -7  -8  -8    0.24    0.27
  -7   8  -8    0.32    0.36
   7   8   8    0.41    0.33
   8  -8   8    0.70    0.39
  -8  -8  -8    0.56    0.31
  -8   8  -8    0.27    0.40
   8   8   8    0.68    0.38
   9  -8   8    0.62    0.41
  -9  -8  -8    1.66    0.39
   9   8   8    1.61    0.47
  -9   8  -8    1.29    0.46
 -10  -8  -8    1.86    0.42
  10  -8   8    0.94    0.47
  10   8   8    1.44    0.51
 -10   8  -8    1.94    0.52
 -11  -9   8   15.54    0.89
  11  -9  -8   14.46    1.04
  11   9  -8   14.91    0.92
 -10  -9   8    2.53    0.45
  10  -9  -8    1.65    0.49
  10   9  -8    2.10    0.47
   9  -9  -8    0.34    0.35
  -9  -9   8    0.10    0.29
   9   9  -8   -0.12    0.34
  -8  -9   8    0.24    0.28
   8  -9  -8   -0.22    0.29
   8   9  -8    0.55    0.34
   7  -9  -8    0.12    0.29
  -7  -9   8    0.16    0.27
   7   9  -8   -0.27    0.29
   6  -9  -8   12.81    0.80
  -6  -9   8   11.61    0.69
   6   9  -8   12.49    0.70
   5  -9  -8    2.99    0.45
  -5  -9   8    2.53    0.40
   5   9  -8    2.91    0.40
   4  -9  -8   -0.01    0.24
  -4  -9   8   -0.10    0.24
   4   9  -8   -0.25    0.25
   3  -9  -8    1.38    0.34
  -3  -9   8    1.90    0.35
   3   9  -8    1.67    0.32
   3   9  -8    1.17    0.34
   2  -9  -8    1.04    0.31
  -2  -9   8    0.68    0.30
   2   9  -8    1.32    0.35
   2   9  -8    1.20    0.29
  -1  -9   8   23.07    0.86
   1  -9  -8   23.57    0.93
   1  -9  -8   22.42    0.94
   1   9  -8   22.48    0.89
   1   9  -8   24.18    0.79
   0  -9  -8    4.56    0.51
   0   9  -8    4.02    0.47
   0   9  -8    4.06    0.39
  -1  -9  -8    1.95    0.38
  -1   9  -8    2.29    0.40
  -1   9  -8    2.08    0.34
   2  -9   8    1.61    0.39
  -2  -9  -8    1.54    0.35
   2   9   8    1.53    0.26
  -2   9  -8    1.98    0.35
  -2   9  -8    1.69    0.39
  -3  -9  -8    6.27    0.55
   3  -9   8    6.28    0.62
  -3   9  -8    6.92    0.59
   3   9   8    7.20    0.48
   4  -9   8    0.36    0.32
  -4  -9  -8    0.32    0.27
   4   9   8    0.01    0.25
  -4   9  -8   -0.01    0.34
   5  -9   8    1.28    0.40
  -5  -9  -8    1.33    0.36
   5   9   8    1.58    0.35
  -5   9  -8    2.11    0.45
  -6  -9  -8    0.33    0.30
   6  -9   8    0.56    0.37
  -6   9  -8    1.06    0.42
   6   9   8    0.45    0.32
  -7  -9  -8    1.74    0.39
   7  -9   8    1.07    0.42
   7   9   8    1.46    0.41
  -7   9  -8    1.74    0.46
  -8  -9  -8    0.75    0.35
   8  -9   8    0.91    0.44
   8   9   8    1.39    0.41
  -8   9  -8    1.73    0.48
   9 -10  -8    0.48    0.38
  -9 -10   8    0.57    0.35
   9  10  -8    1.13    0.43
  -8 -10   8    1.66    0.42
   8 -10  -8    1.82    0.48
   8  10  -8    1.73    0.44
  -7 -10   8    2.63    0.46
   7 -10  -8    1.97    0.46
   7  10  -8    3.21    0.48
  -6 -10   8    2.42    0.45
   6 -10  -8    1.98    0.45
   6  10  -8    2.30    0.42
  -5 -10   8    5.54    0.55
   5 -10  -8    5.86    0.63
   5  10  -8    5.99    0.52
  -4 -10   8   -0.14    0.26
   4 -10  -8    0.25    0.29
   4  10  -8    0.03    0.27
   4  10  -8    0.62    0.31
   3 -10  -8    0.33    0.28
  -3 -10   8    0.50    0.31
   3  10  -8   -0.34    0.28
   3  10  -8    0.36    0.26
   2 -10  -8   -0.10    0.26
  -2 -10   8    0.03    0.27
   2  10  -8    0.58    0.27
   2  10  -8   -0.17    0.30
  -1 -10   8    2.52    0.43
   1 -10  -8    2.73    0.45
   1  10  -8    3.01    0.38
   1  10  -8    2.35    0.43
   0 -10  -8    0.02    0.30
   0  10  -8    0.29    0.33
   0  10  -8    0.63    0.28
  -1 -10  -8    0.79    0.34
  -1  10  -8    0.73    0.38
  -1  10  -8    1.38    0.33
  -2 -10  -8    3.39    0.47
  -2  10  -8    3.86    0.45
  -2  10  -8    4.14    0.51
   3 -10   8    4.31    0.58
  -3 -10  -8    3.98    0.53
  -3  10  -8    3.82    0.51
   4 -10   8    0.22    0.34
  -4 -10  -8   -0.27    0.26
  -4  10  -8    0.40    0.38
  -5 -10  -8    1.47    0.39
   5 -10   8    1.30    0.47
  -5  10  -8    2.16    0.45
  -6 -10  -8    0.81    0.39
   6 -10   8    1.52    0.46
   6  10   8    1.20    0.39
  -7 -10  -8    0.10    0.35
   7 -10   8    0.11    0.39
   7  10   8    0.23    0.38
   6 -11  -8    0.35    0.36
  -6 -11   8   -0.13    0.33
   6  11  -8    0.04    0.31
   5 -11  -8    4.91    0.61
  -5 -11   8    4.87    0.57
   5  11  -8    4.52    0.55
   5  11  -8    5.26    0.52
  -4 -11   8    0.98    0.40
   4 -11  -8    0.73    0.36
   4  11  -8    1.39    0.40
  -3 -11   8    0.25    0.35
   3 -11  -8    0.61    0.35
   3  11  -8    0.04    0.31
  -2 -11   8    9.73    0.70
   2 -11  -8    8.67    0.75
   2  11  -8    9.72    0.74
   1  11  -8    0.77    0.38
   0 -11  -8    2.63    0.49
   0  11  -8    3.09    0.49
  -1 -11  -8    9.19    0.77
  -1  11  -8    7.77    0.72
  -2 -11  -8   -0.19    0.31
  -3 -11  -8    0.25    0.35
   4 -11   8    6.94    0.75
  -4 -11  -8    8.98    0.79
  16   0  -9    0.22    0.43
  15   0  -9    2.96    0.54
  14   0  -9   -0.13    0.34
  13   0  -9    3.46    0.49
  12   0  -9    0.31    0.33
  11   0  -9    3.21    0.43
  10   0  -9   -0.46    0.27
   9   0  -9   13.70    0.64
   8   0  -9   -0.34    0.21
   7   0  -9   41.67    1.03
   6   0  -9    0.16    0.19
   5   0  -9   53.60    1.16
   4   0  -9    0.05    0.17
  -4   0   9   -0.10    0.19
  -3   0   9   13.23    0.50
   3   0  -9   14.00    0.49
   2   0  -9   -0.12    0.16
   2   0  -9   -0.02    0.14
  -2   0   9    0.02    0.19
   1   0  -9  153.46    2.50
   1   0  -9  146.69    2.58
  -1   0   9  149.70    2.61
  -1   0   9  150.10    2.24
   0   0   9   -0.31    0.17
   0   0  -9    0.17    0.18
   0   0  -9    0.08    0.07
   0   0  -9   -0.22    0.16
  -1   0  -9   64.87    1.28
   1   0   9   65.30    1.34
  -1   0  -9   65.08    1.04
  -2   0  -9    0.08    0.20
   2   0   9   -0.25    0.20
   2   0   9    0.00    0.08
   3   0   9    1.16    0.15
   3   0   9    1.29    0.26
  -3   0  -9    1.57    0.27
   4   0   9   -0.14    0.14
   4   0   9    0.04    0.23
  -4   0  -9   -0.10    0.22
   5   0   9   39.54    1.08
  -5   0  -9   41.36    1.09
   5   0   9   40.79    0.96
   6   0   9   -0.17    0.26
  -6   0  -9   -0.30    0.26
   6   0   9   -0.09    0.22
  -7   0  -9    0.10    0.31
   7   0   9    0.19    0.27
   7   0   9    0.28    0.32
   8   0   9   -0.05    0.32
  -8   0  -9   -0.08    0.32
  -9   0  -9   -0.22    0.31
   9   0   9    0.07    0.32
  10   0   9   -0.06    0.34
  10   0   9   -0.28    0.33
  11   0   9   23.03    1.05
  11   0   9   20.11    1.01
  12   0   9   -0.30    0.40
  12   0   9   -0.98    0.38
  13   0   9    3.43    0.61
  13   0   9    5.06    0.68
  14   0   9    0.10    0.46
  16  -1  -9    4.77    0.63
  16   1  -9    4.04    0.63
  15  -1  -9    1.74    0.46
  15   1  -9    2.00    0.49
  14  -1  -9   -0.09    0.33
  14   1  -9    0.20    0.41
  13  -1  -9    0.42    0.34
  13   1  -9    0.32    0.37
  12  -1  -9    7.40    0.59
  12   1  -9    7.48    0.65
  11  -1  -9   35.41    1.08
  11   1  -9   33.69    1.10
  10  -1  -9   19.29    0.77
  10   1  -9   20.19    0.82
   9  -1  -9    2.81    0.36
   9   1  -9    2.73    0.38
   8  -1  -9   -0.16    0.21
   8   1  -9    0.17    0.24
   7  -1  -9    0.22    0.21
   7   1  -9    0.31    0.23
   6  -1  -9    7.94    0.44
   6   1  -9    8.96    0.48
  -5  -1   9   10.31    0.48
   5  -1  -9    9.89    0.43
   5   1  -9    9.35    0.47
  -4  -1   9   22.90    0.67
   4  -1  -9   21.98    0.61
   4   1  -9   22.08    0.66
  -3  -1   9   77.66    1.51
   3  -1  -9   76.83    1.45
   3   1  -9   79.46    1.51
  -3   1   9   76.41    1.49
   2  -1  -9   47.29    0.98
   2  -1  -9   48.11    0.91
  -2  -1   9   45.64    1.03
   2   1  -9   45.93    1.01
  -2   1   9   47.65    1.06
  -2   1   9   47.17    1.01
  -2   1   9   47.58    0.85
   2   1  -9   47.67    0.98
   1  -1  -9    9.74    0.39
  -1  -1   9    9.05    0.42
   1  -1  -9    9.50    0.36
  -1   1   9    9.23    0.27
  -1   1   9    9.47    0.44
   1   1  -9    9.03    0.41
  -1   1   9    8.96    0.40
   1   1  -9    8.43    0.40
   0  -1  -9   93.12    1.63
   0  -1   9   92.38    1.73
   0  -1  -9   92.73    1.47
   0   1   9   92.43    1.48
   0   1   9   88.05    1.71
   0   1  -9   92.16    1.72
   0   1  -9   93.32    1.69
   1  -1   9   47.70    0.95
  -1  -1  -9   46.89    0.83
   1  -1   9   47.89    1.06
  -1  -1  -9   47.35    0.99
  -1   1  -9   47.40    1.05
  -1   1  -9   46.35    1.03
   1   1   9   45.50    1.04
   2  -1   9    5.19    0.39
  -2  -1  -9    4.94    0.23
  -2  -1  -9    4.73    0.34
   2  -1   9    5.10    0.27
   2   1   9    4.72    0.36
  -2   1  -9    6.04    0.40
  -3  -1  -9    3.04    0.31
   3  -1   9    3.28    0.34
  -3  -1  -9    3.10    0.23
   3  -1   9    3.41    0.26
  -3   1  -9    3.13    0.32
   3   1   9    2.96    0.32
   4  -1   9    3.89    0.37
   4  -1   9    3.83    0.31
  -4  -1  -9    3.65    0.36
   4   1   9    3.79    0.37
  -4   1  -9    3.96    0.39
   5  -1   9   10.19    0.48
  -5  -1  -9    9.44    0.55
   5  -1   9    9.10    0.55
  -5   1  -9    9.86    0.57
   5   1   9    9.59    0.56
   6  -1   9    9.61    0.52
   6  -1   9   10.25    0.59
  -6  -1  -9   10.19    0.61
   6   1   9   10.30    0.62
  -6   1  -9    9.23    0.61
   7  -1   9    0.43    0.30
  -7  -1  -9    0.53    0.33
   7  -1   9    0.83    0.28
   7   1   9    0.13    0.31
  -7   1  -9    0.70    0.35
  -8  -1  -9    6.08    0.55
   8  -1   9    5.48    0.46
   8  -1   9    6.53    0.57
  -8   1  -9    6.73    0.60
   8   1   9    5.92    0.56
   9  -1   9    6.74    0.60
   9  -1   9    6.06    0.52
   9   1   9    7.53    0.66
  -9   1  -9    7.48    0.63
  10  -1   9    2.74    0.44
  10  -1   9    2.95    0.48
  10   1   9    2.27    0.49
 -10   1  -9    2.05    0.46
  11  -1   9    0.95    0.43
  11  -1   9    0.12    0.36
  11   1   9    1.14    0.45
  12  -1   9    0.77    0.46
  12  -1   9    0.13    0.41
  12   1   9    1.25    0.50
  13  -1   9   10.05    0.84
  13  -1   9   13.79    0.97
  13   1   9   11.47    0.94
  16   2  -9    0.52    0.48
  15  -2  -9   -0.18    0.33
  15   2  -9   -0.89    0.38
  14  -2  -9    0.59    0.35
  14   2  -9    0.51    0.41
  13  -2  -9    0.22    0.30
  13   2  -9    0.01    0.38
  12  -2  -9    0.73    0.31
  12   2  -9    0.23    0.34
  11  -2  -9   -0.06    0.25
  11   2  -9    0.63    0.35
  10  -2  -9    7.26    0.53
  10   2  -9    7.70    0.60
   9  -2  -9    0.46    0.26
   9   2  -9    0.45    0.30
   8  -2  -9    1.42    0.28
   8   2  -9    1.16    0.30
   7  -2  -9    1.02    0.23
   7   2  -9    0.77    0.26
   6  -2  -9    0.49    0.19
  -6  -2   9    0.84    0.24
   6   2  -9    0.61    0.24
  -5  -2   9    0.34    0.21
   5  -2  -9    0.26    0.17
   5   2  -9    0.19    0.20
   4  -2  -9    8.48    0.36
  -4  -2   9    8.63    0.44
   4   2  -9    8.62    0.45
   3  -2  -9  239.05    3.71
  -3  -2   9  243.66    4.00
   3  -2  -9  234.89    3.88
  -3   2   9  238.83    3.93
   3   2  -9  235.78    3.98
  -3   2   9  234.57    3.94
   2  -2  -9  175.06    2.76
  -2  -2   9  173.97    2.66
   2  -2  -9  178.31    2.89
   2  -2  -9  177.61    3.14
  -2  -2   9  174.36    2.99
  -2   2   9  167.40    2.92
  -2   2   9  172.35    2.75
   2   2  -9  171.51    2.91
  -2   2   9  171.15    2.94
   2   2  -9  173.91    2.98
   1  -2  -9    1.42    0.16
  -1  -2   9    1.61    0.11
   1  -2  -9    1.43    0.13
  -1  -2   9    1.15    0.22
   1  -2  -9    1.64    0.17
  -1   2   9    1.18    0.15
  -1   2   9    1.32    0.21
  -1   2   9    1.28    0.15
   1   2  -9    1.20    0.21
   1   2  -9    1.45    0.22
  -1   2   9    1.46    0.21
   0  -2   9    1.65    0.24
   0  -2  -9    1.85    0.17
   0  -2  -9    1.94    0.20
   0  -2  -9    1.88    0.13
   0   2   9    1.78    0.23
   0   2  -9    2.02    0.25
   0   2   9    1.56    0.16
   0   2   9    1.68    0.23
   0   2  -9    1.93    0.11
   0   2  -9    1.51    0.24
   1  -2   9   -0.07    0.13
  -1  -2  -9    0.08    0.16
  -1  -2  -9   -0.10    0.10
   1  -2   9   -0.12    0.19
  -1   2  -9    0.24    0.20
  -1   2  -9   -0.02    0.20
   1   2   9    0.45    0.20
   1   2   9    0.12    0.13
  -1   2  -9    0.08    0.07
   2  -2   9   93.29    1.81
   2  -2   9   97.29    1.85
  -2  -2  -9   92.49    1.73
  -2  -2  -9   93.61    1.61
   2   2   9   92.18    1.80
  -2   2  -9   93.89    1.80
  -3  -2  -9    0.16    0.12
   3  -2   9    0.48    0.22
   3  -2   9    0.45    0.16
  -3  -2  -9    0.37    0.20
   3   2   9    0.47    0.22
  -3   2  -9    0.38    0.24
   4  -2   9    5.34    0.42
  -4  -2  -9    5.57    0.32
  -4  -2  -9    6.01    0.45
   4  -2   9    6.08    0.38
   4   2   9    6.85    0.49
  -4   2  -9    5.44    0.44
   5  -2   9   16.23    0.61
  -5  -2  -9   15.80    0.68
   5  -2   9   14.65    0.66
  -5  -2  -9   16.46    0.55
   5   2   9   15.07    0.68
   6  -2   9   14.10    0.69
   6  -2   9   15.66    0.64
  -6  -2  -9   16.00    0.72
  -6   2  -9   14.64    0.72
   6   2   9   14.41    0.71
   7  -2   9    7.93    0.55
   7  -2   9    7.83    0.60
  -7   2  -9    6.54    0.55
   7   2   9    6.74    0.56
   8  -2   9    7.74    0.58
   8  -2   9    7.44    0.59
   8   2   9    6.54    0.58
  -8   2  -9    7.17    0.61
   9  -2   9    0.82    0.35
   9  -2   9    0.52    0.31
  -9   2  -9    0.60    0.38
   9   2   9    0.15    0.34
  10  -2   9   -0.30    0.30
  10  -2   9    0.17    0.35
 -10   2  -9   -0.57    0.34
  10   2   9   -0.12    0.35
  11  -2   9   10.04    0.79
  11  -2   9    7.36    0.65
  11   2   9    8.69    0.74
 -11   2  -9    7.15    0.70
  12  -2   9    2.71    0.52
  12  -2   9    1.04    0.43
  12   2   9    1.95    0.51
  13  -2   9   -0.70    0.39
  13  -2   9   -0.20    0.42
  13   2   9    0.79    0.51
  16   3  -9    3.20    0.63
  15   3  -9    7.13    0.77
  14   3  -9    0.64    0.42
  13  -3  -9    0.89    0.31
  13   3  -9    0.66    0.42
  12  -3  -9    5.16    0.47
  12   3  -9    5.13    0.58
  11  -3  -9    1.10    0.29
  11   3  -9    0.90    0.37
  10  -3  -9    9.85    0.53
  10   3  -9   10.14    0.68
   9  -3  -9    0.60    0.24
   9   3  -9    0.20    0.30
   8  -3  -9    7.40    0.43
  -8  -3   9    7.77    0.51
   8   3  -9    7.78    0.56
  -7  -3   9   -0.02    0.23
   7  -3  -9   -0.20    0.17
   7   3  -9   -0.09    0.23
  -6  -3   9    7.31    0.45
   6  -3  -9    7.08    0.35
   6   3  -9    6.89    0.46
   5  -3  -9    0.18    0.14
   5  -3  -9    0.36    0.22
  -5  -3   9    0.34    0.20
   5   3  -9    0.12    0.20
  -4  -3   9    8.84    0.36
  -4  -3   9    9.05    0.44
   4  -3  -9    8.93    0.25
   4  -3  -9    9.13    0.33
   4  -3  -9    9.53    0.48
  -4   3   9    9.42    0.40
   4   3  -9    9.23    0.46
  -3  -3   9    7.80    0.40
  -3  -3   9    8.01    0.30
   3  -3  -9    7.61    0.40
   3  -3  -9    7.62    0.23
  -3   3   9    7.33    0.35
   3   3  -9    6.92    0.42
  -3   3   9    7.54    0.37
  -2  -3   9   11.17    0.45
   2  -3  -9   10.35    0.40
   2  -3  -9   10.68    0.29
  -2  -3   9   10.39    0.32
   2   3  -9   10.85    0.48
  -2   3   9    9.74    0.38
  -2   3   9    9.78    0.40
  -1  -3   9   47.09    0.85
  -1  -3   9   46.72    1.03
   1  -3  -9   48.55    0.87
   1  -3  -9   47.51    0.96
   1  -3  -9   48.90    1.00
  -1   3   9   46.16    0.97
  -1   3   9   46.99    0.99
   1   3  -9   45.09    1.04
  -1   3   9   45.60    0.85
   1   3  -9   47.83    1.05
   0  -3  -9    7.72    0.31
   0  -3   9    8.38    0.41
   0  -3  -9    7.98    0.31
   0  -3  -9    8.22    0.34
   0  -3  -9    7.93    0.29
   0   3   9    7.53    0.37
   0   3   9    8.35    0.39
   0   3   9    7.79    0.32
   0   3  -9    6.74    0.42
   0   3  -9    8.28    0.26
   0   3  -9    6.69    0.40
  -1  -3  -9    2.17    0.23
  -1  -3  -9    1.93    0.20
   1  -3   9    1.80    0.25
   1  -3   9    1.64    0.22
  -1   3  -9    1.95    0.15
   1   3   9    1.60    0.24
  -1   3  -9    2.02    0.28
  -1   3  -9    2.06    0.28
   2  -3   9   15.86    0.57
  -2  -3  -9   15.79    0.48
  -2  -3  -9   15.60    0.52
   2  -3   9   15.58    0.56
  -2   3  -9   16.21    0.61
   2   3   9   15.51    0.56
  -2   3  -9   16.46    0.60
  -2   3  -9   15.92    0.41
   3  -3   9    0.49    0.19
  -3  -3  -9    0.37    0.15
   3  -3   9    0.22    0.21
  -3  -3  -9    0.07    0.18
  -3   3  -9    0.31    0.14
   3   3   9    0.46    0.23
  -3   3  -9    0.11    0.24
  -4  -3  -9    0.91    0.19
   4  -3   9    1.01    0.25
   4  -3   9    1.15    0.23
  -4  -3  -9    0.88    0.24
  -4   3  -9    1.88    0.35
   4   3   9    1.25    0.29
  -5  -3  -9    3.29    0.30
   5  -3   9    3.34    0.33
   5  -3   9    4.35    0.40
   5   3   9    3.22    0.39
  -5   3  -9    3.08    0.40
  -6  -3  -9   24.49    0.75
   6  -3   9   24.28    0.85
   6  -3   9   24.48    0.85
   6   3   9   23.77    0.88
  -6   3  -9   24.47    0.91
  -7  -3  -9    1.26    0.26
   7  -3   9    0.78    0.28
   7  -3   9    1.41    0.34
   7   3   9    1.13    0.37
  -7   3  -9    1.18    0.38
  -8  -3  -9    8.94    0.52
   8  -3   9    9.09    0.63
   8  -3   9    8.79    0.62
   8   3   9    7.94    0.63
  -8   3  -9    7.96    0.63
   9  -3   9    0.94    0.34
   9  -3   9    1.38    0.38
  -9  -3  -9    0.46    0.25
  -9   3  -9    0.51    0.38
   9   3   9    0.51    0.36
 -10  -3  -9    6.24    0.55
  10  -3   9    7.45    0.64
  10  -3   9    6.28    0.59
  10   3   9    7.60    0.70
 -10   3  -9    5.88    0.65
  11  -3   9   11.27    0.82
  11  -3   9   12.69    0.81
  11   3   9   13.99    0.91
 -11   3  -9   12.89    0.94
  12  -3   9    1.13    0.44
  12  -3   9    1.82    0.48
  12   3   9    0.99    0.47
 -12   3  -9    1.59    0.52
  13  -3   9    6.91    0.74
  13  -3   9    9.59    0.78
  13   3   9    6.07    0.77
  15  -4  -9    9.94    0.97
  15   4  -9   12.88    0.98
  14  -4  -9    0.66    0.52
  14   4  -9    1.56    0.52
  13  -4  -9    1.18    0.51
  13   4  -9    2.61    0.51
  12  -4  -9   -0.22    0.40
  12   4  -9    0.77    0.40
  11  -4  -9    0.23    0.37
  11   4  -9    0.75    0.37
  10  -4  -9    6.18    0.41
  10  -4  -9    4.71    0.56
 -10  -4   9    7.22    0.57
  10   4  -9    6.12    0.55
  -9  -4   9    8.73    0.57
   9  -4  -9    9.40    0.45
   9  -4  -9    9.84    0.75
   9   4  -9    9.76    0.65
  -8  -4   9   49.78    1.24
   8  -4  -9   49.76    1.05
   8  -4  -9   47.04    1.44
   8   4  -9   51.37    1.31
  -7  -4   9    7.76    0.49
   7  -4  -9    7.47    0.34
   7  -4  -9    8.40    0.61
   7   4  -9    7.07    0.52
  -6  -4   9   11.55    0.49
   6  -4  -9   11.16    0.36
  -6  -4   9   11.40    0.52
   6  -4  -9   11.44    0.64
   6  -4  -9   11.77    0.34
   6   4  -9   11.19    0.57
  -5  -4   9   34.58    0.84
   5  -4  -9   34.81    0.66
  -5  -4   9   34.23    0.89
   5  -4  -9   35.42    1.03
   5   4  -9   34.99    0.93
  -5   4   9   36.12    0.90
  -4  -4   9   98.10    1.89
  -4  -4   9  101.45    1.78
   4  -4  -9  101.31    2.10
  -4   4   9   97.04    1.81
   4   4  -9  103.87    1.94
   3  -4  -9   40.21    1.02
  -3  -4   9   40.01    0.93
  -3  -4   9   41.33    0.86
   3   4  -9   40.40    0.97
  -3   4   9   39.32    0.86
  -2  -4   9   23.85    0.65
  -2  -4   9   23.71    0.58
   2  -4  -9   24.25    0.68
   2   4  -9   24.44    0.70
  -2   4   9   24.31    0.61
  -2   4   9   23.13    0.59
   1  -4  -9    4.40    0.31
  -1  -4   9    4.35    0.31
   1  -4  -9    4.41    0.29
  -1  -4   9    4.78    0.26
   1   4  -9    4.01    0.33
   1   4  -9    4.25    0.36
  -1   4   9    4.10    0.19
  -1   4   9    4.05    0.28
  -1   4   9    4.70    0.31
   0  -4  -9    0.72    0.15
   0  -4   9    1.46    0.21
   0  -4  -9    0.65    0.17
   0   4  -9    0.69    0.23
   0   4  -9    0.51    0.22
   0   4   9    0.67    0.15
   0   4   9    0.96    0.19
   0   4  -9    0.92    0.14
   1  -4   9    0.09    0.18
  -1  -4  -9    0.22    0.15
   1  -4   9    0.00    0.16
  -1   4  -9   -0.06    0.21
  -1   4  -9    0.33    0.24
   1   4   9    0.17    0.18
   2  -4   9   10.21    0.46
   2  -4   9   10.21    0.51
  -2  -4  -9   10.51    0.43
  -2   4  -9   10.82    0.53
  -2   4  -9    9.78    0.54
   2   4   9   10.44    0.48
  -3  -4  -9   40.18    0.96
   3  -4   9   41.24    0.99
   3  -4   9   40.90    1.09
   3   4   9   41.08    1.02
  -3   4  -9   42.23    1.09
   4  -4   9    1.00    0.26
  -4  -4  -9    1.15    0.23
   4  -4   9    1.51    0.26
  -4   4  -9    1.16    0.32
   4   4   9    1.07    0.29
  -5  -4  -9   24.65    0.76
   5  -4   9   25.46    0.80
   5  -4   9   27.67    0.89
   5   4   9   24.97    0.86
  -5   4  -9   24.93    0.91
   6  -4   9    4.77    0.43
  -6  -4  -9    4.76    0.39
   6  -4   9    4.56    0.44
   6   4   9    4.44    0.47
  -6   4  -9    4.60    0.50
   7  -4   9   10.26    0.59
   7  -4   9    9.45    0.62
  -7  -4  -9   10.62    0.55
   7   4   9    9.08    0.66
  -7   4  -9   10.40    0.73
   8  -4   9   10.07    0.63
  -8  -4  -9    9.41    0.56
   8  -4   9    9.49    0.67
  -8   4  -9   11.93    0.79
   8   4   9   10.39    0.69
  -9  -4  -9    0.75    0.28
   9  -4   9   -0.08    0.29
   9  -4   9    0.57    0.33
  -9   4  -9    0.54    0.40
   9   4   9    0.54    0.39
  10  -4   9    1.59    0.39
 -10  -4  -9    1.48    0.35
  10  -4   9    1.19    0.39
 -10   4  -9    1.53    0.46
  10   4   9    1.37    0.46
  11  -4   9    3.63    0.54
 -11  -4  -9    5.15    0.55
  11  -4   9    5.98    0.60
 -11   4  -9    4.52    0.64
  11   4   9    5.68    0.67
 -12  -4  -9    6.41    0.61
  12  -4   9    4.27    0.62
 -12   4  -9    6.39    0.74
  12   4   9    6.36    0.74
  13  -4   9    1.96    0.55
 -13  -4  -9    2.66    0.47
  13   4   9    2.61    0.63
  15  -5  -9    0.44    0.52
  15   5  -9    1.70    0.55
  14  -5  -9    6.85    0.79
  14   5  -9    8.78    0.81
  13  -5  -9    2.55    0.57
 -13  -5   9    3.16    0.49
  13   5  -9    3.10    0.58
 -12  -5   9    2.01    0.42
  12  -5  -9    1.18    0.46
  12   5  -9    1.18    0.44
 -11  -5   9    0.39    0.29
  11  -5  -9    0.11    0.38
  11   5  -9    0.05    0.35
 -10  -5   9   60.24    1.48
  10  -5  -9   58.59    1.75
 -10  -5   9   56.55    1.45
  10   5  -9   58.21    1.56
  -9  -5   9    3.93    0.42
   9  -5  -9    2.84    0.45
  -9  -5   9    3.57    0.40
   9   5  -9    2.81    0.43
  -8  -5   9   34.65    0.99
   8  -5  -9   36.03    1.21
  -8  -5   9   34.41    0.99
   8   5  -9   36.08    1.09
   7  -5  -9    3.23    0.43
  -7  -5   9    3.87    0.37
  -7  -5   9    3.47    0.35
   7   5  -9    4.12    0.44
  -6  -5   9    0.28    0.20
   6  -5  -9    0.34    0.25
  -6  -5   9    0.68    0.22
   6   5  -9    0.31    0.27
   5  -5  -9    3.47    0.37
  -5  -5   9    3.42    0.31
  -5  -5   9    3.06    0.29
   5   5  -9    2.90    0.34
  -5   5   9    3.39    0.27
  -4  -5   9    4.39    0.33
   4  -5  -9    3.99    0.37
  -4  -5   9    3.69    0.30
   4   5  -9    3.68    0.35
  -4   5   9    3.80    0.29
  -3  -5   9   27.46    0.71
   3  -5  -9   28.97    0.85
  -3  -5   9   29.39    0.73
   3   5  -9   29.94    0.82
  -3   5   9   27.74    0.67
  -2  -5   9    0.76    0.18
   2  -5  -9    1.06    0.21
  -2  -5   9    1.26    0.20
   2   5  -9    1.08    0.25
  -2   5   9    0.95    0.17
   2   5  -9    1.25    0.27
  -2   5   9    1.13    0.18
  -1  -5   9    5.60    0.32
   1  -5  -9    5.83    0.38
  -1  -5   9    5.69    0.32
   1  -5  -9    5.37    0.36
  -1   5   9    5.44    0.30
   1   5  -9    5.58    0.43
  -1   5   9    5.38    0.32
   1   5  -9    5.73    0.42
   0  -5   9   35.43    0.82
   0  -5  -9   36.74    0.92
   0  -5  -9   36.01    0.90
   0  -5   9   36.38    0.82
   0   5  -9   35.73    0.91
   0   5   9   36.21    0.82
   0   5  -9   37.62    0.97
   0   5   9   35.02    0.72
   1  -5   9   19.61    0.74
   1  -5   9   19.17    0.56
  -1  -5  -9   18.99    0.63
  -1   5  -9   18.23    0.66
  -1   5  -9   18.15    0.69
   1   5   9   17.88    0.58
  -2  -5  -9    8.32    0.44
   2  -5   9    9.09    0.52
   2  -5   9    8.10    0.40
  -2   5  -9    8.17    0.51
  -2   5  -9    9.86    0.58
   2   5   9    8.04    0.45
   3  -5   9    7.15    0.40
  -3  -5  -9    6.38    0.42
   3  -5   9    6.61    0.48
   3   5   9    7.26    0.47
  -3   5  -9    7.28    0.53
  -4  -5  -9   -0.10    0.17
   4  -5   9    0.40    0.25
   4  -5   9   -0.03    0.19
  -4   5  -9    0.36    0.31
   4   5   9    0.13    0.25
   5  -5   9   51.27    1.18
   5  -5   9   51.19    1.40
  -5  -5  -9   50.93    1.23
   5   5   9   49.29    1.29
  -5   5  -9   52.21    1.38
   6  -5   9   38.44    1.21
  -6  -5  -9   39.88    1.09
   6  -5   9   39.78    1.03
  -6   5  -9   39.10    1.22
   6   5   9   39.50    1.17
   7  -5   9   15.26    0.65
   7  -5   9   14.78    0.78
  -7  -5  -9   15.58    0.67
  -7   5  -9   17.04    0.82
   7   5   9   16.22    0.79
   8  -5   9    2.51    0.43
  -8  -5  -9    2.96    0.39
   8  -5   9    2.85    0.38
  -8   5  -9    2.19    0.46
   8   5   9    3.37    0.49
  -9  -5  -9    0.03    0.24
   9  -5   9    0.22    0.32
   9   5   9    0.07    0.35
  -9   5  -9    0.52    0.41
 -10  -5  -9    0.76    0.31
  10  -5   9    0.00    0.35
 -10   5  -9    0.95    0.45
  10   5   9    0.06    0.39
  11  -5   9    0.80    0.43
 -11  -5  -9    1.49    0.36
  11   5   9    0.78    0.48
 -11   5  -9   -0.24    0.43
 -12  -5  -9    1.23    0.39
  12  -5   9    1.89    0.49
 -12   5  -9    2.00    0.56
  12   5   9    1.78    0.53
 -14  -6   9    0.06    0.34
  14  -6  -9    0.14    0.47
  14   6  -9    0.38    0.48
  13  -6  -9    0.12    0.44
 -13  -6   9    1.14    0.39
  13   6  -9    0.88    0.46
 -12  -6   9    4.62    0.52
  12  -6  -9    4.50    0.63
  12   6  -9    4.42    0.60
 -11  -6   9    0.55    0.29
  11  -6  -9   -0.38    0.35
  11   6  -9   -0.80    0.33
 -10  -6   9    7.42    0.53
  10  -6  -9    7.66    0.71
 -10  -6   9    7.17    0.57
  10   6  -9    7.25    0.65
  -9  -6   9    5.21    0.47
  -9  -6   9    6.37    0.48
   9  -6  -9    4.42    0.53
   9   6  -9    5.69    0.55
  -8  -6   9    1.75    0.29
  -8  -6   9    1.34    0.29
   8  -6  -9    1.22    0.36
   8   6  -9    1.73    0.37
   7  -6  -9   10.92    0.68
  -7  -6   9   11.24    0.56
  -7  -6   9   10.35    0.50
   7   6  -9    9.93    0.61
   6  -6  -9    0.84    0.29
  -6  -6   9    0.19    0.20
  -6  -6   9    0.28    0.19
   6   6  -9    0.35    0.28
  -5  -6   9    1.72    0.24
  -5  -6   9    1.46    0.26
   5  -6  -9    1.05    0.29
   5   6  -9    0.87    0.29
  -4  -6   9   12.16    0.44
   4  -6  -9   11.73    0.62
  -4  -6   9   11.36    0.51
  -4   6   9   12.33    0.43
   4   6  -9   12.18    0.58
  -3  -6   9    9.29    0.37
   3  -6  -9    8.99    0.51
  -3  -6   9    9.89    0.45
   3   6  -9    9.03    0.50
  -3   6   9    9.32    0.36
   2  -6  -9    3.04    0.32
  -2  -6   9    2.77    0.28
  -2  -6   9    3.35    0.25
   2   6  -9    3.52    0.34
  -2   6   9    3.06    0.23
   2   6  -9    3.53    0.38
  -2   6   9    3.13    0.25
   1  -6  -9    0.24    0.22
  -1  -6   9    0.07    0.18
   1  -6  -9    0.10    0.18
  -1  -6   9    0.28    0.13
  -1   6   9    0.01    0.15
   1   6  -9    0.20    0.25
   1   6  -9    0.03    0.22
  -1   6   9   -0.08    0.15
   0  -6  -9    0.64    0.19
   0  -6  -9    0.49    0.22
   0  -6   9    0.69    0.15
   0  -6   9    0.79    0.22
   0   6   9    0.59    0.19
   0   6  -9    0.89    0.28
   0   6   9    0.63    0.15
   0   6  -9    0.36    0.24
   1  -6   9    2.77    0.36
   1  -6   9    3.20    0.24
  -1  -6  -9    3.72    0.36
   1   6   9    3.27    0.30
  -1   6  -9    3.75    0.37
  -1   6  -9    3.14    0.39
   2  -6   9    1.57    0.31
   2  -6   9    1.89    0.20
  -2  -6  -9    1.35    0.27
   2   6   9    1.35    0.26
  -2   6  -9    1.38    0.31
  -2   6  -9    1.67    0.35
   3  -6   9   16.79    0.77
  -3  -6  -9   15.62    0.64
   3  -6   9   15.84    0.49
   3   6   9   16.66    0.65
  -3   6  -9   15.28    0.72
   4  -6   9    1.07    0.31
   4  -6   9    2.37    0.25
  -4  -6  -9    2.11    0.31
  -4   6  -9    1.65    0.38
   4   6   9    2.00    0.33
  -5  -6  -9   20.65    0.76
   5  -6   9   21.33    0.90
  -5   6  -9   20.65    0.89
   5   6   9   19.69    0.79
  -6  -6  -9    1.39    0.29
   6  -6   9    1.51    0.35
   6   6   9    1.53    0.37
  -6   6  -9    1.99    0.42
   7  -6   9    0.41    0.32
  -7  -6  -9    0.02    0.23
   7   6   9    0.02    0.33
  -7   6  -9    0.80    0.37
   8  -6   9    0.53    0.33
  -8  -6  -9    0.42    0.27
   8   6   9    0.52    0.37
  -8   6  -9    0.89    0.41
  -9  -6  -9    0.45    0.28
   9  -6   9    0.25    0.34
   9   6   9    0.43    0.40
  -9   6  -9    0.31    0.39
 -10  -6  -9    0.24    0.27
  10  -6   9    0.35    0.39
  10   6   9    0.48    0.43
 -10   6  -9    0.07    0.41
  11  -6   9    0.56    0.41
 -11  -6  -9    0.65    0.32
 -11   6  -9    0.38    0.45
  11   6   9    0.31    0.44
  13  -7  -9    1.27    0.50
 -13  -7   9    1.77    0.43
  13   7  -9    0.82    0.47
 -12  -7   9    0.59    0.34
  12  -7  -9    0.23    0.41
  12   7  -9    0.27    0.41
  11  -7  -9   -0.30    0.34
 -11  -7   9    0.11    0.29
  11   7  -9    0.74    0.41
 -10  -7   9    9.97    0.64
  10  -7  -9    9.27    0.79
  10   7  -9   10.34    0.75
  -9  -7   9   14.25    0.71
   9  -7  -9   16.81    0.93
   9   7  -9   15.04    0.80
  -8  -7   9    1.73    0.33
   8  -7  -9    1.24    0.39
   8   7  -9    2.12    0.38
  -7  -7   9    6.58    0.50
   7  -7  -9    7.05    0.60
   7   7  -9    7.65    0.58
  -6  -7   9   19.11    0.73
   6  -7  -9   17.95    0.86
   6   7  -9   19.13    0.76
  -5  -7   9    0.46    0.23
   5  -7  -9    0.51    0.27
   5   7  -9    0.50    0.27
  -4  -7   9   17.44    0.66
   4  -7  -9   17.75    0.76
   4   7  -9   17.46    0.69
   3  -7  -9    0.13    0.21
  -3  -7   9    0.20    0.20
   3   7  -9    0.28    0.24
  -2  -7   9    0.33    0.21
   2  -7  -9    0.16    0.20
  -2   7   9    0.55    0.17
   2   7  -9    0.15    0.25
   2   7  -9    0.87    0.29
  -1  -7   9   19.56    0.68
   1  -7  -9   20.21    0.76
   1  -7  -9   20.65    0.77
   1   7  -9   20.05    0.70
   1   7  -9   20.11    0.78
  -1   7   9   19.15    0.54
   0  -7  -9   11.66    0.59
   0  -7   9   11.45    0.54
   0  -7  -9   13.14    0.60
   0   7   9   13.22    0.47
   0   7  -9   13.17    0.59
   0   7  -9   13.38    0.67
  -1  -7  -9    0.30    0.22
   1  -7   9   -0.04    0.25
  -1   7  -9    0.31    0.30
   1   7   9    0.23    0.20
  -1   7  -9    0.50    0.26
  -2  -7  -9    1.59    0.30
   2  -7   9    2.04    0.36
  -2   7  -9    1.60    0.32
   2   7   9    1.69    0.27
  -2   7  -9    1.01    0.33
   3  -7   9    3.68    0.44
  -3  -7  -9    4.17    0.42
   3   7   9    4.06    0.38
  -3   7  -9    4.29    0.46
  -4  -7  -9    9.69    0.57
   4  -7   9    8.96    0.67
  -4   7  -9    9.10    0.67
   4   7   9    8.59    0.54
   5  -7   9    0.00    0.28
  -5  -7  -9   -0.08    0.21
  -5   7  -9   -0.03    0.33
   5   7   9   -0.03    0.27
  -6  -7  -9    2.27    0.36
   6  -7   9    2.80    0.45
  -6   7  -9    2.93    0.47
   6   7   9    2.85    0.42
   7  -7   9    2.36    0.44
  -7  -7  -9    2.47    0.40
   7   7   9    1.94    0.43
  -7   7  -9    2.72    0.49
  -8  -7  -9    2.15    0.39
   8  -7   9    1.01    0.40
   8   7   9    2.02    0.43
  -8   7  -9    2.14    0.48
   9  -7   9    0.28    0.37
  -9  -7  -9    0.00    0.25
   9   7   9    0.18    0.37
  -9   7  -9    0.74    0.45
  10  -7   9    4.93    0.63
 -10  -7  -9    4.36    0.54
  10   7   9    5.77    0.66
 -10   7  -9    4.76    0.66
  12  -8  -9   29.38    1.43
 -12  -8   9   30.19    1.19
  12   8  -9   32.15    1.29
  11  -8  -9    0.03    0.38
 -11  -8   9    0.24    0.29
  11   8  -9   -0.05    0.39
  10  -8  -9    1.22    0.44
 -10  -8   9    1.86    0.39
  10   8  -9    1.87    0.45
   9  -8  -9   -0.35    0.29
  -9  -8   9    0.05    0.26
   9   8  -9   -0.04    0.32
  -8  -8   9    3.60    0.44
   8  -8  -9    4.52    0.55
   8   8  -9    4.84    0.53
  -7  -8   9   -0.07    0.24
   7  -8  -9    0.14    0.29
   7   8  -9    0.28    0.30
  -6  -8   9    2.03    0.34
   6  -8  -9    1.39    0.34
   6   8  -9    1.52    0.36
  -5  -8   9   -0.04    0.21
   5  -8  -9    0.03    0.23
   5   8  -9    0.10    0.26
   4  -8  -9    7.62    0.60
  -4  -8   9    9.49    0.56
   4   8  -9    8.36    0.55
  -3  -8   9    3.20    0.37
   3  -8  -9    2.45    0.37
   3   8  -9    2.72    0.39
  -3   8   9    3.02    0.25
   3   8  -9    2.83    0.36
  -2  -8   9    7.14    0.50
   2  -8  -9    7.46    0.54
   2   8  -9    7.71    0.55
  -2   8   9    7.48    0.34
   2   8  -9    8.62    0.51
  -1  -8   9    0.37    0.25
   1  -8  -9    0.08    0.25
   1  -8  -9    0.65    0.24
   1   8  -9    0.60    0.26
  -1   8   9    0.51    0.18
   1   8  -9    0.52    0.30
   0  -8  -9   -0.04    0.23
   0   8  -9    0.04    0.29
   0   8  -9    0.20    0.24
   0   8   9   -0.13    0.16
  -1  -8  -9    0.42    0.25
  -1   8  -9    0.53    0.28
  -1   8  -9    0.21    0.31
   1   8   9    0.50    0.20
   2  -8   9    0.03    0.28
  -2  -8  -9    0.24    0.25
  -2   8  -9    0.40    0.28
  -2   8  -9    0.38    0.31
   2   8   9    0.01    0.21
   3  -8   9    1.68    0.39
  -3  -8  -9    2.22    0.36
  -3   8  -9    2.32    0.43
   3   8   9    2.29    0.33
   4  -8   9    9.33    0.74
  -4  -8  -9    9.46    0.62
   4   8   9    8.99    0.56
  -4   8  -9    9.27    0.70
  -5  -8  -9    7.40    0.59
   5  -8   9    6.10    0.60
  -5   8  -9    7.15    0.63
   5   8   9    7.37    0.55
   6  -8   9    0.21    0.34
  -6  -8  -9    0.34    0.28
  -6   8  -9   -0.33    0.35
   6   8   9    0.59    0.32
  -7  -8  -9   -0.26    0.24
   7  -8   9   -0.45    0.29
   7   8   9    0.45    0.33
  -7   8  -9   -0.30    0.37
  -8  -8  -9    0.56    0.33
   8  -8   9    0.08    0.37
  -8   8  -9    0.18    0.39
   8   8   9    0.32    0.38
  -9  -8  -9    0.36    0.31
   9  -8   9    0.63    0.41
   9   8   9    0.32    0.40
  -9   8  -9    1.11    0.48
 -11  -9   9    4.53    0.57
  11  -9  -9    4.10    0.65
  11   9  -9    4.31    0.59
  10  -9  -9   -0.12    0.36
 -10  -9   9    0.32    0.32
  10   9  -9    0.66    0.40
   9  -9  -9    0.17    0.34
  -9  -9   9    0.12    0.29
   9   9  -9    0.49    0.36
  -8  -9   9    2.92    0.44
   8  -9  -9    1.63    0.43
   8   9  -9    2.49    0.44
  -7  -9   9   -0.06    0.25
   7  -9  -9    0.21    0.30
   7   9  -9    0.06    0.31
  -6  -9   9    0.33    0.28
   6  -9  -9    0.12    0.28
   6   9  -9    0.27    0.30
  -5  -9   9    5.08    0.50
   5  -9  -9    4.10    0.51
   5   9  -9    5.61    0.50
  -4  -9   9    0.31    0.26
   4  -9  -9   -0.22    0.24
   4   9  -9   -0.11    0.25
   3  -9  -9    1.67    0.35
  -3  -9   9    2.55    0.38
   3   9  -9    2.16    0.38
   3   9  -9    1.71    0.34
  -2  -9   9   54.97    1.42
   2  -9  -9   58.07    1.63
   2   9  -9   59.86    1.38
   2   9  -9   56.81    1.49
   1  -9  -9    1.64    0.33
  -1  -9   9    1.02    0.33
   1  -9  -9    1.35    0.37
   1   9  -9    1.65    0.33
   1   9  -9    0.24    0.33
   0  -9  -9    7.58    0.63
   0   9  -9    6.98    0.58
   0   9  -9    7.48    0.54
  -1  -9  -9    1.16    0.32
  -1   9  -9    1.22    0.37
  -1   9  -9    1.58    0.33
   2  -9   9    0.20    0.32
  -2  -9  -9   -0.15    0.25
   2   9   9    0.04    0.21
  -2   9  -9   -0.12    0.27
  -2   9  -9    0.06    0.32
  -3  -9  -9    6.29    0.57
   3  -9   9    5.23    0.59
  -3   9  -9    5.15    0.56
   3   9   9    5.77    0.45
  -4  -9  -9    8.41    0.66
   4  -9   9    6.23    0.64
   4   9   9    6.51    0.51
  -4   9  -9    8.11    0.65
  -5  -9  -9   10.16    0.69
   5  -9   9   10.27    0.85
   5   9   9   11.10    0.66
  -5   9  -9   10.75    0.77
  -6  -9  -9    6.77    0.63
   6  -9   9    5.78    0.65
  -6   9  -9    7.69    0.70
   6   9   9    6.24    0.57
   7  -9   9    0.80    0.40
  -7  -9  -9    1.06    0.38
   7   9   9    0.78    0.38
  -7   9  -9    1.18    0.46
  -8  -9  -9    0.30    0.33
   8  -9   9    0.90    0.44
  -8   9  -9    1.63    0.49
   8   9   9    0.30    0.39
   9 -10  -9    2.47    0.52
  -9 -10   9    3.31    0.51
   9  10  -9    4.01    0.55
   8 -10  -9    0.43    0.37
  -8 -10   9    0.24    0.32
   8  10  -9    1.11    0.41
   7 -10  -9    0.12    0.32
  -7 -10   9    0.53    0.32
   7  10  -9    0.57    0.36
   6 -10  -9   -0.18    0.30
  -6 -10   9   -0.30    0.27
   6  10  -9    0.04    0.31
  -5 -10   9    1.41    0.37
   5 -10  -9    0.77    0.35
   5  10  -9    1.54    0.37
  -4 -10   9    0.01    0.28
   4 -10  -9    0.06    0.27
   4  10  -9   -0.04    0.28
   4  10  -9    0.52    0.32
   3 -10  -9    2.21    0.40
  -3 -10   9    2.69    0.44
   3  10  -9    2.91    0.40
   3  10  -9    2.83    0.44
  -2 -10   9    3.01    0.44
   2 -10  -9    3.95    0.50
   2  10  -9    5.11    0.46
   2  10  -9    3.48    0.49
  -1 -10   9    2.75    0.44
   1  10  -9    3.67    0.41
   1  10  -9    2.09    0.42
   0 -10  -9   -0.13    0.30
   0  10  -9    1.08    0.31
   0  10  -9    0.47    0.36
  -1 -10  -9    0.71    0.34
  -1  10  -9    1.14    0.33
  -1  10  -9    0.41    0.37
  -2 -10  -9   -0.50    0.27
  -2  10  -9   -0.05    0.34
  -2  10  -9   -0.31    0.30
   3 -10   9    0.26    0.33
  -3 -10  -9   -0.45    0.27
  -3  10  -9    0.28    0.37
  -4 -10  -9    9.65    0.74
   4 -10   9    9.59    0.82
  -4  10  -9   10.66    0.80
  -5 -10  -9    2.93    0.50
   5 -10   9    2.86    0.55
  -5  10  -9    2.63    0.52
   6 -10   9    1.94    0.50
  -6 -10  -9    2.06    0.46
   6  10   9    2.44    0.46
  -6 -11   9   19.36    0.94
   6 -11  -9   18.77    1.05
   6  11  -9   19.99    0.90
   5 -11  -9    3.28    0.52
  -5 -11   9    3.12    0.50
   5  11  -9    3.49    0.51
   5  11  -9    2.69    0.43
   4 -11  -9   -0.08    0.28
  -4 -11   9   -0.22    0.31
   4  11  -9    0.67    0.32
   4  11  -9   -0.07    0.34
   3 -11  -9    0.40    0.32
  -3 -11   9    0.16    0.32
   3  11  -9    0.32    0.36
   3  11  -9    0.28    0.34
  -2 -11   9    0.33    0.37
   2 -11  -9    0.53    0.32
   2  11  -9    0.15    0.35
   1  11  -9   10.38    0.77
   0 -11  -9    0.15    0.35
   0  11  -9   -0.28    0.37
  -1 -11  -9   -0.36    0.32
  -1  11  -9   -0.24    0.35
  -2 -11  -9   -0.07    0.32
  -3 -11  -9    2.44    0.48
  16   0 -10   15.30    0.99
  15   0 -10    0.19    0.39
  14   0 -10   16.21    0.90
  13   0 -10    0.44    0.35
  12   0 -10    0.46    0.33
  11   0 -10   -0.06    0.28
  10   0 -10   14.22    0.70
   9   0 -10    0.08    0.26
   8   0 -10    0.12    0.24
   7   0 -10   -0.07    0.21
   6   0 -10    1.42    0.26
  -5   0  10    0.09    0.20
   5   0 -10    0.11    0.20
   4   0 -10    9.77    0.45
  -4   0  10    9.94    0.47
   3   0 -10    0.05    0.19
  -3   0  10   -0.04    0.19
   2   0 -10   22.07    0.58
   2   0 -10   22.81    0.65
   1   0 -10   -0.02    0.16
  -1   0  10    0.04    0.06
   1   0 -10    0.01    0.18
  -1   0  10    0.03    0.18
   0   0 -10   24.27    0.49
   0   0 -10   23.57    0.66
   0   0  10   23.55    0.69
   0   0 -10   24.09    0.69
  -1   0 -10    0.07    0.19
  -1   0 -10    0.04    0.06
   1   0  10   -0.09    0.20
  -2   0 -10   21.58    0.68
   2   0  10   21.34    0.71
  -2   0 -10   22.00    0.46
   2   0  10   21.60    0.46
  -3   0 -10    0.17    0.22
   3   0  10   -0.28    0.22
   3   0  10    0.05    0.10
   4   0  10    0.39    0.25
   4   0  10    0.07    0.14
  -4   0 -10    0.02    0.23
   5   0  10    0.01    0.17
   5   0  10   -0.02    0.26
  -5   0 -10    0.26    0.28
  -6   0 -10   34.53    1.06
   6   0  10   34.43    0.91
   6   0  10   33.62    1.04
   7   0  10   -0.12    0.24
   7   0  10   -0.39    0.30
  -7   0 -10    0.18    0.33
   8   0  10    0.80    0.30
   8   0  10    0.77    0.34
  -8   0 -10    0.84    0.37
  -9   0 -10   -0.09    0.33
   9   0  10    0.03    0.30
   9   0  10    0.11    0.35
 -10   0 -10    5.91    0.62
  10   0  10    5.20    0.53
  10   0  10    6.16    0.62
  11   0  10    0.40    0.40
  11   0  10   -0.32    0.35
  12   0  10    2.83    0.56
  12   0  10    0.77    0.45
  13   0  10   -0.28    0.45
  16  -1 -10    0.44    0.39
  16   1 -10    0.56    0.45
  15  -1 -10    0.33    0.38
  15   1 -10    0.68    0.42
  14  -1 -10    0.11    0.34
  14   1 -10    0.23    0.37
  13  -1 -10    2.87    0.46
  13   1 -10    3.12    0.51
  12  -1 -10    1.47    0.35
  12   1 -10    1.29    0.39
  11  -1 -10    1.47    0.36
  11   1 -10    2.10    0.42
  10  -1 -10    0.10    0.29
  10   1 -10    0.52    0.31
   9  -1 -10    4.44    0.42
   9   1 -10    4.77    0.46
   8  -1 -10    1.09    0.27
   8   1 -10    1.36    0.31
   7  -1 -10   12.00    0.54
   7   1 -10   11.06    0.57
   6  -1 -10    8.30    0.43
  -6  -1  10    7.49    0.46
   6   1 -10    7.00    0.44
  -5  -1  10   36.44    0.95
   5  -1 -10   37.57    0.89
   5   1 -10   35.70    0.92
   4  -1 -10   46.72    1.01
  -4  -1  10   46.35    1.07
  -4   1  10   46.22    1.06
   4   1 -10   46.85    1.06
  -3  -1  10   19.14    0.63
   3  -1 -10   19.78    0.51
   3  -1 -10   19.84    0.57
   3   1 -10   19.15    0.62
  -3   1  10   20.06    0.62
   2  -1 -10  102.68    1.76
  -2  -1  10  101.12    1.91
   2  -1 -10  102.35    1.85
   2   1 -10  102.83    1.83
  -2   1  10  102.09    1.65
  -2   1  10  100.96    1.89
   2   1 -10  102.37    1.90
  -1  -1  10    6.89    0.41
   1  -1 -10    8.36    0.36
   1  -1 -10    7.66    0.38
  -1   1  10    7.75    0.25
  -1   1  10    8.02    0.40
   1   1 -10    7.64    0.41
   1   1 -10    7.75    0.39
   0  -1  10    1.53    0.25
   0  -1 -10    1.69    0.23
   0  -1 -10    1.46    0.13
   0   1  10    1.59    0.14
   0   1 -10    1.25    0.25
   0   1  10    1.92    0.26
   0   1 -10    1.83    0.26
  -1  -1 -10    4.16    0.19
  -1  -1 -10    3.95    0.31
   1  -1  10    4.81    0.38
   1   1  10    4.21    0.34
  -1   1 -10    4.07    0.36
  -1   1 -10    4.36    0.36
   2  -1  10   71.76    1.38
   2  -1  10   70.79    1.49
  -2  -1 -10   71.25    1.42
  -2  -1 -10   71.01    1.22
  -2   1 -10   70.32    1.45
   2   1  10   70.28    1.47
   3  -1  10    0.39    0.25
  -3  -1 -10    0.06    0.11
  -3  -1 -10    0.17    0.22
   3  -1  10    0.02    0.12
  -3   1 -10   -0.06    0.22
   3   1  10    0.02    0.22
   4  -1  10   16.37    0.66
  -4  -1 -10   16.04    0.66
   4  -1  10   16.50    0.52
  -4   1 -10   16.75    0.68
   4   1  10   15.79    0.46
   5  -1  10   20.15    0.63
  -5  -1 -10   18.22    0.75
   5  -1  10   19.89    0.77
   5   1  10   19.13    0.76
  -6  -1 -10    1.40    0.35
   6  -1  10    1.18    0.25
   6  -1  10    1.09    0.33
   6   1  10    1.09    0.34
  -6   1 -10    0.89    0.34
  -7  -1 -10   12.16    0.70
   7  -1  10   12.27    0.70
   7  -1  10   11.55    0.60
   7   1  10   13.31    0.75
  -7   1 -10   12.09    0.76
   8  -1  10    0.03    0.26
   8  -1  10    0.05    0.32
  -8  -1 -10    0.42    0.33
   8   1  10    0.15    0.33
  -8   1 -10    0.77    0.38
   9  -1  10    6.95    0.62
   9  -1  10    5.23    0.50
  -9   1 -10    6.77    0.63
   9   1  10    5.69    0.59
  10  -1  10    3.40    0.46
  10  -1  10    3.08    0.51
 -10   1 -10    2.50    0.50
  10   1  10    3.16    0.53
  11  -1  10    5.29    0.57
  11  -1  10    7.40    0.72
 -11   1 -10    7.31    0.72
  11   1  10    7.66    0.74
  12  -1  10    0.48    0.46
  12  -1  10   -0.28    0.38
  12   1  10    0.21    0.44
  13  -1  10    3.30    0.62
  13   1  10    2.22    0.61
  16   2 -10    1.86    0.57
  15  -2 -10    0.03    0.36
  15   2 -10    0.18    0.41
  14  -2 -10    4.41    0.52
  14   2 -10    4.27    0.58
  13  -2 -10    0.25    0.31
  13   2 -10    0.46    0.39
  12  -2 -10    0.17    0.29
  12   2 -10   -0.18    0.34
  11  -2 -10    8.34    0.58
  11   2 -10    9.31    0.66
  10  -2 -10    1.12    0.31
  10   2 -10    1.25    0.35
   9  -2 -10    3.36    0.37
   9   2 -10    3.15    0.40
   8  -2 -10   10.11    0.50
   8   2 -10    9.00    0.58
   7  -2 -10   24.08    0.71
  -7  -2  10   25.16    0.80
   7   2 -10   24.25    0.80
   6  -2 -10   13.50    0.51
  -6  -2  10   12.27    0.58
   6   2 -10   13.79    0.59
   5  -2 -10    6.55    0.35
  -5  -2  10    6.32    0.44
   5   2 -10    6.92    0.44
   4  -2 -10    4.64    0.31
  -4  -2  10    4.69    0.37
   4   2 -10    4.23    0.34
  -4   2  10    4.76    0.35
  -3  -2  10   83.97    1.65
   3  -2 -10   85.73    1.45
   3  -2 -10   84.36    1.55
   3   2 -10   85.37    1.65
  -3   2  10   82.19    1.61
  -2  -2  10    9.41    0.46
   2  -2 -10   11.08    0.39
  -2  -2  10   10.66    0.27
   2  -2 -10   10.32    0.40
   2  -2 -10   10.91    0.36
   2   2 -10   10.68    0.47
  -2   2  10   11.04    0.36
  -2   2  10   10.71    0.46
   2   2 -10   10.38    0.45
   1  -2 -10    3.57    0.20
  -1  -2  10    3.73    0.32
   1  -2 -10    3.25    0.23
  -1  -2  10    3.10    0.13
   1  -2 -10    3.49    0.26
  -1   2  10    3.67    0.30
   1   2 -10    2.80    0.28
  -1   2  10    3.30    0.23
   1   2 -10    2.81    0.28
   0  -2  10   10.70    0.47
   0  -2 -10   10.60    0.34
   0  -2 -10   10.92    0.41
   0   2 -10   11.18    0.49
   0   2  10   10.86    0.35
   0   2  10   10.96    0.47
  -1  -2 -10   52.88    1.10
   1  -2  10   53.66    1.19
   1  -2  10   54.26    1.14
  -1  -2 -10   52.48    0.99
  -1   2 -10   53.28    1.19
   1   2  10   53.51    1.17
  -1   2 -10   52.11    1.18
  -1   2 -10   53.46    0.87
  -2  -2 -10    0.11    0.11
  -2  -2 -10    0.11    0.18
   2  -2  10    0.05    0.14
   2  -2  10    0.18    0.21
  -2   2 -10    0.27    0.24
   2   2  10    0.04    0.22
  -3  -2 -10   29.33    0.69
  -3  -2 -10   30.37    0.83
   3  -2  10   29.50    0.77
   3  -2  10   29.56    0.85
  -3   2 -10   30.57    0.89
   3   2  10   28.16    0.85
   4  -2  10    8.67    0.53
   4  -2  10    8.14    0.42
  -4  -2 -10    7.86    0.49
  -4  -2 -10    7.91    0.36
  -4   2 -10    7.99    0.54
   4   2  10    7.55    0.50
   5  -2  10    9.36    0.48
   5  -2  10    8.58    0.56
  -5  -2 -10    8.87    0.42
  -5  -2 -10    8.22    0.57
  -5   2 -10    8.65    0.60
   5   2  10    8.40    0.57
  -6  -2 -10    0.26    0.30
   6  -2  10    0.11    0.28
  -6  -2 -10    0.23    0.19
   6  -2  10    0.50    0.23
  -6   2 -10    0.20    0.31
   6   2  10    0.02    0.30
   7  -2  10   -0.26    0.29
  -7  -2 -10   -0.05    0.31
   7  -2  10   -0.04    0.23
   7   2  10    0.22    0.33
  -7   2 -10   -0.12    0.32
   8  -2  10   -0.01    0.25
   8  -2  10    0.56    0.32
   8   2  10    0.78    0.37
  -8   2 -10    0.11    0.37
   9  -2  10   10.21    0.70
   9  -2  10    8.78    0.65
  -9   2 -10   10.90    0.77
   9   2  10    9.12    0.71
  10  -2  10   14.28    0.85
  10  -2  10   10.91    0.75
  10   2  10   11.66    0.81
 -10   2 -10   11.56    0.84
  11  -2  10    0.08    0.34
  11  -2  10    0.37    0.41
  11   2  10    0.77    0.44
 -11   2 -10    0.59    0.44
  12  -2  10    5.43    0.62
  12  -2  10    4.83    0.66
  12   2  10    4.51    0.65
  13  -2  10    2.86    0.61
  13  -2  10    2.59    0.56
  13   2  10    3.82    0.68
  16   3 -10   -0.03    0.47
  15   3 -10   -0.06    0.43
  14   3 -10    2.48    0.53
  13  -3 -10    2.11    0.39
  13   3 -10    1.45    0.46
  12  -3 -10    9.71    0.59
  12   3 -10    9.79    0.76
  11  -3 -10    5.51    0.46
  11   3 -10    5.63    0.58
  10  -3 -10   40.97    1.07
  10   3 -10   40.72    1.22
   9  -3 -10    0.54    0.25
  -9  -3  10    1.23    0.32
   9   3 -10    0.91    0.34
  -8  -3  10    7.24    0.54
   8  -3 -10    7.61    0.43
   8   3 -10    6.76    0.51
   7  -3 -10    6.77    0.38
  -7  -3  10    6.37    0.48
   7   3 -10    6.39    0.49
  -6  -3  10   41.33    1.04
   6  -3 -10   39.94    0.89
   6   3 -10   38.87    1.04
   5  -3 -10   39.59    0.85
  -5  -3  10   39.59    0.99
   5   3 -10   39.13    1.00
  -4  -3  10    0.08    0.13
  -4  -3  10    0.08    0.19
   4  -3 -10    0.01    0.13
   4  -3 -10   -0.02    0.09
   4  -3 -10    0.05    0.19
   4   3 -10    0.08    0.21
   3  -3 -10   18.70    0.59
  -3  -3  10   17.56    0.45
  -3  -3  10   17.62    0.59
   3  -3 -10   18.74    0.41
  -3   3  10   17.53    0.54
  -3   3  10   18.00    0.56
   3   3 -10   17.65    0.62
   2  -3 -10   33.56    0.80
  -2  -3  10   33.65    0.66
  -2  -3  10   32.56    0.84
   2  -3 -10   34.02    0.66
   2   3 -10   33.32    0.86
  -2   3  10   35.01    0.79
   2   3 -10   34.14    0.87
  -2   3  10   33.17    0.80
  -1  -3  10    1.91    0.25
   1  -3 -10    1.56    0.16
   1  -3 -10    1.53    0.19
   1  -3 -10    1.75    0.18
  -1  -3  10    1.70    0.14
   1   3 -10    1.56    0.25
  -1   3  10    1.66    0.16
  -1   3  10    1.76    0.23
  -1   3  10    1.76    0.23
   1   3 -10    1.39    0.25
   0  -3 -10   46.17    0.93
   0  -3  10   47.27    1.06
   0  -3 -10   46.59    0.94
   0  -3 -10   46.26    0.93
   0   3  10   46.08    1.02
   0   3 -10   44.68    1.07
   0   3 -10   45.83    1.07
   0   3 -10   46.74    0.82
   1  -3  10    8.43    0.42
  -1  -3 -10    8.15    0.39
  -1  -3 -10    8.50    0.35
   1  -3  10    7.96    0.44
   1   3  10    7.62    0.42
  -1   3 -10    8.57    0.26
  -1   3 -10    7.93    0.47
  -1   3 -10    7.93    0.48
   2  -3  10   18.55    0.61
  -2  -3 -10   18.34    0.53
  -2  -3 -10   17.89    0.59
   2  -3  10   18.66    0.64
   2   3  10   18.98    0.65
  -2   3 -10   18.87    0.45
  -2   3 -10   18.02    0.68
  -2   3 -10   18.46    0.66
  -3  -3 -10   13.17    0.47
  -3  -3 -10   13.31    0.55
   3  -3  10   13.02    0.58
   3  -3  10   13.12    0.54
  -3   3 -10   13.71    0.63
   3   3  10   13.19    0.59
  -3   3 -10   13.85    0.41
   4  -3  10    7.63    0.51
  -4  -3 -10    8.46    0.40
  -4  -3 -10    8.28    0.49
   4  -3  10    8.67    0.48
  -4   3 -10    8.46    0.58
   4   3  10    9.11    0.53
   5  -3  10    0.33    0.21
  -5  -3 -10    0.37    0.19
   5  -3  10    0.33    0.27
  -5   3 -10    0.30    0.31
   5   3  10    0.14    0.28
   6  -3  10    0.81    0.27
   6  -3  10    1.01    0.30
  -6  -3 -10    1.11    0.25
   6   3  10    1.52    0.37
  -6   3 -10    1.35    0.40
   7  -3  10    5.09    0.48
   7  -3  10    4.65    0.43
  -7  -3 -10    5.95    0.44
  -7   3 -10    5.85    0.58
   7   3  10    5.50    0.54
   8  -3  10    1.02    0.31
  -8  -3 -10    1.20    0.28
   8  -3  10    1.15    0.35
  -8   3 -10    1.53    0.43
   8   3  10    1.42    0.40
  -9  -3 -10    2.76    0.38
   9  -3  10    2.94    0.45
   9  -3  10    2.41    0.41
   9   3  10    2.13    0.47
  -9   3 -10    2.56    0.50
  10  -3  10   10.65    0.78
  10  -3  10   10.76    0.74
 -10  -3 -10   10.45    0.65
  10   3  10   10.08    0.81
 -10   3 -10   10.69    0.83
  11  -3  10    1.13    0.42
  11  -3  10    1.75    0.45
 -11  -3 -10    1.78    0.38
 -11   3 -10    1.91    0.53
  11   3  10    1.56    0.50
 -12  -3 -10   -0.24    0.28
  12  -3  10    0.26    0.39
  12  -3  10    1.23    0.45
 -12   3 -10    0.33    0.47
  12   3  10    0.59    0.47
 -13  -3 -10   11.24    0.80
  13  -3  10    9.05    0.79
  13  -3  10   11.35    0.90
  13   3  10   10.50    0.92
  15  -4 -10    0.83    0.59
  15   4 -10    1.58    0.55
  14  -4 -10   -0.85    0.43
  14   4 -10   -0.39    0.37
  13  -4 -10    6.72    0.76
  13   4 -10    9.16    0.77
  12  -4 -10    0.71    0.45
 -12  -4  10    0.81    0.36
  12   4 -10    0.75    0.41
 -11  -4  10    5.01    0.51
  11  -4 -10    4.24    0.58
  11   4 -10    4.28    0.53
 -10  -4  10   28.28    0.99
  10  -4 -10   28.85    1.21
  10  -4 -10   28.95    0.81
  10   4 -10   29.95    1.06
   9  -4 -10   43.05    1.01
  -9  -4  10   43.94    1.20
   9  -4 -10   44.50    1.42
   9   4 -10   42.57    1.24
   8  -4 -10   32.48    0.79
  -8  -4  10   32.17    0.97
   8  -4 -10   32.18    1.14
   8   4 -10   31.10    1.01
   7  -4 -10    8.53    0.62
  -7  -4  10    9.20    0.53
   7  -4 -10    9.70    0.38
   7   4 -10   10.02    0.60
  -6  -4  10   29.97    0.81
   6  -4 -10   29.95    0.60
   6  -4 -10   30.56    0.66
   6  -4 -10   30.61    0.98
  -6  -4  10   29.85    0.87
   6   4 -10   29.64    0.91
   5  -4 -10    1.43    0.28
  -5  -4  10    1.13    0.20
   5  -4 -10    1.36    0.15
  -5  -4  10    1.17    0.25
   5   4 -10    1.17    0.28
   4  -4 -10    2.40    0.29
  -4  -4  10    2.42    0.29
  -4  -4  10    2.37    0.23
   4   4 -10    1.85    0.31
  -4   4  10    2.23    0.25
  -3  -4  10   14.63    0.53
  -3  -4  10   14.18    0.44
   3  -4 -10   13.43    0.54
   3   4 -10   13.77    0.57
  -3   4  10   13.45    0.46
  -3   4  10   13.74    0.48
  -2  -4  10   18.65    0.49
   2  -4 -10   19.35    0.59
  -2  -4  10   19.08    0.60
   2   4 -10   19.79    0.67
   2   4 -10   18.35    0.63
  -2   4  10   18.57    0.56
  -2   4  10   18.36    0.54
  -1  -4  10    0.00    0.12
  -1  -4  10    0.15    0.18
   1  -4 -10    0.07    0.15
   1  -4 -10    0.03    0.12
  -1   4  10   -0.11    0.09
   1   4 -10    0.01    0.10
  -1   4  10   -0.03    0.15
   1   4 -10    0.28    0.21
   1   4 -10   -0.19    0.20
  -1   4  10    0.16    0.17
   0  -4 -10   10.03    0.42
   0  -4  10    9.70    0.45
   0  -4 -10   10.15    0.37
   0   4 -10   10.55    0.52
   0   4  10   10.24    0.36
   0   4  10   10.05    0.45
   0   4 -10    9.86    0.50
   0   4 -10   10.44    0.33
   0   4  10    9.74    0.43
   1  -4  10    1.66    0.26
  -1  -4 -10    1.20    0.20
   1  -4  10    1.35    0.24
  -1   4 -10    1.77    0.32
   1   4  10    1.56    0.25
  -1   4 -10    1.32    0.28
  -1   4 -10    1.73    0.17
  -2  -4 -10    6.97    0.36
   2  -4  10    7.05    0.45
   2  -4  10    6.29    0.42
  -2   4 -10    6.10    0.46
  -2   4 -10    7.32    0.51
   2   4  10    6.61    0.44
   3  -4  10   16.62    0.66
   3  -4  10   16.59    0.62
  -3  -4 -10   17.34    0.57
   3   4  10   16.25    0.65
  -3   4 -10   17.32    0.73
   4  -4  10   -0.05    0.19
  -4  -4 -10   -0.08    0.18
   4  -4  10    0.10    0.23
  -4   4 -10   -0.05    0.29
   4   4  10    0.10    0.25
   5  -4  10    0.87    0.27
   5  -4  10    0.83    0.26
  -5  -4 -10    0.50    0.21
  -5   4 -10    0.69    0.34
   5   4  10    0.68    0.31
  -6  -4 -10   12.89    0.57
   6  -4  10   13.17    0.67
   6  -4  10   13.61    0.65
   6   4  10   13.69    0.73
  -6   4 -10   12.61    0.74
   7  -4  10    1.25    0.32
  -7  -4 -10    0.98    0.27
   7  -4  10    1.14    0.32
  -7   4 -10    1.54    0.41
   7   4  10    1.24    0.38
  -8  -4 -10    5.61    0.47
   8  -4  10    3.44    0.44
   8  -4  10    5.53    0.52
   8   4  10    4.48    0.54
  -8   4 -10    4.06    0.56
  -9  -4 -10    2.10    0.37
   9  -4  10    2.34    0.43
   9  -4  10    1.59    0.38
  -9   4 -10    1.90    0.48
   9   4  10    1.74    0.46
  10  -4  10    1.86    0.43
  10  -4  10    1.20    0.40
 -10  -4 -10    1.67    0.37
 -10   4 -10    1.15    0.49
  10   4  10    1.53    0.47
  11  -4  10    0.33    0.38
 -11  -4 -10   -0.13    0.27
  11   4  10    0.41    0.44
 -11   4 -10    0.03    0.42
  12  -4  10    2.94    0.55
 -12  -4 -10    3.30    0.48
  12   4  10    3.22    0.62
 -12   4 -10    3.06    0.64
  15  -5 -10    2.57    0.66
  15   5 -10    3.89    0.66
  14  -5 -10    6.61    0.80
 -14  -5  10    8.24    0.79
  14   5 -10    7.28    0.76
 -13  -5  10   10.94    0.74
  13  -5 -10    7.65    0.80
  13   5 -10    9.66    0.80
 -12  -5  10    0.95    0.36
  12  -5 -10    0.52    0.43
  12   5 -10    1.31    0.44
  11  -5 -10    7.63    0.72
 -11  -5  10    7.33    0.59
  11   5 -10    6.95    0.64
 -10  -5  10    4.60    0.46
  10  -5 -10    4.90    0.59
 -10  -5  10    6.43    0.54
  10   5 -10    4.98    0.53
  -9  -5  10   43.05    1.17
  -9  -5  10   42.37    1.16
   9  -5 -10   41.22    1.37
   9   5 -10   42.39    1.24
   8  -5 -10    6.76    0.58
  -8  -5  10    6.65    0.49
  -8  -5  10    7.04    0.47
   8   5 -10    6.34    0.53
  -7  -5  10   14.19    0.61
   7  -5 -10   13.78    0.77
  -7  -5  10   15.15    0.60
   7   5 -10   14.84    0.70
  -6  -5  10    4.44    0.38
  -6  -5  10    3.70    0.33
   6  -5 -10    3.91    0.43
   6   5 -10    3.98    0.41
  -5  -5  10    3.74    0.32
   5  -5 -10    3.94    0.39
  -5  -5  10    3.66    0.34
   5   5 -10    2.93    0.36
  -5   5  10    3.64    0.33
  -4  -5  10    0.67    0.19
   4  -5 -10    0.60    0.23
  -4  -5  10    0.73    0.21
  -4   5  10    0.70    0.19
   4   5 -10    0.35    0.26
   3  -5 -10    6.00    0.41
  -3  -5  10    5.66    0.32
  -3  -5  10    5.96    0.36
  -3   5  10    6.04    0.33
  -3   5  10    5.82    0.36
   3   5 -10    6.00    0.47
  -2  -5  10    1.48    0.20
  -2  -5  10    1.57    0.23
   2  -5 -10    1.56    0.23
   2   5 -10    1.62    0.31
   2   5 -10    2.42    0.31
  -2   5  10    1.58    0.21
  -2   5  10    2.00    0.23
  -1  -5  10   14.24    0.46
  -1  -5  10   14.21    0.50
   1  -5 -10   14.56    0.56
   1  -5 -10   14.24    0.53
   1   5 -10   14.16    0.58
  -1   5  10   14.07    0.48
  -1   5  10   13.55    0.32
   1   5 -10   13.58    0.61
  -1   5  10   13.88    0.49
   0  -5  10    5.95    0.37
   0  -5 -10    6.80    0.37
   0  -5 -10    6.64    0.41
   0   5  10    6.58    0.39
   0   5  10    6.45    0.30
   0   5 -10    6.36    0.47
   0   5 -10    7.30    0.50
   1  -5  10   25.09    0.84
   1  -5  10   23.95    0.69
  -1  -5 -10   25.14    0.73
  -1   5 -10   25.35    0.83
  -1   5 -10   24.36    0.79
   1   5  10   25.97    0.73
  -2  -5 -10    0.50    0.20
   2  -5  10   -0.02    0.20
   2  -5  10   -0.12    0.18
   2   5  10    0.14    0.22
  -2   5 -10    0.25    0.26
  -2   5 -10    0.11    0.27
  -3  -5 -10    0.12    0.19
   3  -5  10    0.06    0.21
   3  -5  10    0.30    0.20
  -3   5 -10    0.13    0.29
   3   5  10    0.21    0.25
   4  -5  10   16.04    0.61
  -4  -5 -10   15.66    0.61
   4  -5  10   16.06    0.72
   4   5  10   15.79    0.70
  -4   5 -10   14.92    0.75
   5  -5  10    7.56    0.47
   5  -5  10    7.05    0.53
  -5  -5 -10    7.40    0.48
  -5   5 -10    6.81    0.58
   5   5  10    6.67    0.53
   6  -5  10   11.28    0.57
   6  -5  10   12.99    0.71
  -6  -5 -10   12.63    0.59
   6   5  10   12.58    0.72
  -6   5 -10   11.54    0.74
   7  -5  10    0.74    0.31
   7  -5  10    1.05    0.29
  -7  -5 -10    0.76    0.26
   7   5  10    0.57    0.36
  -7   5 -10    1.08    0.39
   8  -5  10    8.67    0.68
  -8  -5 -10    9.55    0.58
   8  -5  10    8.95    0.58
  -8   5 -10    9.43    0.74
   8   5  10    9.55    0.72
  -9  -5 -10   -0.15    0.23
   9  -5  10    0.06    0.31
   9   5  10    0.29    0.37
  -9   5 -10    1.11    0.44
 -10  -5 -10    0.35    0.28
  10  -5  10    0.14    0.35
  10   5  10   -0.10    0.40
 -10   5 -10    0.30    0.44
 -11  -5 -10    0.26    0.32
  11  -5  10   -0.29    0.35
 -11   5 -10   -0.04    0.44
  11   5  10    0.16    0.46
  12  -5  10    0.07    0.38
 -12  -5 -10   -0.18    0.31
  12   5  10   -0.06    0.43
 -12   5 -10    0.64    0.52
  14  -6 -10    0.67    0.52
 -14  -6  10    0.81    0.38
  14   6 -10    1.04    0.52
 -13  -6  10    0.20    0.32
  13  -6 -10   -0.29    0.41
  13   6 -10    0.71    0.44
 -12  -6  10   -0.15    0.28
  12  -6 -10    0.07    0.40
  12   6 -10    0.21    0.41
  11  -6 -10    9.35    0.81
 -11  -6  10    8.95    0.64
  11   6 -10    8.60    0.71
 -10  -6  10   10.96    0.63
  10  -6 -10   11.47    0.86
 -10  -6  10   11.83    0.67
  10   6 -10   13.29    0.78
  -9  -6  10   -0.03    0.21
   9  -6 -10   -0.11    0.29
  -9  -6  10    0.03    0.23
   9   6 -10    0.15    0.31
  -8  -6  10    8.36    0.50
  -8  -6  10    8.81    0.55
   8  -6 -10    7.99    0.67
   8   6 -10    9.15    0.63
   7  -6 -10    9.03    0.63
  -7  -6  10    9.31    0.49
  -7  -6  10    9.47    0.52
   7   6 -10    9.03    0.60
  -6  -6  10    0.35    0.22
  -6  -6  10    0.49    0.21
   6  -6 -10    0.30    0.26
   6   6 -10    0.22    0.29
  -5  -6  10   10.71    0.51
   5  -6 -10   10.79    0.63
  -5  -6  10   10.18    0.46
   5   6 -10   10.69    0.60
   4  -6 -10    0.56    0.22
  -4  -6  10    0.68    0.19
  -4  -6  10    0.54    0.20
   4   6 -10    1.12    0.30
  -3  -6  10   13.64    0.53
  -3  -6  10   14.20    0.48
   3  -6 -10   14.55    0.64
  -3   6  10   14.75    0.49
  -3   6  10   13.83    0.46
   3   6 -10   13.71    0.62
  -2  -6  10    1.02    0.19
   2  -6 -10    0.83    0.22
  -2  -6  10    0.83    0.20
   2   6 -10    0.64    0.26
   2   6 -10    0.68    0.27
  -2   6  10    0.97    0.19
  -2   6  10    0.91    0.20
   1  -6 -10   23.70    0.80
   1  -6 -10   25.15    0.78
  -1  -6  10   24.92    0.63
  -1  -6  10   26.56    0.72
  -1   6  10   25.39    0.67
   1   6 -10   26.71    0.80
   1   6 -10   25.76    0.85
  -1   6  10   23.96    0.64
   0  -6 -10    5.18    0.41
   0  -6 -10    5.53    0.39
   0  -6  10    5.56    0.32
   0   6  10    5.70    0.38
   0   6 -10    6.38    0.46
   0   6 -10    5.10    0.45
   1  -6  10    5.03    0.45
  -1  -6 -10    5.14    0.40
   1  -6  10    5.02    0.31
   1   6  10    5.12    0.37
  -1   6 -10    5.15    0.47
  -1   6 -10    5.34    0.44
  -2  -6 -10   19.07    0.70
   2  -6  10   20.50    0.57
   2  -6  10   19.44    0.81
  -2   6 -10   19.65    0.80
   2   6  10   18.84    0.67
  -2   6 -10   19.68    0.77
   3  -6  10    4.67    0.44
  -3  -6 -10    5.61    0.44
   3  -6  10    5.00    0.33
  -3   6 -10    5.03    0.49
   3   6  10    5.19    0.43
   4  -6  10   25.36    0.95
  -4  -6 -10   26.01    0.85
   4  -6  10   28.19    0.78
   4   6  10   26.14    0.87
  -4   6 -10   26.41    0.98
   5  -6  10    5.79    0.53
  -5  -6 -10    7.09    0.49
  -5   6 -10    6.13    0.57
   5   6  10    6.82    0.54
  -6  -6 -10   27.05    0.91
   6  -6  10   26.78    1.05
  -6   6 -10   25.15    1.01
   6   6  10   26.61    0.98
  -7  -6 -10    5.99    0.52
   7  -6  10    5.88    0.56
  -7   6 -10    6.28    0.63
   7   6  10    5.87    0.57
   8  -6  10    8.64    0.70
  -8  -6 -10    9.44    0.61
   8   6  10   10.08    0.74
  -8   6 -10    8.49    0.74
  -9  -6 -10   11.01    0.70
   9  -6  10   11.18    0.82
   9   6  10   10.60    0.80
  -9   6 -10   11.06    0.83
  10  -6  10    1.26    0.44
 -10  -6 -10    1.68    0.38
  10   6  10    1.42    0.50
 -10   6 -10    1.89    0.52
 -11  -6 -10    0.11    0.29
  11  -6  10   -0.08    0.37
 -11   6 -10   -0.41    0.45
  11   6  10    0.04    0.45
  13  -7 -10    0.98    0.50
 -13  -7  10    1.71    0.40
  13   7 -10    1.68    0.52
 -12  -7  10    4.69    0.55
  12  -7 -10    4.05    0.64
  12   7 -10    5.59    0.65
  11  -7 -10    9.98    0.86
 -11  -7  10   11.26    0.72
  11   7 -10   12.30    0.83
  10  -7 -10   11.18    0.84
 -10  -7  10   11.66    0.70
  10   7 -10   13.35    0.81
   9  -7 -10    2.48    0.46
  -9  -7  10    3.84    0.44
   9   7 -10    2.95    0.48
   8  -7 -10    1.19    0.36
  -8  -7  10    1.04    0.29
   8   7 -10    0.51    0.33
   7  -7 -10   14.77    0.82
  -7  -7  10   13.87    0.67
   7   7 -10   14.02    0.73
   6  -7 -10    9.11    0.65
  -6  -7  10    8.81    0.54
   6   7 -10    9.56    0.60
   5  -7 -10   15.83    0.75
  -5  -7  10   16.80    0.66
   5   7 -10   15.41    0.71
  -4  -7  10    2.68    0.32
   4  -7 -10    1.95    0.32
   4   7 -10    2.20    0.34
   3  -7 -10    3.55    0.38
  -3  -7  10    3.25    0.33
   3   7 -10    4.04    0.40
   3   7 -10    3.95    0.43
  -3   7  10    4.28    0.30
   2  -7 -10   13.92    0.65
  -2  -7  10   15.59    0.59
   2   7 -10   14.19    0.64
  -2   7  10   14.73    0.49
   2   7 -10   14.04    0.67
   1  -7 -10    9.88    0.57
  -1  -7  10   10.22    0.51
   1  -7 -10    9.18    0.53
   1   7 -10   10.02    0.55
   1   7 -10   10.94    0.64
  -1   7  10   11.27    0.44
   0  -7 -10    1.03    0.27
   0   7 -10    0.68    0.31
   0   7  10    1.20    0.23
   0   7 -10    1.34    0.30
  -1  -7 -10    0.04    0.21
   1  -7  10   -0.04    0.24
  -1   7 -10   -0.08    0.26
  -1   7 -10   -0.37    0.26
   1   7  10    0.03    0.19
  -2  -7 -10    3.70    0.40
   2  -7  10    3.09    0.41
  -2   7 -10    2.73    0.42
   2   7  10    4.23    0.37
  -2   7 -10    4.52    0.44
  -3  -7 -10    0.99    0.28
   3  -7  10    0.64    0.31
   3   7  10    0.97    0.28
  -3   7 -10    0.93    0.35
  -4  -7 -10    3.70    0.41
   4  -7  10    2.94    0.43
   4   7  10    3.29    0.41
  -4   7 -10    2.90    0.45
  -5  -7 -10    6.52    0.53
   5  -7  10    5.20    0.53
   5   7  10    6.74    0.55
  -5   7 -10    6.56    0.61
  -6  -7 -10    1.04    0.30
   6  -7  10    0.24    0.31
   6   7  10    0.45    0.33
  -6   7 -10    0.40    0.39
  -7  -7 -10   -0.23    0.22
   7  -7  10   -0.13    0.29
   7   7  10   -0.27    0.31
  -7   7 -10   -0.10    0.37
   8  -7  10    0.62    0.34
  -8  -7 -10    1.52    0.36
   8   7  10    1.01    0.40
  -8   7 -10    0.56    0.44
   9  -7  10    0.01    0.35
  -9  -7 -10   -0.02    0.28
   9   7  10   -0.09    0.38
  -9   7 -10    0.38    0.42
 -10  -7 -10    0.06    0.28
  10  -7  10   -0.47    0.35
  10   7  10   -0.09    0.42
 -10   7 -10    0.16    0.44
  12  -8 -10    2.53    0.58
 -12  -8  10    2.78    0.46
  12   8 -10    2.84    0.56
  11  -8 -10    2.13    0.52
 -11  -8  10    3.34    0.48
  11   8 -10    2.72    0.53
 -10  -8  10    1.46    0.38
  10  -8 -10    1.43    0.43
  10   8 -10    1.87    0.46
  -9  -8  10    5.42    0.53
   9  -8 -10    5.27    0.62
   9   8 -10    6.48    0.61
   8  -8 -10    0.14    0.30
  -8  -8  10    0.42    0.27
   8   8 -10    0.32    0.34
   7  -8 -10   -0.08    0.29
  -7  -8  10    0.31    0.25
   7   8 -10    0.38    0.32
  -6  -8  10    0.60    0.26
   6  -8 -10    0.38    0.27
   6   8 -10    0.55    0.29
   5  -8 -10    2.09    0.37
  -5  -8  10    2.24    0.33
   5   8 -10    2.57    0.39
   4  -8 -10    5.79    0.51
  -4  -8  10    5.09    0.45
   4   8 -10    5.53    0.47
  -3  -8  10    1.34    0.28
   3  -8 -10    0.87    0.27
   3   8 -10    1.24    0.31
  -3   8  10    0.90    0.21
   3   8 -10    1.06    0.32
  -2  -8  10    5.97    0.46
   2  -8 -10    5.59    0.48
   2   8 -10    6.47    0.55
  -2   8  10    7.14    0.37
   2   8 -10    7.65    0.52
   1  -8 -10    3.67    0.39
  -1  -8  10    3.35    0.37
   1  -8 -10    3.32    0.43
   1   8 -10    4.07    0.47
  -1   8  10    3.81    0.30
   1   8 -10    3.78    0.42
   0  -8 -10   16.25    0.74
   0   8 -10   15.31    0.77
   0   8  10   16.04    0.55
   0   8 -10   15.93    0.69
  -1  -8 -10    0.06    0.25
  -1   8 -10    0.22    0.28
   1   8  10   -0.05    0.19
  -1   8 -10   -0.07    0.32
  -2  -8 -10   11.78    0.66
   2  -8  10   10.98    0.73
   2   8  10   11.62    0.55
  -2   8 -10   11.19    0.64
  -2   8 -10   11.66    0.72
  -3  -8 -10    0.55    0.28
   3  -8  10    0.78    0.33
  -3   8 -10    0.41    0.36
   3   8  10    0.92    0.29
  -4  -8 -10    1.00    0.34
   4  -8  10    1.16    0.37
   4   8  10    1.25    0.33
  -4   8 -10    1.79    0.43
   5  -8  10    4.98    0.55
  -5  -8 -10    6.56    0.57
   5   8  10    5.08    0.50
  -5   8 -10    5.36    0.59
   6  -8  10    1.34    0.41
  -6  -8 -10    1.93    0.38
   6   8  10    1.16    0.37
  -6   8 -10    1.79    0.45
  -7  -8 -10    2.02    0.39
   7  -8  10    2.11    0.46
   7   8  10    1.67    0.42
  -7   8 -10    2.26    0.51
   8  -8  10    0.16    0.37
  -8  -8 -10   -0.07    0.27
  -8   8 -10   -0.15    0.43
   8   8  10    0.39    0.37
  -9  -8 -10    4.90    0.58
   9  -8  10    4.26    0.62
  -9   8 -10    6.48    0.73
   9   8  10    5.38    0.65
  11  -9 -10    3.29    0.59
  10  -9 -10    3.18    0.56
 -10  -9  10    3.26    0.49
  10   9 -10    3.19    0.55
  -9  -9  10    1.17    0.35
   9  -9 -10   -0.45    0.29
   9   9 -10    0.52    0.37
  -8  -9  10    0.54    0.32
   8  -9 -10    0.28    0.34
   8   9 -10    0.60    0.36
  -7  -9  10    2.11    0.40
   7  -9 -10    2.18    0.44
   7   9 -10    2.04    0.41
   6  -9 -10    1.12    0.35
  -6  -9  10    0.99    0.33
   6   9 -10    0.89    0.35
   5  -9 -10    0.06    0.27
  -5  -9  10    0.79    0.30
   5   9 -10    1.01    0.33
   4  -9 -10    0.13    0.27
  -4  -9  10    0.76    0.28
   4   9 -10    0.30    0.29
   4   9 -10    0.49    0.32
   3  -9 -10    8.05    0.62
  -3  -9  10    7.94    0.57
   3   9 -10    7.90    0.58
   3   9 -10    8.52    0.64
  -2  -9  10    3.84    0.43
   2  -9 -10    4.34    0.47
   2   9 -10    5.51    0.48
   2   9 -10    4.07    0.49
   1  -9 -10   10.48    0.68
  -1  -9  10   11.36    0.64
   1  -9 -10   10.19    0.65
   1   9 -10   10.68    0.71
   1   9 -10   10.33    0.61
   0  -9 -10    0.62    0.31
   0   9 -10    0.17    0.27
   0   9 -10    0.14    0.34
  -1  -9 -10    0.27    0.30
  -1   9 -10    0.94    0.32
  -1   9 -10    0.77    0.37
  -2  -9 -10    5.94    0.56
  -2   9 -10    6.34    0.59
  -2   9 -10    6.96    0.56
   2   9  10    5.75    0.44
  -3  -9 -10    3.84    0.49
   3  -9  10    3.08    0.49
  -3   9 -10    3.76    0.51
   3   9  10    3.91    0.41
   4  -9  10    0.18    0.33
  -4  -9 -10    0.10    0.29
  -4   9 -10    0.35    0.38
   4   9  10   -0.07    0.28
   5  -9  10   -0.36    0.32
  -5  -9 -10   -0.17    0.25
   5   9  10    0.35    0.32
  -5   9 -10   -0.13    0.36
   6  -9  10   -0.03    0.32
  -6  -9 -10    0.08    0.30
  -6   9 -10    0.30    0.41
   6   9  10   -0.23    0.32
  -7  -9 -10    2.36    0.44
   7  -9  10    1.62    0.47
   7   9  10    2.28    0.48
  -7   9 -10    1.84    0.51
   8  -9  10    1.32    0.47
   8   9  10    2.11    0.50
  -8   9 -10    1.59    0.52
   9 -10 -10    2.31    0.50
  -9 -10  10    2.71    0.46
   9  10 -10    3.34    0.53
   8 -10 -10    1.43    0.44
  -8 -10  10    1.17    0.39
   8  10 -10    1.11    0.40
  -7 -10  10    0.00    0.29
   7 -10 -10    0.06    0.32
   7  10 -10    1.09    0.39
   6 -10 -10    1.68    0.42
  -6 -10  10    1.86    0.41
   6  10 -10    1.41    0.39
  -5 -10  10    0.90    0.33
   5 -10 -10    1.03    0.36
   5  10 -10    1.57    0.38
   5  10 -10    1.13    0.36
  -4 -10  10    4.82    0.53
   4 -10 -10    4.65    0.53
   4  10 -10    4.50    0.54
   4  10 -10    4.65    0.50
   3 -10 -10    0.30    0.27
  -3 -10  10   -0.34    0.27
   3  10 -10    0.19    0.34
   3  10 -10    0.16    0.29
   2 -10 -10    1.16    0.33
  -2 -10  10    0.50    0.32
   2  10 -10    0.93    0.32
   2  10 -10    0.47    0.34
   1  10 -10   -0.07    0.28
   1  10 -10   -0.07    0.33
   0 -10 -10    0.27    0.32
   0  10 -10    0.03    0.36
   0  10 -10    0.14    0.30
  -1 -10 -10    0.55    0.33
  -1  10 -10    0.09    0.30
  -1  10 -10    0.40    0.38
  -2 -10 -10    0.61    0.36
  -2  10 -10    1.03    0.42
  -2  10 -10    0.89    0.37
  -3 -10 -10    0.75    0.37
   3 -10  10    0.66    0.38
  -3  10 -10    0.80    0.41
  -4 -10 -10   10.47    0.74
   4 -10  10    7.76    0.75
  -4  10 -10   10.30    0.78
   5 -10  10    0.15    0.39
  -5 -10 -10    0.40    0.33
  -5  10 -10    0.51    0.41
  -6 -10 -10    0.44    0.35
   6 -10  10    0.20    0.38
  -6  10 -10    0.12    0.45
  -6 -11  10   10.37    0.76
   6 -11 -10    7.41    0.73
   6  11 -10   10.53    0.78
  -5 -11  10   -0.49    0.28
   5 -11 -10   -0.30    0.30
   5  11 -10    0.41    0.35
   5  11 -10    0.07    0.37
   4 -11 -10    5.08    0.60
  -4 -11  10    3.42    0.52
   4  11 -10    4.21    0.50
   4  11 -10    5.03    0.60
  -3 -11  10    0.40    0.35
   3 -11 -10    0.85    0.33
   3  11 -10   -0.17    0.37
   3  11 -10    0.98    0.35
  -2 -11  10   27.84    1.10
   2  11 -10   28.13    1.14
   2  11 -10   29.54    1.03
   1  11 -10    1.12    0.45
   0 -11 -10   -0.67    0.31
   0  11 -10    0.38    0.40
  -1 -11 -10   -0.03    0.36
  -1  11 -10    0.64    0.42
  -2 -11 -10    5.73    0.65
  -2  11 -10    6.49    0.68
  -3 -11 -10   -0.39    0.31
  16   0 -11    0.41    0.43
  15   0 -11    6.38    0.67
  14   0 -11    0.22    0.37
  13   0 -11    1.20    0.40
  12   0 -11    0.04    0.32
  11   0 -11    4.27    0.48
  10   0 -11   -0.29    0.29
   9   0 -11    9.69    0.60
   8   0 -11    0.34    0.26
   7   0 -11   73.40    1.57
  -6   0  11    0.14    0.23
   6   0 -11   -0.32    0.19
   5   0 -11   43.44    1.04
  -5   0  11   43.84    1.07
  -4   0  11   -0.17    0.20
   4   0 -11   -0.12    0.19
   3   0 -11  319.81    5.05
   3   0 -11  322.19    5.24
  -3   0  11  311.66    5.26
  -2   0  11   -0.02    0.08
   2   0 -11    0.14    0.16
  -2   0  11   -0.05    0.19
   2   0 -11   -0.03    0.19
   1   0 -11   66.65    1.30
  -1   0  11   66.40    1.38
   1   0 -11   64.87    1.34
   0   0 -11    0.04    0.07
   0   0 -11    0.03    0.18
   0   0 -11    0.24    0.21
   0   0  11    0.42    0.21
  -1   0 -11   22.33    0.41
   1   0  11   21.79    0.72
  -1   0 -11   22.36    0.67
  -2   0 -11    0.00    0.08
   2   0  11   -0.17    0.23
  -2   0 -11   -0.08    0.21
   3   0  11   17.95    0.68
  -3   0 -11   18.12    0.68
   3   0  11   17.09    0.43
   4   0  11   -0.01    0.25
   4   0  11    0.16    0.13
  -4   0 -11   -0.22    0.24
  -5   0 -11    0.34    0.29
   5   0  11    0.18    0.17
   5   0  11    0.77    0.31
  -6   0 -11    0.33    0.33
   6   0  11   -0.17    0.20
   6   0  11   -0.33    0.28
  -7   0 -11    1.51    0.40
   7   0  11    0.74    0.26
   7   0  11    1.18    0.37
   8   0  11   -0.40    0.24
  -8   0 -11    0.11    0.32
   8   0  11   -0.02    0.33
   9   0  11    5.36    0.48
   9   0  11    5.63    0.61
  -9   0 -11    6.71    0.65
  10   0  11    0.19    0.38
  10   0  11   -0.76    0.30
 -10   0 -11   -0.57    0.38
  11   0  11   15.47    0.96
  12   0  11   -0.16    0.44
  13   0  11    1.61    0.58
  16  -1 -11    0.18    0.40
  16   1 -11    0.11    0.45
  15  -1 -11    0.52    0.39
  15   1 -11    0.02    0.39
  14  -1 -11    5.84    0.61
  14   1 -11    5.82    0.63
  13  -1 -11    1.63    0.40
  13   1 -11    2.33    0.47
  12  -1 -11    7.15    0.60
  12   1 -11    6.12    0.61
  11  -1 -11    7.94    0.60
  11   1 -11    7.64    0.61
  10  -1 -11    9.12    0.60
  10   1 -11   10.55    0.67
   9  -1 -11    1.38    0.31
   9   1 -11    1.29    0.34
   8  -1 -11    0.58    0.26
   8   1 -11    0.05    0.26
   7  -1 -11   -0.18    0.20
  -7  -1  11   -0.23    0.23
   7   1 -11    0.39    0.25
  -6  -1  11    3.66    0.37
   6  -1 -11    3.65    0.34
   6   1 -11    3.94    0.37
   5  -1 -11   13.99    0.53
  -5  -1  11   13.43    0.57
   5   1 -11   13.15    0.55
  -5   1  11   13.30    0.55
   4  -1 -11   17.93    0.57
  -4  -1  11   17.41    0.63
   4   1 -11   17.86    0.62
  -4   1  11   17.58    0.61
  -3  -1  11    3.29    0.32
   3  -1 -11    4.29    0.32
   3  -1 -11    4.01    0.27
  -3   1  11    4.12    0.34
   3   1 -11    3.66    0.32
   2  -1 -11    3.03    0.28
   2  -1 -11    2.75    0.23
  -2  -1  11    3.41    0.32
   2   1 -11    2.93    0.29
  -2   1  11    3.02    0.19
  -2   1  11    2.65    0.29
   2   1 -11    2.62    0.27
   1  -1 -11    0.16    0.17
  -1  -1  11    0.39    0.23
   1  -1 -11    0.59    0.20
  -1   1  11    0.41    0.10
  -1   1  11    0.31    0.21
   1   1 -11    0.48    0.20
   1   1 -11    0.39    0.22
   0  -1  11    8.68    0.47
   0  -1 -11    9.64    0.27
   0  -1 -11    9.57    0.43
   0   1 -11    9.41    0.47
   0   1 -11   10.17    0.47
   0   1  11    9.44    0.48
  -1  -1 -11    0.33    0.21
   1  -1  11    0.78    0.24
  -1  -1 -11    0.60    0.11
   1   1  11    0.43    0.23
  -1   1 -11    0.50    0.23
   2  -1  11    1.15    0.15
  -2  -1 -11    1.48    0.27
   2  -1  11    1.53    0.29
  -2  -1 -11    1.08    0.13
  -2   1 -11    1.12    0.27
   2   1  11    1.44    0.29
   3  -1  11    4.46    0.27
  -3  -1 -11    4.08    0.24
  -3  -1 -11    4.41    0.39
   3  -1  11    4.43    0.41
  -3   1 -11    3.36    0.38
   3   1  11    4.16    0.39
  -4  -1 -11    3.99    0.27
  -4  -1 -11    4.06    0.40
   4  -1  11    3.75    0.30
   4  -1  11    4.21    0.42
   4   1  11    3.95    0.25
  -4   1 -11    3.27    0.39
   4   1  11    3.35    0.39
  -5  -1 -11    0.91    0.31
   5  -1  11    0.91    0.33
   5  -1  11    1.26    0.22
   5   1  11    0.89    0.19
   5   1  11    0.29    0.30
  -5   1 -11    0.68    0.32
   6  -1  11   18.42    0.78
  -6  -1 -11   16.56    0.77
   6  -1  11   16.62    0.63
  -6   1 -11   14.69    0.77
   6   1  11   17.41    0.62
   6   1  11   16.80    0.80
   7  -1  11    7.67    0.51
   7  -1  11    6.90    0.58
  -7  -1 -11    6.74    0.59
   7   1  11    7.08    0.59
  -7   1 -11    7.22    0.60
   8  -1  11    6.29    0.52
   8  -1  11    6.36    0.59
  -8  -1 -11    6.59    0.62
   8   1  11    5.74    0.57
  -8   1 -11    7.57    0.66
  -9  -1 -11    3.02    0.51
   9  -1  11    2.95    0.49
   9  -1  11    2.33    0.38
   9   1  11    2.11    0.47
  -9   1 -11    2.71    0.50
  10  -1  11    1.51    0.46
  10  -1  11    1.41    0.39
  10   1  11    0.66    0.40
  10   1  11    2.28    0.48
 -10   1 -11    1.13    0.47
  11  -1  11   -0.18    0.34
  11  -1  11    0.96    0.45
 -11   1 -11    0.34    0.43
  11   1  11    0.30    0.43
  12  -1  11    4.96    0.67
  12   1  11    5.87    0.73
  13  -1  11   13.86    1.03
  13   1  11   12.53    1.03
  16   2 -11    0.72    0.48
  15  -2 -11    0.88    0.41
  15   2 -11    0.12    0.40
  14  -2 -11    1.92    0.43
  14   2 -11    3.43    0.55
  13  -2 -11    1.99    0.41
  13   2 -11    1.17    0.42
  12  -2 -11    4.71    0.49
  12   2 -11    3.15    0.49
  11  -2 -11    1.60    0.34
  11   2 -11    1.62    0.40
  10  -2 -11    8.63    0.56
  10   2 -11    8.33    0.62
   9  -2 -11   11.95    0.58
   9   2 -11   11.75    0.69
   8  -2 -11    0.02    0.21
  -8  -2  11   -0.28    0.24
   8   2 -11    0.18    0.27
  -7  -2  11    1.28    0.32
   7  -2 -11    1.35    0.26
   7   2 -11    1.72    0.31
  -6  -2  11    0.21    0.24
   6  -2 -11    0.14    0.20
   6   2 -11    0.15    0.23
  -5  -2  11    2.89    0.33
   5  -2 -11    2.65    0.27
   5   2 -11    2.91    0.34
  -4  -2  11    3.16    0.33
   4  -2 -11    2.61    0.26
   4  -2 -11    3.08    0.23
  -4   2  11    3.00    0.31
   4   2 -11    2.36    0.30
  -3  -2  11   -0.28    0.18
   3  -2 -11    0.18    0.16
   3  -2 -11    0.03    0.12
  -3  -2  11   -0.04    0.09
   3   2 -11    0.02    0.20
  -3   2  11   -0.03    0.19
  -2  -2  11   23.13    0.70
   2  -2 -11   22.56    0.58
   2  -2 -11   22.99    0.62
   2  -2 -11   22.80    0.56
  -2  -2  11   22.52    0.43
  -2   2  11   21.59    0.66
  -2   2  11   23.03    0.55
   2   2 -11   22.33    0.69
   1  -2 -11    7.89    0.26
  -1  -2  11    8.27    0.45
   1  -2 -11    7.87    0.35
  -1   2  11    8.00    0.43
  -1   2  11    7.92    0.30
   1   2 -11    7.44    0.45
   1   2 -11    7.29    0.42
   0  -2 -11    4.24    0.32
   0  -2  11    5.07    0.38
   0  -2 -11    4.83    0.25
   0   2  11    4.44    0.25
   0   2 -11    5.05    0.38
   0   2 -11    5.29    0.40
   0   2  11    4.48    0.36
  -1  -2 -11    8.45    0.31
  -1  -2 -11    8.34    0.42
   1  -2  11    8.02    0.47
  -1   2 -11    8.17    0.47
   1   2  11    8.41    0.47
  -1   2 -11    8.57    0.48
   2  -2  11   32.59    0.79
   2  -2  11   31.80    0.90
  -2  -2 -11   31.70    0.70
  -2  -2 -11   31.65    0.84
  -2   2 -11   31.55    0.91
  -2   2 -11   32.30    0.59
   2   2  11   30.36    0.87
   3  -2  11    2.76    0.34
  -3  -2 -11    3.39    0.35
   3  -2  11    2.93    0.25
  -3  -2 -11    3.23    0.24
  -3   2 -11    2.38    0.35
   3   2  11    2.65    0.36
   4  -2  11   24.65    0.83
  -4  -2 -11   25.18    0.83
  -4  -2 -11   24.26    0.65
   4  -2  11   24.46    0.71
   4   2  11   23.07    0.84
  -4   2 -11   22.91    0.85
   5  -2  11    7.75    0.44
   5  -2  11    6.33    0.50
  -5  -2 -11    6.74    0.52
  -5  -2 -11    6.63    0.37
   5   2  11    6.98    0.56
  -5   2 -11    5.85    0.53
   6  -2  11    9.86    0.55
   6  -2  11   12.12    0.67
  -6  -2 -11   10.28    0.48
  -6  -2 -11   11.42    0.67
   6   2  11   10.72    0.69
  -6   2 -11   10.74    0.70
   7  -2  11   24.96    0.94
  -7  -2 -11   25.21    0.95
  -7  -2 -11   25.71    0.80
   7  -2  11   26.33    0.87
  -7   2 -11   26.67    1.02
   7   2  11   26.03    0.99
   8  -2  11    1.79    0.40
   8  -2  11    0.79    0.29
  -8   2 -11    1.18    0.41
   8   2  11    1.15    0.41
   9  -2  11    2.46    0.45
   9  -2  11    1.39    0.34
   9   2  11    2.52    0.49
  -9   2 -11    3.15    0.54
  10  -2  11   58.86    1.65
  10  -2  11   62.82    1.71
  10   2  11   63.39    1.77
 -10   2 -11   61.68    1.80
  11  -2  11    0.85    0.40
  11  -2  11    1.62    0.48
  11   2  11    1.37    0.50
 -11   2 -11    1.81    0.53
  12  -2  11    8.38    0.77
  12  -2  11   11.02    0.90
 -12   2 -11   10.32    0.90
  12   2  11    8.42    0.83
  13  -2  11    7.24    0.80
  13   2  11    5.23    0.74
  16   3 -11   -0.09    0.47
  15   3 -11    1.16    0.51
  14   3 -11    1.82    0.50
  13  -3 -11    6.84    0.56
  13   3 -11    6.06    0.65
  12  -3 -11    1.38    0.32
  12   3 -11    1.93    0.44
  11  -3 -11   48.09    1.22
  11   3 -11   46.30    1.38
  10  -3 -11   13.53    0.60
 -10  -3  11   12.21    0.70
  10   3 -11   11.74    0.73
   9  -3 -11   62.03    1.36
  -9  -3  11   59.57    1.49
   9   3 -11   60.30    1.53
   8  -3 -11    0.08    0.20
  -8  -3  11    0.39    0.28
   8   3 -11    0.63    0.31
   7  -3 -11    0.42    0.19
  -7  -3  11    0.60    0.27
   7   3 -11    0.90    0.29
  -6  -3  11    8.94    0.50
   6  -3 -11    9.73    0.42
   6   3 -11    8.69    0.52
   5  -3 -11    0.89    0.19
  -5  -3  11    0.47    0.23
   5   3 -11    0.51    0.25
  -4  -3  11   10.73    0.51
   4  -3 -11   10.79    0.40
   4  -3 -11   11.25    0.32
   4  -3 -11   11.25    0.52
  -4  -3  11   11.03    0.38
  -4   3  11    9.87    0.47
   4   3 -11   10.74    0.54
  -3  -3  11    0.95    0.14
   3  -3 -11    1.08    0.20
  -3  -3  11    1.21    0.25
   3  -3 -11    1.22    0.14
   3   3 -11    0.81    0.25
  -3   3  11    0.70    0.21
   2  -3 -11    3.17    0.21
  -2  -3  11    3.13    0.31
  -2  -3  11    2.74    0.19
   2  -3 -11    2.98    0.25
   2   3 -11    2.16    0.27
   2   3 -11    2.13    0.30
  -2   3  11    2.57    0.28
  -1  -3  11   10.77    0.30
  -1  -3  11   11.63    0.50
   1  -3 -11   11.43    0.37
   1  -3 -11   11.27    0.38
   1  -3 -11   11.22    0.41
   1   3 -11   11.59    0.51
   1   3 -11   10.03    0.51
  -1   3  11   11.20    0.48
   0  -3  11    2.15    0.28
   0  -3 -11    1.37    0.18
   0  -3 -11    1.52    0.21
   0  -3 -11    1.56    0.13
   0   3 -11    1.42    0.27
   0   3 -11    1.53    0.28
   0   3  11    1.37    0.25
   0   3 -11    1.54    0.12
   1  -3  11    8.44    0.47
   1  -3  11    8.37    0.42
  -1  -3 -11    7.76    0.39
  -1  -3 -11    8.33    0.35
  -1   3 -11    8.26    0.50
  -1   3 -11    9.20    0.26
   1   3  11    8.91    0.48
  -1   3 -11    7.11    0.49
  -2  -3 -11    1.85    0.22
   2  -3  11    1.88    0.25
  -2  -3 -11    2.42    0.28
   2  -3  11    2.02    0.31
   2   3  11    1.98    0.15
  -2   3 -11    2.28    0.34
  -2   3 -11    2.49    0.17
   2   3  11    2.74    0.33
   3  -3  11   -0.05    0.18
  -3  -3 -11    0.24    0.23
   3  -3  11   -0.05    0.23
  -3  -3 -11    0.04    0.13
  -3   3 -11    0.01    0.12
  -3   3 -11   -0.02    0.27
   3   3  11    0.14    0.24
  -4  -3 -11   17.85    0.70
   4  -3  11   17.69    0.71
  -4  -3 -11   16.66    0.56
   4  -3  11   16.20    0.63
  -4   3 -11   16.67    0.75
   4   3  11   16.07    0.72
  -5  -3 -11   16.57    0.59
   5  -3  11   15.79    0.72
   5  -3  11   16.99    0.67
  -5  -3 -11   16.80    0.71
   5   3  11   16.58    0.74
  -5   3 -11   16.81    0.80
  -6  -3 -11   36.30    0.96
   6  -3  11   38.27    1.12
   6  -3  11   36.56    1.06
  -6   3 -11   36.72    1.17
   6   3  11   35.81    1.14
   7  -3  11   13.13    0.67
   7  -3  11   14.58    0.74
  -7  -3 -11   14.48    0.61
  -7   3 -11   14.61    0.81
   7   3  11   14.17    0.79
   8  -3  11    8.61    0.60
   8  -3  11    8.87    0.65
  -8  -3 -11    7.99    0.52
   8   3  11    7.79    0.66
  -8   3 -11    8.77    0.72
  -9  -3 -11    8.99    0.55
   9  -3  11    9.26    0.72
   9  -3  11    7.70    0.65
  -9   3 -11    7.81    0.71
   9   3  11    7.00    0.67
  10  -3  11    2.76    0.45
 -10  -3 -11    3.24    0.43
  10  -3  11    3.31    0.52
  10   3  11    3.14    0.57
 -10   3 -11    4.49    0.61
 -11  -3 -11   -0.43    0.25
  11  -3  11    0.24    0.35
  11  -3  11   -0.07    0.38
  11   3  11   -0.02    0.42
 -11   3 -11    0.39    0.46
  12  -3  11    5.15    0.65
 -12  -3 -11    4.80    0.55
  12  -3  11    4.79    0.61
  12   3  11    4.42    0.69
 -12   3 -11    4.13    0.67
  15  -4 -11    1.74    0.63
 -15  -4  11    1.69    0.50
  15   4 -11    1.34    0.51
  14  -4 -11    1.96    0.60
 -14  -4  11    1.56    0.46
  14   4 -11    1.43    0.48
 -13  -4  11   15.79    0.86
  13  -4 -11   15.51    1.08
  13   4 -11   16.20    0.95
  12  -4 -11   19.05    1.10
 -12  -4  11   20.15    0.91
  12   4 -11   20.84    0.99
 -11  -4  11   15.67    0.80
  11  -4 -11   15.71    0.97
  11   4 -11   16.75    0.85
 -10  -4  11    6.98    0.59
  10  -4 -11    6.41    0.66
  10  -4 -11    6.63    0.43
  10   4 -11    6.34    0.57
  -9  -4  11    0.81    0.31
   9  -4 -11    0.25    0.33
   9  -4 -11    0.60    0.21
   9   4 -11    1.50    0.36
   8  -4 -11   12.49    0.47
  -8  -4  11   12.34    0.63
   8  -4 -11   12.53    0.76
   8   4 -11   11.01    0.68
  -7  -4  11    2.61    0.30
   7  -4 -11    1.93    0.38
  -7  -4  11    2.59    0.35
   7  -4 -11    2.67    0.25
   7   4 -11    2.21    0.37
   6  -4 -11   11.69    0.63
   6  -4 -11   11.62    0.39
  -6  -4  11   12.23    0.58
   6  -4 -11   11.68    0.33
  -6  -4  11   11.69    0.48
   6   4 -11   11.84    0.61
   5  -4 -11    1.46    0.17
   5  -4 -11    1.57    0.29
  -5  -4  11    1.65    0.28
  -5  -4  11    1.70    0.22
   5   4 -11    1.76    0.32
  -4  -4  11    5.67    0.31
   4  -4 -11    6.59    0.44
  -4  -4  11    5.77    0.41
  -4   4  11    6.07    0.40
   4   4 -11    6.84    0.46
   3  -4 -11    6.95    0.41
  -3  -4  11    7.20    0.32
  -3  -4  11    7.58    0.45
   3   4 -11    6.98    0.48
  -3   4  11    7.12    0.39
  -3   4  11    7.43    0.40
  -2  -4  11    0.21    0.20
   2  -4 -11    0.32    0.15
  -2  -4  11    0.40    0.13
   2  -4 -11    0.35    0.10
  -2   4  11    0.20    0.19
   2   4 -11    0.39    0.23
   2   4 -11    0.69    0.24
  -2   4  11    0.37    0.17
   1  -4 -11    3.38    0.23
   1  -4 -11    2.74    0.22
  -1  -4  11    2.83    0.20
   1  -4 -11    3.69    0.30
  -1  -4  11    3.25    0.32
   1   4 -11    2.83    0.33
  -1   4  11    2.68    0.29
  -1   4  11    2.68    0.29
  -1   4  11    2.95    0.21
   1   4 -11    3.19    0.35
   0  -4 -11   24.74    0.67
   0  -4  11   24.03    0.72
   0  -4 -11   23.40    0.59
   0  -4 -11   24.06    0.62
   0   4 -11   24.32    0.77
   0   4  11   22.98    0.70
   0   4 -11   25.04    0.80
   0   4 -11   24.25    0.54
  -1  -4 -11    5.69    0.35
  -1  -4 -11    6.19    0.36
   1  -4  11    5.71    0.41
   1  -4  11    5.45    0.42
  -1   4 -11    5.75    0.25
   1   4  11    5.49    0.42
  -1   4 -11    6.17    0.47
  -1   4 -11    5.63    0.46
  -2  -4 -11   -0.02    0.14
   2  -4  11   -0.15    0.18
   2  -4  11   -0.29    0.19
  -2   4 -11   -0.18    0.27
   2   4  11   -0.08    0.23
  -2   4 -11    0.38    0.29
   3  -4  11   11.00    0.55
   3  -4  11   10.65    0.54
  -3  -4 -11   11.31    0.48
   3   4  11   11.45    0.59
  -3   4 -11   11.99    0.66
   4  -4  11    4.34    0.41
   4  -4  11    4.10    0.37
  -4  -4 -11    4.28    0.35
  -4   4 -11    4.52    0.47
   4   4  11    4.50    0.45
   5  -4  11   34.83    1.05
   5  -4  11   34.84    1.02
  -5  -4 -11   35.07    0.93
  -5   4 -11   34.17    1.12
   5   4  11   34.36    1.07
  -6  -4 -11    6.26    0.44
   6  -4  11    5.17    0.45
   6  -4  11    5.58    0.49
  -6   4 -11    4.70    0.53
   6   4  11    5.29    0.52
   7  -4  11    6.63    0.56
   7  -4  11    6.97    0.55
  -7  -4 -11    7.87    0.51
  -7   4 -11    7.22    0.65
   7   4  11    6.14    0.58
  -8  -4 -11    1.08    0.28
   8  -4  11    1.11    0.34
   8  -4  11    1.89    0.40
   8   4  11    1.93    0.46
  -8   4 -11    2.37    0.48
   9  -4  11    2.87    0.46
  -9  -4 -11    2.63    0.38
   9  -4  11    1.79    0.39
  -9   4 -11    1.43    0.49
   9   4  11    2.91    0.53
 -10  -4 -11    1.15    0.35
  10  -4  11    1.46    0.43
  10  -4  11    0.97    0.38
  10   4  11    0.84    0.45
 -10   4 -11    1.08    0.46
 -11  -4 -11    1.43    0.37
  11  -4  11    0.83    0.41
 -11   4 -11    1.81    0.55
  11   4  11    1.01    0.50
 -12  -4 -11   -0.32    0.27
  12  -4  11   -0.62    0.37
  12   4  11    0.81    0.53
 -12   4 -11    0.47    0.50
  15  -5 -11    0.33    0.52
  15   5 -11    0.67    0.49
  14  -5 -11    2.12    0.58
 -14  -5  11    2.20    0.49
[truncated: 351,606 more chars]
