# Supplementary material for: Synthesis and crystal structure of 1,3-bis­(acet­oxymeth­yl)-5-{[(4,6-di­methyl­pyridin-2-yl)amino]­methyl}-2,4,6-tri­ethyl­benzene
Source: Acta Crystallogr E Crystallogr Commun. 2024 Aug 13;80(Pt 9):947–50. doi: 10.1107/S2056989024007515 (PMC11389680; doi:10.1107/S2056989024007515)
Supplement: Supplementary file 2 [file e-80-00947-Isup2.hkl]

data_I                                                                          
_shelx_title ' Stapf_21_0m in P2(1)/n'                                          
_shelx_refln_list_code          4                                               
_shelx_F_calc_maximum      185.90                                               
_exptl_crystal_F_000       952.00                                               
_reflns_d_resolution_high  0.7545                                               
                                                                                
loop_                                                                           
 _space_group_symop_operation_xyz                                               
 'x, y, z'                                                                      
 '-x+1/2, y+1/2, -z+1/2'                                                        
 '-x, -y, -z'                                                                   
 'x-1/2, -y-1/2, z-1/2'                                                         
                                                                                
_cell_length_a    12.5184                                                       
_cell_length_b     9.1855                                                       
_cell_length_c    22.1339                                                       
_cell_angle_alpha  90.000                                                       
_cell_angle_beta  105.133                                                       
_cell_angle_gamma  90.000                                                       
                                                                                
_shelx_F_squared_multiplier     1.000                                           
                                                                                
loop_                                                                           
 _refln_index_h                                                                 
 _refln_index_k                                                                 
 _refln_index_l                                                                 
 _refln_F_squared_calc                                                          
 _refln_F_squared_meas                                                          
 _refln_F_squared_sigma                                                         
 _refln_observed_status                                                         
   2   0   0       7052.36       6761.06       267.55 o                         
   4   0   0      10240.96       9626.60       110.70 o                         
   6   0   0         25.75         36.15         8.68 o                         
   8   0   0        450.86        375.65        20.25 o                         
  10   0   0        252.24        281.65        21.33 o                         
  12   0   0          9.24        -16.81        11.21 o                         
  14   0   0          0.95        -17.35        11.57 o                         
  16   0   0        351.67        403.13        33.26 o                         
   1   1   0       1156.68        530.75         9.76 o                         
   2   1   0       4075.62       3864.42        25.77 o                         
   3   1   0       2848.24       2532.00        18.74 o                         
   4   1   0       1211.45       1160.58        11.77 o                         
   5   1   0        103.83         99.19         5.56 o                         
   6   1   0        244.85        306.20        11.25 o                         
   7   1   0        405.38        381.28        12.89 o                         
   8   1   0         30.93         44.63         8.32 o                         
   9   1   0        821.98        785.87        20.57 o                         
  10   1   0         95.24         98.75        10.59 o                         
  11   1   0        304.69        331.74        28.92 o                         
  12   1   0          0.46          9.35         8.75 o                         
  13   1   0         35.49         35.61        10.48 o                         
  14   1   0         15.98         12.85        10.73 o                         
  15   1   0          2.54         25.50        15.91 o                         
   0   2   0       2393.95       2473.94        25.03 o                         
   1   2   0      11485.36      12152.84        66.21 o                         
   2   2   0       5533.98       5542.28        35.43 o                         
   3   2   0       4738.93       4835.28        37.45 o                         
   4   2   0       1694.25       1775.38        20.19 o                         
   5   2   0          2.36         13.33         3.85 o                         
   6   2   0        708.09        646.39        12.29 o                         
   7   2   0        685.38        665.57        16.34 o                         
   8   2   0         16.78         15.47         6.26 o                         
   9   2   0          5.16          4.22         6.74 o                         
  10   2   0         19.10         17.76         7.90 o                         
  11   2   0         33.21         30.02         8.75 o                         
  12   2   0         32.17         41.05         9.67 o                         
  13   2   0        224.74        255.18        16.96 o                         
  14   2   0          7.48          3.84        10.14 o                         
  15   2   0          2.83          0.36        19.16 o                         
   1   3   0       1002.60       1077.59         7.84 o                         
   2   3   0        105.38         91.13         2.55 o                         
   3   3   0        236.02        247.66         3.46 o                         
   4   3   0       1151.76       1256.81        15.95 o                         
   5   3   0        738.82        761.97        10.10 o                         
   6   3   0       1504.64       1421.86        17.38 o                         
   7   3   0        381.77        359.41         9.30 o                         
   8   3   0        773.79        742.89        15.92 o                         
   9   3   0          0.00          0.74         5.56 o                         
  10   3   0         18.54         18.62         6.69 o                         
  11   3   0         12.99         11.01         6.72 o                         
  12   3   0         26.25         28.71         7.97 o                         
  13   3   0          0.22         -2.17         7.39 o                         
  14   3   0        203.01        197.46        13.67 o                         
  15   3   0        262.80        273.26        21.09 o                         
   0   4   0      15528.04      15886.14       183.25 o                         
   1   4   0       1229.98       1368.41        10.66 o                         
   2   4   0        176.95        189.40         4.04 o                         
   3   4   0       2441.11       2709.42        17.19 o                         
   4   4   0       1436.18       1457.00        13.11 o                         
   5   4   0         71.83         73.19         3.23 o                         
   6   4   0       1672.25       1855.67        23.63 o                         
   7   4   0        495.53        544.74         9.79 o                         
   8   4   0       1986.48       1902.80        23.30 o                         
   9   4   0        411.55        425.94        13.40 o                         
  10   4   0        230.43        204.99        14.40 o                         
  11   4   0         29.90         29.72         7.77 o                         
  12   4   0         18.69         17.62         7.22 o                         
  13   4   0          0.08          2.43        18.62 o                         
  14   4   0         15.32         15.92        24.77 o                         
  15   4   0         58.20         75.05        27.12 o                         
   1   5   0       3013.32       3222.75        22.25 o                         
   2   5   0        194.33        190.55         3.83 o                         
   3   5   0       1340.86       1281.96        13.09 o                         
   4   5   0        577.94        611.22         8.94 o                         
   5   5   0        211.49        215.57         5.34 o                         
   6   5   0        826.02        844.69         9.24 o                         
   7   5   0       2055.42       1946.32        20.13 o                         
   8   5   0        516.10        533.46        10.33 o                         
   9   5   0        818.80        783.71        13.83 o                         
  10   5   0         34.68         31.78         7.17 o                         
  11   5   0        258.81        235.50        12.81 o                         
  12   5   0          2.44          6.51         7.34 o                         
  13   5   0         47.43         38.51         9.43 o                         
  14   5   0         64.63         72.83        11.03 o                         
   0   6   0        167.90        149.47         9.16 o                         
   1   6   0         70.81         65.40         2.76 o                         
   2   6   0         38.13         34.65         2.31 o                         
   3   6   0          4.49          9.30         2.56 o                         
   4   6   0         66.90         52.22         3.70 o                         
   5   6   0        156.92        137.21         5.54 o                         
   6   6   0         12.75         22.92         3.41 o                         
   7   6   0       1132.79       1156.12        14.91 o                         
   8   6   0         21.64         19.41         5.06 o                         
   9   6   0         13.07         18.88         6.84 o                         
  10   6   0        145.68        134.00        10.42 o                         
  11   6   0          1.72          0.46         6.67 o                         
  12   6   0          5.77          5.85         7.44 o                         
  13   6   0         63.43         58.67         9.95 o                         
   1   7   0       1097.52       1172.49        11.62 o                         
   2   7   0        397.64        396.14         5.82 o                         
   3   7   0         56.26         60.27         3.82 o                         
   4   7   0         89.66         94.38         5.65 o                         
   5   7   0        166.77        169.56         7.26 o                         
   6   7   0        113.18        116.99        13.16 o                         
   7   7   0        774.49        744.47        14.55 o                         
   8   7   0         86.86         82.82         6.80 o                         
   9   7   0        112.14        132.38        10.28 o                         
  10   7   0        253.04        234.97        13.27 o                         
  11   7   0        198.45        184.27        19.80 o                         
  12   7   0         46.42         45.41         9.19 o                         
  13   7   0          0.85         14.25         8.60 o                         
   0   8   0         39.86         38.60         3.63 o                         
   1   8   0         82.91         71.61         6.47 o                         
   2   8   0        312.36        321.41         6.69 o                         
   3   8   0        598.98        561.23        14.14 o                         
   4   8   0        393.96        401.37         9.95 o                         
   5   8   0        423.81        434.01        11.01 o                         
   6   8   0        531.63        533.16        12.43 o                         
   7   8   0        413.19        414.01        11.82 o                         
   8   8   0         29.87         21.50         6.78 o                         
   9   8   0          0.88          6.08         7.83 o                         
  10   8   0         54.04         55.68         8.89 o                         
  11   8   0        203.87        192.49        13.13 o                         
  12   8   0         63.59         64.58        10.17 o                         
   1   9   0         13.77         13.48         3.15 o                         
   2   9   0        522.80        491.30        10.46 o                         
   3   9   0         18.02          9.81         4.85 o                         
   4   9   0          6.71          6.53         5.15 o                         
   5   9   0        163.83        165.39        14.11 o                         
   6   9   0        198.80        183.68        10.67 o                         
   7   9   0        135.84        142.83        15.77 o                         
   8   9   0        330.48        357.43        15.24 o                         
   9   9   0          0.18         10.14         6.75 o                         
  10   9   0          9.96         -0.67         7.05 o                         
   0  10   0        159.44        153.66        18.08 o                         
   1  10   0          0.27         -1.97         7.03 o                         
   2  10   0          4.27          4.77         5.37 o                         
   3  10   0          0.26         -6.91         6.63 o                         
   4  10   0          2.93         14.60         8.17 o                         
   5  10   0         43.74         65.48         9.04 o                         
   6  10   0         73.69         84.86         8.79 o                         
   7  10   0         76.66         97.66         9.74 o                         
   8  10   0         37.75         31.31         8.00 o                         
   9  10   0        127.86        142.89        11.80 o                         
   1  11   0        216.46        200.30        21.69 o                         
   2  11   0         73.54         84.98        12.83 o                         
   3  11   0         84.69         92.00        11.84 o                         
   4  11   0         11.22         23.12         9.16 o                         
   5  11   0         77.27        110.06        13.16 o                         
   6  11   0         31.86         57.57        11.43 o                         
   1  12   0         14.34         -7.59        13.02 o                         
   2  12   0        137.59        143.90        20.25 o                         
 -15   0   1         47.70         76.65        19.16 o                         
 -13   0   1         41.87         38.32        15.19 o                         
 -11   0   1       1511.85       1493.92        44.11 o                         
  -9   0   1         96.45         70.86        13.02 o                         
  -7   0   1        386.87        320.69        16.63 o                         
  -5   0   1        378.19        357.93        15.19 o                         
  -3   0   1       8600.44       8843.91       116.42 o                         
   3   0   1       2940.74       2686.82        24.13 o                         
   5   0   1        302.62        314.55        14.82 o                         
   7   0   1        191.24        168.12        13.74 o                         
   9   0   1         10.34          3.62        10.12 o                         
  11   0   1       3108.28       3119.07        71.59 o                         
  13   0   1        118.09        117.86        18.44 o                         
  15   0   1          6.27          1.08        16.27 o                         
 -16   1   1         22.42         47.67        13.03 o                         
 -15   1   1        196.58        235.75        18.02 o                         
 -14   1   1         51.51         32.41        11.75 o                         
 -13   1   1        264.84        295.21        30.73 o                         
 -12   1   1          0.67         -7.14         7.64 o                         
 -11   1   1         63.47         79.97        10.85 o                         
 -10   1   1         85.77         96.20        10.33 o                         
  -9   1   1        858.71        870.01        21.08 o                         
  -8   1   1         12.18         29.32         6.59 o                         
  -7   1   1       2676.57       2724.20        39.49 o                         
  -6   1   1       3250.97       3395.27        45.50 o                         
  -5   1   1        126.08        136.32         7.40 o                         
  -4   1   1       2524.76       2565.45        22.95 o                         
  -3   1   1       4638.74       4516.17        33.59 o                         
  -2   1   1        891.79        820.96         6.73 o                         
  -1   1   1          6.88          4.03         1.01 o                         
   1   1   1      15194.89      14665.51       213.09 o                         
   2   1   1          9.79         19.21         1.78 o                         
   3   1   1      16528.58      16449.52        96.94 o                         
   4   1   1        714.99        713.87         9.94 o                         
   5   1   1        276.88        254.21         8.00 o                         
   6   1   1        219.89        257.33         8.75 o                         
   7   1   1         16.71         10.15         5.97 o                         
   8   1   1        139.93        150.68        17.90 o                         
   9   1   1        114.14         89.27         9.45 o                         
  10   1   1         67.80         49.17         9.16 o                         
  11   1   1        159.79        170.19        13.15 o                         
  12   1   1        333.83        377.08        18.40 o                         
  13   1   1          1.67          8.48         9.31 o                         
  14   1   1        121.73        124.83        14.43 o                         
  15   1   1         14.66         19.62        11.73 o                         
 -15   2   1         31.61         26.25        11.81 o                         
 -14   2   1          0.34         11.16        11.39 o                         
 -13   2   1         17.15          6.54         9.16 o                         
 -12   2   1        219.79        192.66        14.21 o                         
 -11   2   1         15.76         20.35         8.03 o                         
 -10   2   1        278.29        266.88        14.57 o                         
  -9   2   1        170.32        185.46        11.47 o                         
  -8   2   1        441.37        390.03        15.55 o                         
  -7   2   1        511.05        536.47        14.80 o                         
  -6   2   1          5.07          9.96         4.94 o                         
  -5   2   1         58.41         55.19         3.87 o                         
  -4   2   1       7666.16       7612.96        51.38 o                         
  -3   2   1          0.00          1.22         1.70 o                         
  -2   2   1       1043.30       1144.48         7.86 o                         
  -1   2   1        358.25        330.49         2.86 o                         
   0   2   1       6010.01       6396.84        37.05 o                         
   1   2   1      18000.75      18189.30       126.54 o                         
   2   2   1       1639.08       1709.20        10.53 o                         
   3   2   1         30.14         28.57         2.21 o                         
   4   2   1       6680.30       6530.91        67.00 o                         
   5   2   1        158.76        179.90        13.20 o                         
   6   2   1         21.12         45.11         8.42 o                         
   7   2   1         73.88         80.64         6.32 o                         
   8   2   1       1476.86       1459.65        27.44 o                         
   9   2   1       1903.32       1826.56        43.57 o                         
  10   2   1        796.77        777.60        21.71 o                         
  11   2   1         26.85         29.23         8.75 o                         
  12   2   1        765.21        799.30        24.48 o                         
  13   2   1         31.07         26.78        10.24 o                         
  14   2   1         19.67         31.71        11.57 o                         
  15   2   1         18.78         19.61        14.64 o                         
 -15   3   1          2.58        -13.91        11.94 o                         
 -14   3   1          2.51         -4.79         7.89 o                         
 -13   3   1        115.33        103.15        10.64 o                         
 -12   3   1         86.33         91.67        11.64 o                         
 -11   3   1        115.78        112.43        13.21 o                         
 -10   3   1         76.70         84.93         8.18 o                         
  -9   3   1        138.50        151.21        10.76 o                         
  -8   3   1        769.92        722.70        15.72 o                         
  -7   3   1        348.89        337.62        10.72 o                         
  -6   3   1       6932.06       7126.26        62.08 o                         
  -5   3   1        134.39        149.32         4.85 o                         
  -4   3   1        662.75        743.46         7.37 o                         
  -3   3   1        177.17        170.11         3.42 o                         
  -2   3   1        519.66        588.14         4.86 o                         
  -1   3   1        324.35        351.14         4.33 o                         
   0   3   1        786.33        898.46         7.65 o                         
   1   3   1       2018.99       2030.72        12.88 o                         
   2   3   1         93.72        114.70         2.14 o                         
   3   3   1         52.14         61.95         2.51 o                         
   4   3   1       1172.79       1182.34        10.33 o                         
   5   3   1       1239.30       1288.63        15.62 o                         
   6   3   1        247.29        238.15         7.70 o                         
   7   3   1        397.18        422.36        10.34 o                         
   8   3   1       1092.92       1043.30        16.39 o                         
   9   3   1        274.57        283.02        12.85 o                         
  10   3   1        111.96         95.89         8.70 o                         
  11   3   1        399.82        368.62        17.00 o                         
  12   3   1          6.06          4.58         7.38 o                         
  13   3   1         62.00         41.19         9.04 o                         
  14   3   1         33.70         20.30        19.76 o                         
  15   3   1          0.01        -11.54        11.73 o                         
 -15   4   1         53.34         31.95        14.05 o                         
 -14   4   1        288.85        311.84        48.81 o                         
 -13   4   1          1.31         -3.80         9.97 o                         
 -12   4   1         64.89         58.23         8.47 o                         
 -11   4   1        279.65        276.19        13.13 o                         
 -10   4   1          3.50          6.07         5.70 o                         
  -9   4   1        433.30        394.01        12.82 o                         
  -8   4   1       1285.87       1360.35        21.75 o                         
  -7   4   1         91.80         99.12         5.54 o                         
  -6   4   1         38.88         52.40         3.67 o                         
  -5   4   1        417.93        425.04         5.57 o                         
  -4   4   1         73.10         71.64         3.95 o                         
  -3   4   1         90.01        128.28         2.76 o                         
  -2   4   1        736.45        798.38         8.28 o                         
  -1   4   1        784.13        879.68         8.15 o                         
   0   4   1        445.63        517.21         6.35 o                         
   1   4   1          0.00         -0.41         1.30 o                         
   2   4   1        710.38        913.14         9.54 o                         
   3   4   1       6637.51       7049.32        43.89 o                         
   4   4   1         54.43         55.74         2.68 o                         
   5   4   1        139.32        150.00         5.02 o                         
   6   4   1        658.03        729.63        11.75 o                         
   7   4   1        110.39        103.72         5.39 o                         
   8   4   1        111.88         99.92         6.72 o                         
   9   4   1        113.90         92.68         6.78 o                         
  10   4   1        942.08        888.49        19.49 o                         
  11   4   1        401.94        391.25        14.71 o                         
  12   4   1          0.36          3.11         6.86 o                         
  13   4   1          4.90         -5.78        10.74 o                         
  14   4   1         45.20         28.06        24.22 o                         
 -14   5   1          3.77          6.10         8.61 o                         
 -13   5   1         61.82         48.49        10.24 o                         
 -12   5   1          3.94          1.47         7.17 o                         
 -11   5   1          1.00         -5.06         6.27 o                         
 -10   5   1          0.69          6.42         6.17 o                         
  -9   5   1        758.61        736.56        14.24 o                         
  -8   5   1       2421.41       2558.65        25.21 o                         
  -7   5   1          4.99          3.61         2.87 o                         
  -6   5   1        139.22        152.86         5.70 o                         
  -5   5   1        127.13        128.06         5.31 o                         
  -4   5   1         69.12         87.90         2.70 o                         
  -3   5   1        529.57        573.27         7.62 o                         
  -2   5   1         75.56         85.98         3.88 o                         
  -1   5   1         16.70         13.07         1.90 o                         
   0   5   1         20.39         26.42         2.18 o                         
   1   5   1        178.01        210.92         2.94 o                         
   2   5   1       2032.51       2268.64        17.65 o                         
   3   5   1          0.07          2.24         2.38 o                         
   4   5   1        238.83        237.95         6.11 o                         
   5   5   1        105.01        127.33         4.51 o                         
   6   5   1        320.80        372.42         7.51 o                         
   7   5   1        850.22        805.55        11.90 o                         
   8   5   1        165.64        173.55         7.20 o                         
   9   5   1         12.48         14.42         4.32 o                         
  10   5   1        436.69        420.09        15.24 o                         
  11   5   1        170.82        175.78        11.81 o                         
  12   5   1         47.78         45.90        23.52 o                         
  13   5   1          0.04        -10.84         7.28 o                         
  14   5   1         27.39         19.47         9.38 o                         
 -14   6   1        122.28        140.59        13.37 o                         
 -13   6   1         24.55         28.23         9.23 o                         
 -12   6   1        226.81        185.29        20.49 o                         
 -11   6   1         28.86         15.18         7.39 o                         
 -10   6   1          6.67         19.16         7.07 o                         
  -9   6   1        140.57        132.44         9.56 o                         
  -8   6   1       1812.97       1704.82        20.03 o                         
  -7   6   1        290.66        299.55         8.00 o                         
  -6   6   1        585.81        604.37        10.43 o                         
  -5   6   1         54.20         50.07         4.02 o                         
  -4   6   1        316.39        319.31         6.78 o                         
  -3   6   1        344.63        367.48         6.38 o                         
  -2   6   1         68.32         86.94         4.34 o                         
  -1   6   1         81.47         82.94         3.09 o                         
   0   6   1        335.77        349.55         5.09 o                         
   1   6   1        382.13        398.05         4.45 o                         
   2   6   1        385.09        347.22         5.62 o                         
   3   6   1         67.23         84.84         6.63 o                         
   4   6   1        346.67        374.94         7.70 o                         
   5   6   1        106.01        100.96         5.12 o                         
   6   6   1          1.77          0.61         2.86 o                         
   7   6   1        143.12        142.45         9.50 o                         
   8   6   1         89.31         62.75         6.18 o                         
   9   6   1         15.89         11.11         5.53 o                         
  10   6   1        372.73        353.20        30.47 o                         
  11   6   1         71.86         80.55         9.42 o                         
  12   6   1        349.68        357.74        22.96 o                         
  13   6   1         21.01         12.27         9.04 o                         
 -13   7   1         20.28         18.75         8.92 o                         
 -12   7   1        255.11        254.89        14.90 o                         
 -11   7   1          1.82         -4.25         6.69 o                         
 -10   7   1        531.64        539.43        17.48 o                         
  -9   7   1        172.00        182.72        11.16 o                         
  -8   7   1        160.84        162.70        10.96 o                         
  -7   7   1          0.24         13.68         4.62 o                         
  -6   7   1         62.79         48.74         5.15 o                         
  -5   7   1         93.17         89.41         6.08 o                         
  -4   7   1        177.60        172.62         7.09 o                         
  -3   7   1         12.33          6.26         2.62 o                         
  -2   7   1          6.70          6.10         3.12 o                         
  -1   7   1         88.15         93.23         4.31 o                         
   0   7   1        108.43        130.38         5.21 o                         
   1   7   1        266.00        305.86         4.78 o                         
   2   7   1        373.38        351.87         6.23 o                         
   3   7   1         44.70         51.12         3.82 o                         
   4   7   1        812.48        814.96        14.15 o                         
   5   7   1         34.92         24.97         4.69 o                         
   6   7   1        380.13        335.19        10.14 o                         
   7   7   1       1082.24       1040.60        17.44 o                         
   8   7   1          0.15         -2.03         4.73 o                         
   9   7   1         16.78         16.11         5.65 o                         
  10   7   1         60.98         87.50        11.74 o                         
  11   7   1        366.96        376.39        24.96 o                         
  12   7   1          0.19          9.68        15.75 o                         
 -12   8   1         84.89        103.16        20.65 o                         
 -11   8   1        299.61        299.35        15.63 o                         
 -10   8   1         34.43         31.18         8.12 o                         
  -9   8   1         62.22         78.81        17.98 o                         
  -8   8   1         33.93         48.55         7.51 o                         
  -7   8   1         10.40          8.84         5.95 o                         
  -6   8   1        268.32        282.45        12.18 o                         
  -5   8   1       2611.95       2443.80        27.70 o                         
  -4   8   1          0.57          0.70         3.79 o                         
  -3   8   1        115.24        129.19         6.89 o                         
  -2   8   1       1659.97       1651.20        19.70 o                         
  -1   8   1         36.50         48.08         4.41 o                         
   0   8   1        277.74        272.16         5.93 o                         
   1   8   1         55.11         57.78         3.40 o                         
   2   8   1        109.46        107.15         5.77 o                         
   3   8   1         15.88         11.36         3.93 o                         
   4   8   1        723.35        763.95        13.58 o                         
   5   8   1          7.68          3.32         4.28 o                         
   6   8   1        314.83        305.75        11.32 o                         
   7   8   1        264.72        254.13        10.28 o                         
   8   8   1        228.29        204.93         9.65 o                         
   9   8   1          2.38         11.09         7.19 o                         
  10   8   1         52.75         49.77         8.67 o                         
  11   8   1         14.87         12.43         7.89 o                         
 -10   9   1        269.12        299.43        15.49 o                         
  -9   9   1         10.58          4.54         6.96 o                         
  -8   9   1          0.71         -5.71         6.01 o                         
  -7   9   1        169.96        195.52        11.67 o                         
  -6   9   1        322.72        316.88        13.05 o                         
  -5   9   1        111.58        113.19         8.54 o                         
  -4   9   1        474.30        506.72        14.18 o                         
  -3   9   1        626.51        618.63        16.96 o                         
  -2   9   1         47.04         47.79         5.55 o                         
  -1   9   1          5.10          7.99         3.13 o                         
   0   9   1         92.16         94.76         6.04 o                         
   1   9   1         50.24         59.99         4.21 o                         
   2   9   1        197.27        191.30         6.16 o                         
   3   9   1         12.53          9.75         4.59 o                         
   4   9   1          0.03          2.52         5.05 o                         
   5   9   1          0.01          0.64         5.31 o                         
   6   9   1        262.83        252.08        12.14 o                         
   7   9   1         12.06          2.70         6.20 o                         
   8   9   1         74.46         76.39         9.08 o                         
   9   9   1        268.69        265.74        14.19 o                         
  10   9   1          6.43         -0.87         6.86 o                         
  -9  10   1         22.02         43.55        15.81 o                         
  -8  10   1         40.57         44.55         8.14 o                         
  -7  10   1         23.84         38.57         7.82 o                         
  -6  10   1         41.64         27.07         7.04 o                         
  -5  10   1        176.25        205.41        14.92 o                         
  -4  10   1         73.11         81.56         7.87 o                         
  -3  10   1         10.02          3.88         7.66 o                         
  -2  10   1          8.33          5.23         5.37 o                         
  -1  10   1        179.79        164.29         9.93 o                         
   0  10   1        228.18        259.84        15.71 o                         
   1  10   1        103.47         88.03        10.86 o                         
   2  10   1          2.10          3.14         7.26 o                         
   3  10   1          0.20          7.16         7.36 o                         
   4  10   1         46.94         31.04         8.75 o                         
   5  10   1          0.22         -8.33         5.55 o                         
   6  10   1        159.36        178.33        14.00 o                         
   7  10   1         50.66         63.76         8.74 o                         
   8  10   1        279.04        295.13        14.92 o                         
  -6  11   1          7.84         -3.08         8.51 o                         
  -5  11   1        166.05        159.53        14.94 o                         
  -4  11   1          1.83          5.29         8.49 o                         
  -3  11   1          0.07         -2.17         7.67 o                         
  -2  11   1          8.25          3.53         9.40 o                         
  -1  11   1         59.35         57.49        15.55 o                         
   0  11   1         31.59         34.24        10.10 o                         
   1  11   1        174.24        187.64        20.97 o                         
   2  11   1         72.80         89.69        11.76 o                         
   3  11   1        214.26        203.09        15.60 o                         
   4  11   1         18.94         24.60         9.56 o                         
   5  11   1         28.23         19.34         9.46 o                         
   6  11   1         11.98          7.83        10.12 o                         
  -2  12   1          0.32        -16.81        11.21 o                         
  -1  12   1        106.88         74.12        18.08 o                         
   1  12   1        193.23        161.97        21.69 o                         
   2  12   1         13.12         10.85        13.38 o                         
 -16   0   2         29.82         61.46        19.16 o                         
 -14   0   2        138.27        162.33        21.33 o                         
 -12   0   2        288.75        298.28        24.22 o                         
 -10   0   2       2228.83       2062.99        51.34 o                         
  -8   0   2          6.19         14.10         8.68 o                         
  -6   0   2        400.92        473.27        18.08 o                         
  -4   0   2       1362.45       1388.63        43.57 o                         
  -2   0   2       1456.88       1490.66        27.12 o                         
   2   0   2      26391.29      25876.92       203.16 o                         
   4   0   2       2281.93       2221.89        30.81 o                         
   6   0   2       2949.59       2736.56        55.68 o                         
   8   0   2        207.33        202.47        16.63 o                         
  10   0   2       2354.46       2260.76        56.76 o                         
  12   0   2        205.23        293.22        24.95 o                         
  14   0   2          6.95         -1.08        13.74 o                         
 -16   1   2        136.78        198.09        18.27 o                         
 -15   1   2        253.52        279.09        38.14 o                         
 -14   1   2          5.70         -5.34         9.33 o                         
 -13   1   2         27.47         27.28        10.08 o                         
 -12   1   2        255.21        278.72        34.35 o                         
 -11   1   2        121.23         86.22        15.19 o                         
 -10   1   2        109.33        113.80        10.61 o                         
  -9   1   2          8.58         -3.07         6.39 o                         
  -8   1   2         36.61         29.51         6.52 o                         
  -7   1   2       2001.37       2049.02        42.66 o                         
  -6   1   2         79.53         64.28         6.38 o                         
  -5   1   2         39.67         36.72         5.09 o                         
  -4   1   2         20.18         12.31         2.47 o                         
  -3   1   2      16346.06      15730.69       110.98 o                         
  -2   1   2         12.28          8.62         1.55 o                         
  -1   1   2       6995.94       6533.56       263.73 o                         
   0   1   2       1998.06       1110.13        54.07 o                         
   1   1   2          7.13          4.94         0.84 o                         
   2   1   2        475.79        441.81         4.50 o                         
   3   1   2       5637.45       5458.01        37.14 o                         
   4   1   2       4525.55       4586.99        43.47 o                         
   5   1   2         49.67         65.15         5.19 o                         
   6   1   2       1726.15       1772.03        23.31 o                         
   7   1   2          7.19          2.75         4.73 o                         
   8   1   2        249.71        227.06        14.10 o                         
   9   1   2       1138.95       1151.87        25.31 o                         
  10   1   2       2752.01       2655.81        44.47 o                         
  11   1   2        485.70        481.14        19.42 o                         
  12   1   2         29.77         52.90        13.74 o                         
  13   1   2          5.94         14.28         9.93 o                         
  14   1   2          0.68         -1.68        10.08 o                         
  15   1   2         26.70         44.79        22.05 o                         
 -16   2   2        306.17        363.71        30.37 o                         
 -15   2   2        197.98        219.43        17.63 o                         
 -14   2   2        348.67        364.21        20.15 o                         
 -13   2   2         11.49         13.50         9.12 o                         
 -12   2   2         16.45         13.68         8.65 o                         
 -11   2   2         52.89         40.50         8.75 o                         
 -10   2   2         40.94         61.35         9.01 o                         
  -9   2   2        104.55         93.45         9.31 o                         
  -8   2   2        217.00        229.14        11.47 o                         
  -7   2   2        555.72        553.42        14.77 o                         
  -6   2   2        315.19        322.91        16.45 o                         
  -5   2   2        584.99        696.16        11.50 o                         
  -4   2   2         84.72         75.97         3.71 o                         
  -3   2   2       6658.52       6606.05        56.08 o                         
  -2   2   2         98.62        103.59         2.43 o                         
  -1   2   2      34557.12      35334.18       233.76 o                         
   0   2   2      10523.94      10586.68        54.44 o                         
   1   2   2        500.24        515.73         3.65 o                         
   2   2   2       6924.23       6836.86        36.92 o                         
   3   2   2       1108.88       1151.64        10.57 o                         
   4   2   2        694.81        779.59        11.09 o                         
   5   2   2       3686.25       3675.17        34.79 o                         
   6   2   2        126.46        115.43         5.90 o                         
   7   2   2       2485.37       2563.76        31.58 o                         
   8   2   2        643.98        631.22        14.76 o                         
   9   2   2         68.87         53.31         8.94 o                         
  10   2   2         62.14         58.66         9.56 o                         
  11   2   2        401.49        381.29        27.48 o                         
  12   2   2         53.36         59.99        13.56 o                         
  13   2   2         57.56         53.59        17.19 o                         
  14   2   2        460.62        428.44        34.77 o                         
  15   2   2         26.55         18.22        11.96 o                         
 -15   3   2         16.38         21.05        23.32 o                         
 -14   3   2        132.49        134.52        12.07 o                         
 -13   3   2        201.53        200.69        20.03 o                         
 -12   3   2         83.11         76.10        10.59 o                         
 -11   3   2          0.34         -9.50         6.68 o                         
 -10   3   2        116.90        101.69        21.51 o                         
  -9   3   2        158.85        159.18        23.86 o                         
  -8   3   2        736.80        772.86        15.97 o                         
  -7   3   2        923.79        886.22        16.08 o                         
  -6   3   2        354.01        324.90        13.52 o                         
  -5   3   2        376.98        390.48         6.70 o                         
  -4   3   2       4310.62       4478.29        29.02 o                         
  -3   3   2          3.52          2.03         1.50 o                         
  -2   3   2        136.35        114.18         2.16 o                         
  -1   3   2         94.75         99.15         2.58 o                         
   0   3   2        420.33        453.97         4.95 o                         
   1   3   2          8.76          2.15         1.42 o                         
   2   3   2       2573.11       2758.37        14.57 o                         
   3   3   2          0.68          7.63         1.66 o                         
   4   3   2       3263.73       3409.96        25.75 o                         
   5   3   2       5090.25       5159.39        46.46 o                         
   6   3   2        999.85        959.05        14.05 o                         
   7   3   2        650.71        668.17        12.47 o                         
   8   3   2        393.58        371.28        10.98 o                         
   9   3   2         53.60         38.34         6.05 o                         
  10   3   2        121.05        119.14        10.70 o                         
  11   3   2          9.64          5.66         7.61 o                         
  12   3   2        139.58        123.37        10.68 o                         
  13   3   2          6.79          0.21         7.74 o                         
  14   3   2          4.74          4.51         8.58 o                         
  15   3   2          0.03         -3.25        13.56 o                         
 -15   4   2        105.71        127.45        17.38 o                         
 -14   4   2         45.72         49.53        13.29 o                         
 -13   4   2         92.75        104.69        28.02 o                         
 -12   4   2         32.51         43.17         8.23 o                         
 -11   4   2        189.74        171.15        13.24 o                         
 -10   4   2        544.80        484.24        14.34 o                         
  -9   4   2        240.99        238.13        10.53 o                         
  -8   4   2        228.24        185.18         8.97 o                         
  -7   4   2        263.52        288.16         9.48 o                         
  -6   4   2          1.75          4.79         2.74 o                         
  -5   4   2        635.20        671.18         7.18 o                         
  -4   4   2        151.81        167.85         4.12 o                         
  -3   4   2       1454.77       1547.64        10.69 o                         
  -2   4   2        351.89        300.45         5.11 o                         
  -1   4   2        405.14        469.88         5.89 o                         
   0   4   2       8413.82       8838.47        59.50 o                         
   1   4   2       2043.13       2273.71        15.06 o                         
   2   4   2        558.99        629.64         7.09 o                         
   3   4   2         61.90         61.66         1.97 o                         
   4   4   2          2.46          7.51         2.00 o                         
   5   4   2       1234.70       1236.01        13.89 o                         
   6   4   2       1115.39       1049.00        13.28 o                         
   7   4   2          9.41         12.69         3.77 o                         
   8   4   2         55.21         73.27         6.25 o                         
   9   4   2       1320.05       1257.96        19.51 o                         
  10   4   2         46.76         49.99         6.51 o                         
  11   4   2         26.81         31.16         7.39 o                         
  12   4   2         17.71         21.65         7.65 o                         
  13   4   2        166.75        150.75        15.83 o                         
  14   4   2         24.03          7.68        12.26 o                         
 -14   5   2         88.01         86.74        14.94 o                         
 -13   5   2        157.45        115.01        17.17 o                         
 -12   5   2         10.78         11.18         7.29 o                         
 -11   5   2        324.21        292.48        13.77 o                         
 -10   5   2         67.92         41.04         7.55 o                         
  -9   5   2        606.38        589.89        16.28 o                         
  -8   5   2       1586.70       1560.61        20.03 o                         
  -7   5   2        110.17        106.33         4.71 o                         
  -6   5   2        254.72        213.03         6.40 o                         
  -5   5   2        248.85        231.44         5.33 o                         
  -4   5   2          9.82         15.70         1.69 o                         
  -3   5   2        394.83        341.00         5.73 o                         
  -2   5   2        502.93        544.50         7.28 o                         
  -1   5   2          5.33          8.01         1.92 o                         
   0   5   2        224.12        260.50         4.40 o                         
   1   5   2        146.30        176.43         3.93 o                         
   2   5   2         90.20        132.94         6.90 o                         
   3   5   2       4028.81       4240.10        34.37 o                         
   4   5   2        650.38        691.09        10.97 o                         
   5   5   2        303.66        346.91         5.49 o                         
   6   5   2          4.78          5.35         2.94 o                         
   7   5   2        694.03        638.23        10.86 o                         
   8   5   2        138.50        152.48         6.68 o                         
   9   5   2        120.89        117.93         6.49 o                         
  10   5   2          1.59         -3.78         5.54 o                         
  11   5   2          4.57          2.65         6.67 o                         
  12   5   2         30.48         38.46         9.66 o                         
  13   5   2        115.76         98.72        11.16 o                         
  14   5   2          8.05         -1.24         8.82 o                         
 -14   6   2        143.13        134.44        12.55 o                         
 -13   6   2         44.07         42.02         9.35 o                         
 -12   6   2         31.23         41.49         8.64 o                         
 -11   6   2         20.46         30.07         7.77 o                         
 -10   6   2        270.03        230.52        12.16 o                         
  -9   6   2        179.76        191.77        16.40 o                         
  -8   6   2        602.93        624.61        13.83 o                         
  -7   6   2        344.75        323.53         8.11 o                         
  -6   6   2        223.67        203.74         5.60 o                         
  -5   6   2        744.09        713.58        10.25 o                         
  -4   6   2        175.80        161.37         5.29 o                         
  -3   6   2          2.42          1.37         2.24 o                         
  -2   6   2        136.33        119.73         4.28 o                         
  -1   6   2       2156.61       2036.87        16.83 o                         
   0   6   2       1432.40       1488.70        12.71 o                         
   1   6   2        261.49        260.99         4.53 o                         
   2   6   2       1901.78       2005.36        20.13 o                         
   3   6   2       1317.03       1358.01        14.67 o                         
   4   6   2        349.56        335.39         7.53 o                         
   5   6   2         81.64         77.40         5.67 o                         
   6   6   2         81.06         74.26        10.28 o                         
   7   6   2       1469.57       1445.99        28.03 o                         
   8   6   2        218.45        228.33         9.66 o                         
   9   6   2          0.30         -3.35         4.98 o                         
  10   6   2        232.09        217.76        13.50 o                         
  11   6   2         22.91         18.08        10.06 o                         
  12   6   2          2.53         10.69         7.75 o                         
  13   6   2          4.93          7.78         8.71 o                         
 -13   7   2        122.58        123.97        18.74 o                         
 -12   7   2         59.26         54.87         9.62 o                         
 -11   7   2          1.79         -9.26         6.17 o                         
 -10   7   2        107.52        101.67        10.58 o                         
  -9   7   2         49.37         50.34         7.69 o                         
  -8   7   2        494.81        482.33        15.94 o                         
  -7   7   2       2722.24       2632.15        29.86 o                         
  -6   7   2        477.29        454.58        10.73 o                         
  -5   7   2         28.92         35.20         4.42 o                         
  -4   7   2          2.07         -1.33         3.40 o                         
  -3   7   2          0.34          0.28         2.42 o                         
  -2   7   2        876.68        839.50        12.15 o                         
  -1   7   2          5.28          1.93         2.33 o                         
   0   7   2       1115.03       1095.67        10.89 o                         
   1   7   2       2206.00       2168.41        16.73 o                         
   2   7   2        558.81        585.78         7.80 o                         
   3   7   2         29.62         17.12         3.33 o                         
   4   7   2       1960.60       1965.28        23.28 o                         
   5   7   2        390.15        396.42        10.46 o                         
   6   7   2        341.59        347.36        10.91 o                         
   7   7   2        279.53        289.70        10.39 o                         
   8   7   2          0.86          0.77         4.91 o                         
   9   7   2        386.70        378.95        12.76 o                         
  10   7   2          0.08          8.82         7.41 o                         
  11   7   2         14.43         30.87         9.77 o                         
  12   7   2        221.83        192.66        13.71 o                         
 -12   8   2          0.70          2.68        11.11 o                         
 -11   8   2          7.82          0.80         7.24 o                         
 -10   8   2         16.97         14.69         7.23 o                         
  -9   8   2         16.02         22.34         7.05 o                         
  -8   8   2        375.87        383.16        14.49 o                         
  -7   8   2        461.18        420.53        14.40 o                         
  -6   8   2         32.19         47.79         6.72 o                         
  -5   8   2        136.70        157.27         8.96 o                         
  -4   8   2          2.80          6.86         3.82 o                         
  -3   8   2         78.64         62.23         4.81 o                         
  -2   8   2         45.72         45.39         4.25 o                         
  -1   8   2        203.35        181.38         6.25 o                         
   0   8   2          6.71         10.07         2.70 o                         
   1   8   2         13.96         30.45         3.03 o                         
   2   8   2          4.13          2.76         3.04 o                         
   3   8   2        132.55        141.67         6.69 o                         
   4   8   2        480.25        464.61        11.64 o                         
   5   8   2        284.15        300.70        10.44 o                         
   6   8   2        404.19        393.61        11.48 o                         
   7   8   2        144.29        172.75         8.76 o                         
   8   8   2         18.06         13.92         5.53 o                         
   9   8   2         28.31         22.97         7.44 o                         
  10   8   2         11.21          2.94         8.62 o                         
  11   8   2         63.43         84.98        13.55 o                         
 -11   9   2          5.49         15.16         8.95 o                         
 -10   9   2         12.75          2.35         7.28 o                         
  -9   9   2          0.44          4.82         6.87 o                         
  -8   9   2         64.17         91.29         9.07 o                         
  -7   9   2        149.28        165.05        10.74 o                         
  -6   9   2        218.12        210.81        11.15 o                         
  -5   9   2       1490.06       1422.40        28.48 o                         
  -4   9   2        155.15        149.53         8.98 o                         
  -3   9   2         82.38         95.88        13.06 o                         
  -2   9   2        180.27        171.24         9.92 o                         
  -1   9   2          5.16          7.84         3.52 o                         
   0   9   2         55.82         70.44         4.52 o                         
   1   9   2         69.67         73.99         4.96 o                         
   2   9   2         73.17         86.69         4.78 o                         
   3   9   2         16.60         18.71         4.39 o                         
   4   9   2         37.09         29.47         5.26 o                         
   5   9   2         10.98          0.18         7.71 o                         
   6   9   2         75.86         70.67         7.84 o                         
   7   9   2         58.60         62.93         8.18 o                         
   8   9   2         61.35         70.73         9.26 o                         
   9   9   2         61.13         50.36         9.74 o                         
  10   9   2         16.57         12.14         7.71 o                         
  -9  10   2         87.51         87.20        10.09 o                         
  -8  10   2         79.48         95.14        14.75 o                         
  -7  10   2        166.53        191.16        11.88 o                         
  -6  10   2        154.51        163.86        10.85 o                         
  -5  10   2         14.50         11.13         6.15 o                         
  -4  10   2         10.06         13.19         5.77 o                         
  -3  10   2         78.11         89.32        10.98 o                         
  -2  10   2        122.19        107.11        11.36 o                         
  -1  10   2         89.81         92.80         7.20 o                         
   0  10   2         93.57        112.45         8.72 o                         
   1  10   2        155.96        145.90        12.82 o                         
   2  10   2          1.85          4.45         7.28 o                         
   3  10   2         64.74         60.20         9.88 o                         
   4  10   2         35.54         30.56        12.29 o                         
   5  10   2         48.74         74.61         8.17 o                         
   6  10   2         33.21         32.00         7.41 o                         
   7  10   2         12.97         22.16         7.58 o                         
   8  10   2        154.70        152.04        11.64 o                         
  -7  11   2          1.01        -14.36         9.58 o                         
  -6  11   2        396.94        403.12        22.34 o                         
  -5  11   2         24.33         36.76        13.74 o                         
  -4  11   2          0.56         -5.04        18.62 o                         
  -3  11   2         26.02          9.44         8.28 o                         
  -2  11   2         30.26         26.08         8.82 o                         
  -1  11   2         16.04          3.25        12.29 o                         
   0  11   2          3.04         -3.55         8.03 o                         
   1  11   2         50.01         56.76        14.82 o                         
   2  11   2        191.02        193.23        21.87 o                         
   3  11   2         35.99         39.89        10.14 o                         
   4  11   2          1.83         -4.60         7.54 o                         
   5  11   2         61.42         58.29        11.17 o                         
   6  11   2        172.25        184.80        16.05 o                         
  -2  12   2          2.24        -15.73        10.48 o                         
  -1  12   2         12.00        -10.12        12.65 o                         
   1  12   2        824.83        903.87        41.22 o                         
   2  12   2         73.26         90.75        18.08 o                         
 -15   0   3        108.39        186.20        23.50 o                         
 -13   0   3        106.32        112.80        17.72 o                         
 -11   0   3       1358.17       1335.56        41.22 o                         
  -9   0   3        920.04        977.26        31.09 o                         
  -7   0   3       1477.66       1615.03        37.96 o                         
  -5   0   3          0.93         -2.53         5.78 o                         
  -3   0   3       1332.54       1339.08        19.17 o                         
   1   0   3       7086.23       7065.49        89.06 o                         
   3   0   3       2059.99       2094.98        23.52 o                         
   5   0   3        437.91        442.90        12.53 o                         
   7   0   3        321.86        332.99        18.80 o                         
   9   0   3       2022.87       1950.91        50.26 o                         
  11   0   3       2361.24       2412.25        61.46 o                         
  13   0   3        103.41        118.23        19.52 o                         
  15   0   3        289.81        284.90        28.56 o                         
 -16   1   3         35.20         48.58        13.01 o                         
 -15   1   3        191.35        194.98        17.00 o                         
 -14   1   3        155.94        146.29        14.43 o                         
 -13   1   3        158.59        135.18        15.91 o                         
 -12   1   3        106.53        126.55        12.14 o                         
 -11   1   3        493.05        456.97        22.78 o                         
 -10   1   3          0.21          2.10         7.14 o                         
  -9   1   3         14.91         15.28         6.89 o                         
  -8   1   3          5.98          9.86         5.71 o                         
  -7   1   3       2240.46       2315.26        34.63 o                         
  -6   1   3        102.21         98.66         7.14 o                         
  -5   1   3        819.51        838.24        15.83 o                         
  -4   1   3        770.69        779.31        12.21 o                         
  -3   1   3       2425.92       2196.01        20.06 o                         
  -2   1   3       3746.03       3655.29        30.41 o                         
  -1   1   3       1261.66       1275.86         9.28 o                         
   0   1   3        926.52        837.73         6.62 o                         
   1   1   3       3476.82       3459.00        16.77 o                         
   2   1   3      27827.14      27886.31       146.57 o                         
   3   1   3       7943.41       8257.84        51.43 o                         
   4   1   3        490.97        504.14        13.00 o                         
   5   1   3       3142.76       3149.48        34.86 o                         
   6   1   3       3465.60       3496.85        39.10 o                         
   7   1   3        240.22        262.52        10.08 o                         
   8   1   3         10.40          1.15         5.42 o                         
   9   1   3       1221.73       1327.64        28.12 o                         
  10   1   3        122.14        114.74        14.10 o                         
  11   1   3       1351.23       1367.48        31.02 o                         
  12   1   3         71.75         61.15        11.37 o                         
  13   1   3         12.84         23.75        10.35 o                         
  14   1   3          3.18         -4.90        14.82 o                         
  15   1   3          0.63        -11.87        10.86 o                         
 -16   2   3        130.01        154.42        25.31 o                         
 -15   2   3        419.38        459.06        23.11 o                         
 -14   2   3        113.61        120.75        13.59 o                         
 -13   2   3        306.73        279.73        17.08 o                         
 -12   2   3        247.60        273.35        16.27 o                         
 -11   2   3         65.75         75.94        10.08 o                         
 -10   2   3        176.33        210.63        12.75 o                         
  -9   2   3         97.90         84.55        10.30 o                         
  -8   2   3         46.18         42.89         6.85 o                         
  -7   2   3         14.93         23.84         5.55 o                         
  -6   2   3          0.00          5.42         4.52 o                         
  -5   2   3       1192.43       1210.79        16.18 o                         
  -4   2   3        198.73        177.04         4.90 o                         
  -3   2   3       2495.68       2579.72        18.77 o                         
  -2   2   3       5897.76       6037.34        34.56 o                         
  -1   2   3       2119.98       2001.65        11.13 o                         
   0   2   3         46.14         52.69         1.39 o                         
   1   2   3       4134.26       4318.22        19.67 o                         
   2   2   3       5413.65       5440.43        28.50 o                         
   3   2   3       2190.99       2288.80        15.46 o                         
   4   2   3       1341.98       1372.17        15.96 o                         
   5   2   3         24.70         25.27         3.97 o                         
   6   2   3         68.83         73.12         5.53 o                         
   7   2   3        196.40        251.95         9.16 o                         
   8   2   3          0.00          4.91         4.79 o                         
   9   2   3         45.60         40.33         7.22 o                         
  10   2   3       2136.75       2129.82        47.18 o                         
  11   2   3        114.52        135.76        14.44 o                         
  12   2   3          7.26          6.29         9.15 o                         
  13   2   3         18.45          8.12        10.35 o                         
  14   2   3         86.99         78.19        13.06 o                         
  15   2   3         12.35          9.47         9.74 o                         
 -15   3   3        353.92        359.10        28.20 o                         
 -14   3   3          0.19         10.78         8.28 o                         
 -13   3   3         97.00        112.79        13.38 o                         
 -12   3   3        115.00        123.56        20.79 o                         
 -11   3   3         31.31         29.73         8.25 o                         
 -10   3   3         44.23         41.57        11.03 o                         
  -9   3   3        161.55        122.44         9.94 o                         
  -8   3   3       1105.95       1226.94        23.37 o                         
  -7   3   3       1109.75       1005.90        17.08 o                         
  -6   3   3        525.97        547.45        16.26 o                         
  -5   3   3          2.27         -1.12         2.64 o                         
  -4   3   3       2483.72       2611.81        18.18 o                         
  -3   3   3         22.20         33.18         1.79 o                         
  -2   3   3        323.82        321.75         3.88 o                         
  -1   3   3          0.93          6.39         1.44 o                         
   0   3   3        293.93        285.54         3.39 o                         
   1   3   3        652.61        703.03         5.26 o                         
   2   3   3          0.17          8.06         1.47 o                         
   3   3   3       1906.37       2187.85        14.93 o                         
   4   3   3       1225.60       1270.97        12.60 o                         
   5   3   3        160.33        121.02         5.07 o                         
   6   3   3          8.61         22.51         4.26 o                         
   7   3   3         32.36         33.46         5.06 o                         
   8   3   3        832.21        894.93        16.23 o                         
   9   3   3         36.67         25.52         6.00 o                         
  10   3   3          0.00         12.39         6.05 o                         
  11   3   3          0.00         -9.25         6.17 o                         
  12   3   3        169.03        172.88        11.97 o                         
  13   3   3         50.08         50.44         9.42 o                         
  14   3   3         44.14         51.81        10.44 o                         
 -15   4   3        104.62        105.19        15.98 o                         
 -14   4   3         46.39         47.78        23.14 o                         
 -13   4   3        170.09        164.64        16.01 o                         
 -12   4   3         93.73        116.39        11.17 o                         
 -11   4   3        316.72        290.07        12.73 o                         
 -10   4   3          3.69          5.89         5.42 o                         
  -9   4   3        159.86        136.43         8.52 o                         
  -8   4   3        151.29        158.09        10.67 o                         
  -7   4   3         70.02         83.63        14.34 o                         
  -6   4   3          8.17          7.03         2.97 o                         
  -5   4   3       2231.36       2225.85        14.18 o                         
  -4   4   3         13.50         13.78         1.97 o                         
  -3   4   3       1229.73       1255.70        11.03 o                         
  -2   4   3        287.43        305.39         3.65 o                         
  -1   4   3       4586.38       4998.01        34.19 o                         
   0   4   3         17.15         15.70         1.97 o                         
   1   4   3       2615.41       2736.52        17.87 o                         
   2   4   3        651.71        706.44         7.95 o                         
   3   4   3        139.16        174.61         3.30 o                         
   4   4   3       1894.38       1978.03        17.02 o                         
   5   4   3        387.81        395.18         7.82 o                         
   6   4   3         83.90         80.14         4.94 o                         
   7   4   3        124.74        122.47         5.99 o                         
   8   4   3         25.68         24.87         4.52 o                         
   9   4   3        138.61        137.65         8.01 o                         
  10   4   3          6.36          7.92         5.58 o                         
  11   4   3        695.13        679.08        24.74 o                         
  12   4   3         31.51         38.31        11.63 o                         
  13   4   3          1.22        -14.90         9.93 o                         
  14   4   3         20.87         -0.05        12.01 o                         
 -14   5   3          1.66         -1.50        11.32 o                         
 -13   5   3         72.34         79.12        13.66 o                         
 -12   5   3          1.17         -5.51         9.45 o                         
 -11   5   3         15.20          7.07         7.72 o                         
 -10   5   3          0.03         -1.46         5.85 o                         
  -9   5   3        107.50         82.00         8.07 o                         
  -8   5   3        323.81        316.49         8.70 o                         
  -7   5   3        927.87        934.87         9.96 o                         
  -6   5   3         34.90         20.83         3.05 o                         
  -5   5   3          3.31          5.21         2.05 o                         
  -4   5   3         13.05         14.30         1.92 o                         
  -3   5   3        763.93        753.11         8.55 o                         
  -2   5   3        572.79        550.91         7.18 o                         
  -1   5   3        403.33        443.31         5.86 o                         
   0   5   3       2594.12       2714.06        19.75 o                         
   1   5   3        255.87        316.14         4.67 o                         
   2   5   3       9297.11       9720.83        65.31 o                         
   3   5   3       1602.36       1686.49        16.85 o                         
   4   5   3         11.18         22.39         3.31 o                         
   5   5   3        307.94        335.14         7.07 o                         
   6   5   3          5.34          4.75         3.40 o                         
   7   5   3         53.58         54.34         4.78 o                         
   8   5   3        316.19        313.35         8.99 o                         
   9   5   3         77.63         81.85         8.18 o                         
  10   5   3          6.87          4.77         5.65 o                         
  11   5   3        131.42        103.89        11.39 o                         
  12   5   3         46.00         36.14         8.73 o                         
  13   5   3         25.63          9.90        11.13 o                         
  14   5   3         95.44         91.05        11.58 o                         
 -14   6   3        426.54        405.40        40.16 o                         
 -13   6   3         13.40         14.24         8.18 o                         
 -12   6   3         34.82         28.04         8.08 o                         
 -11   6   3         95.23         86.75         9.51 o                         
 -10   6   3         81.37         78.10         8.61 o                         
  -9   6   3        119.40        122.38         9.17 o                         
  -8   6   3         12.88         20.97         4.56 o                         
  -7   6   3        159.70        143.61         6.87 o                         
  -6   6   3       1605.91       1552.57        15.06 o                         
  -5   6   3       1614.96       1498.48        15.27 o                         
  -4   6   3        789.41        795.05        10.00 o                         
  -3   6   3        109.01        104.78         4.33 o                         
  -2   6   3       1504.61       1510.15        17.68 o                         
  -1   6   3        330.06        294.87         5.25 o                         
   0   6   3        249.08        226.16         4.90 o                         
   1   6   3       1213.19       1266.96        11.04 o                         
   2   6   3        202.54        206.16         5.02 o                         
   3   6   3         68.37         75.58         4.30 o                         
   4   6   3         32.67         58.08         4.30 o                         
   5   6   3        572.07        535.88        11.50 o                         
   6   6   3        108.07        106.35         7.36 o                         
   7   6   3         64.41         67.95         6.24 o                         
   8   6   3         64.90         76.99         7.31 o                         
   9   6   3        545.38        524.75        14.04 o                         
  10   6   3         96.16        103.24         8.51 o                         
  11   6   3        227.85        238.88        12.86 o                         
  12   6   3         18.83          5.31         7.98 o                         
  13   6   3        249.29        254.62        19.54 o                         
 -13   7   3          0.69         -7.88         7.72 o                         
 -12   7   3          1.68         -2.12         7.83 o                         
 -11   7   3          4.38         -7.39         6.58 o                         
 -10   7   3         54.32         54.96         8.24 o                         
  -9   7   3        291.53        289.68        15.96 o                         
  -8   7   3         83.01         58.08         8.15 o                         
  -7   7   3         32.64         52.49        14.59 o                         
  -6   7   3        669.92        674.44        12.38 o                         
  -5   7   3        121.17        136.00         6.16 o                         
  -4   7   3       2179.96       2084.77        27.40 o                         
  -3   7   3          0.26          1.57         2.45 o                         
  -2   7   3       1001.76        977.59        12.37 o                         
  -1   7   3        191.28        174.22         4.89 o                         
   0   7   3        275.75        311.85         6.04 o                         
   1   7   3        443.21        428.59         6.21 o                         
   2   7   3        222.84        228.13         5.56 o                         
   3   7   3        309.45        342.80        11.44 o                         
   4   7   3       1249.09       1203.75        17.30 o                         
   5   7   3        143.76        125.41         6.93 o                         
   6   7   3          5.17         -3.13         4.40 o                         
   7   7   3          0.02          5.52         4.73 o                         
   8   7   3          0.44          8.10         7.04 o                         
   9   7   3         96.85         96.93         7.99 o                         
  10   7   3          0.69          1.94         5.69 o                         
  11   7   3          4.93          9.99         6.58 o                         
  12   7   3          3.44          1.07        18.06 o                         
 -12   8   3        173.01        167.92        13.03 o                         
 -11   8   3         10.22         13.69         8.28 o                         
 -10   8   3         15.36         20.17         7.30 o                         
  -9   8   3         83.67         90.69         9.18 o                         
  -8   8   3          7.01         10.54         6.30 o                         
  -7   8   3         14.14         21.65         6.29 o                         
  -6   8   3        639.83        612.50        23.08 o                         
  -5   8   3        130.92        157.03         9.09 o                         
  -4   8   3         13.15          2.37         4.67 o                         
  -3   8   3        630.20        627.28        11.16 o                         
  -2   8   3        530.84        558.08        10.16 o                         
  -1   8   3        251.61        225.79         6.36 o                         
   0   8   3          4.90          1.09         2.59 o                         
   1   8   3          2.52          3.70         2.70 o                         
   2   8   3          2.69          5.59         3.67 o                         
   3   8   3        452.29        458.49        10.66 o                         
   4   8   3        232.61        234.34        10.28 o                         
   5   8   3        306.07        292.76        10.13 o                         
   6   8   3          1.96          4.54         4.74 o                         
   7   8   3        544.62        542.40        13.81 o                         
   8   8   3          9.28         11.99         5.71 o                         
   9   8   3         23.28         18.71         6.42 o                         
  10   8   3         85.22         73.21        11.63 o                         
  11   8   3          0.35          9.02        10.82 o                         
 -11   9   3          0.36         -4.67         7.32 o                         
 -10   9   3         36.12         37.76        16.49 o                         
  -9   9   3        195.27        201.34        12.63 o                         
  -8   9   3         31.31         21.71         6.93 o                         
  -7   9   3          4.82         15.59         7.49 o                         
  -6   9   3        966.15        858.62        19.63 o                         
  -5   9   3        660.32        688.27        16.91 o                         
  -4   9   3         91.82        122.59        12.53 o                         
  -3   9   3         14.73         19.66         5.20 o                         
  -2   9   3          7.52          4.37         3.93 o                         
  -1   9   3        309.39        281.18         8.19 o                         
   0   9   3          0.08         -0.41         4.12 o                         
   1   9   3         55.70         70.99         6.16 o                         
   2   9   3         63.86         50.61         4.56 o                         
   3   9   3         93.48        102.27         7.62 o                         
   4   9   3         60.05         62.13         6.09 o                         
   5   9   3        727.04        718.42        14.80 o                         
   6   9   3         73.08         62.72         7.84 o                         
   7   9   3        250.18        257.64        17.27 o                         
   8   9   3        302.27        312.40        14.96 o                         
   9   9   3        412.06        433.63        17.50 o                         
  10   9   3        232.29        233.25        14.29 o                         
  -9  10   3         76.59         95.94        10.49 o                         
  -8  10   3         12.01         20.97         7.39 o                         
  -7  10   3         91.03         86.64        13.84 o                         
  -6  10   3        516.31        504.02        16.34 o                         
  -5  10   3         32.38         62.06         8.49 o                         
  -4  10   3        215.23        212.55        13.56 o                         
  -3  10   3         15.61         17.51         5.69 o                         
  -2  10   3        176.29        165.27        20.97 o                         
  -1  10   3          0.82          0.81         4.82 o                         
   0  10   3          7.72         15.42         6.59 o                         
   1  10   3         51.46         46.64         8.65 o                         
   2  10   3        119.65        113.70        13.20 o                         
   3  10   3          8.01         12.09         7.79 o                         
   4  10   3        271.07        229.02        40.49 o                         
   5  10   3         10.01         28.22         7.07 o                         
   6  10   3          2.47          2.84         6.32 o                         
   7  10   3          7.14         20.09         7.37 o                         
   8  10   3         36.19         34.78         8.26 o                         
  -7  11   3        233.98        224.20        17.81 o                         
  -6  11   3         66.99        103.33        22.60 o                         
  -5  11   3        450.78        421.47        21.41 o                         
  -4  11   3         60.98         66.13        11.10 o                         
  -3  11   3          1.54        -10.68         7.12 o                         
  -2  11   3         45.98         48.32        17.54 o                         
  -1  11   3          2.50          7.95        11.93 o                         
   0  11   3         48.63         20.25        13.38 o                         
   1  11   3          0.30         -0.36        11.93 o                         
   2  11   3        165.46        152.16        14.66 o                         
   3  11   3         39.37         25.41         9.29 o                         
   4  11   3         22.30         16.13         9.05 o                         
   5  11   3          1.28         -4.57         7.98 o                         
   6  11   3          7.61          0.81         9.22 o                         
  -2  12   3        190.74        220.91        23.50 o                         
  -1  12   3         17.57         16.99        15.19 o                         
   1  12   3         51.67         71.95        18.08 o                         
 -16   0   4        268.47        346.72        30.37 o                         
 -14   0   4        629.80        635.60        34.71 o                         
 -12   0   4        689.24        695.98        31.09 o                         
 -10   0   4         86.26         78.82        13.38 o                         
  -8   0   4          0.66          2.89         7.59 o                         
  -6   0   4       6665.06       7317.00       124.73 o                         
  -4   0   4        167.37        188.05         7.79 o                         
  -2   0   4       1586.48       1494.36        20.20 o                         
   0   0   4       2140.04       2010.09        13.05 o                         
   2   0   4      34052.15      33087.49       259.63 o                         
   4   0   4       1997.39       1963.39        29.14 o                         
   6   0   4       1269.46       1140.69        22.37 o                         
   8   0   4        475.77        485.92        23.86 o                         
  10   0   4       3379.51       3244.53        73.39 o                         
  12   0   4         91.20         89.30        17.72 o                         
  14   0   4        265.73        311.65        28.92 o                         
 -16   1   4          7.09          3.99        11.50 o                         
 -15   1   4        182.65        215.53        17.22 o                         
 -14   1   4         40.74         54.29        11.76 o                         
 -13   1   4         31.47         24.95         9.97 o                         
 -12   1   4        756.25        743.06        23.13 o                         
 -11   1   4        284.12        312.62        15.98 o                         
 -10   1   4        153.52        186.10        12.13 o                         
  -9   1   4         15.72         12.04         7.41 o                         
  -8   1   4          4.09          2.93         5.60 o                         
  -7   1   4         52.80         68.36        12.83 o                         
  -6   1   4       1026.18       1034.17        19.29 o                         
  -5   1   4        400.40        426.23        25.85 o                         
  -4   1   4       1630.82       1722.85        17.63 o                         
  -3   1   4        783.23        744.73        13.96 o                         
  -2   1   4        102.96         75.77         5.62 o                         
  -1   1   4        150.33        102.87         2.03 o                         
   0   1   4        300.44        339.10         2.56 o                         
   1   1   4       2307.26       2431.43        12.50 o                         
   2   1   4        875.02        849.54         7.64 o                         
   3   1   4      10541.08      10947.78        67.55 o                         
   4   1   4       1727.12       1882.53        18.00 o                         
   5   1   4        281.32        267.76         7.77 o                         
   6   1   4        452.26        420.73        11.20 o                         
   7   1   4         13.49         13.40         5.29 o                         
   8   1   4        233.80        232.17        14.56 o                         
   9   1   4        334.14        375.96        16.74 o                         
  10   1   4        113.01        111.78        11.50 o                         
  11   1   4         20.27         27.96         9.58 o                         
  12   1   4         28.37         27.76        10.10 o                         
  13   1   4          0.08          4.84         9.96 o                         
  14   1   4          0.48          2.93        10.70 o                         
  15   1   4         33.35          7.82        18.38 o                         
 -16   2   4         10.60          7.72        11.20 o                         
 -15   2   4        265.71        356.73        20.74 o                         
 -14   2   4        176.26        199.83        15.45 o                         
 -13   2   4          0.91         -9.76         8.49 o                         
 -12   2   4         58.26         81.13        10.91 o                         
 -11   2   4        230.63        230.98        13.78 o                         
 -10   2   4        134.05        132.62        15.19 o                         
  -9   2   4         21.95         18.13         6.59 o                         
  -8   2   4        381.54        378.77        21.69 o                         
  -7   2   4        338.86        365.21        12.11 o                         
  -6   2   4         79.35         79.59         6.43 o                         
  -5   2   4       3522.77       3775.36        39.02 o                         
  -4   2   4       2766.69       2895.21        25.67 o                         
  -3   2   4        312.03        291.82         4.25 o                         
  -2   2   4        316.22        300.79         3.49 o                         
  -1   2   4        108.83         83.13         1.99 o                         
   0   2   4       4699.33       4735.88        20.64 o                         
   1   2   4       1378.90       1473.74         7.96 o                         
   2   2   4        344.75        384.09         4.52 o                         
   3   2   4        780.52        821.08         8.90 o                         
   4   2   4       1217.44       1286.14        15.60 o                         
   5   2   4         48.78         74.31         5.01 o                         
   6   2   4       2264.93       2311.33        32.20 o                         
   7   2   4        416.10        351.40        11.01 o                         
   8   2   4       2012.68       1913.23        24.57 o                         
   9   2   4       1919.47       1817.91        24.74 o                         
  10   2   4         40.18         48.24         8.06 o                         
  11   2   4        462.55        478.70        16.70 o                         
  12   2   4         18.80         10.58         8.10 o                         
  13   2   4        419.81        411.52        24.39 o                         
  14   2   4         24.01         21.26         9.60 o                         
  15   2   4          0.00        -10.00         9.38 o                         
 -15   3   4        234.11        220.73        32.36 o                         
 -14   3   4        186.67        174.03        15.91 o                         
 -13   3   4        137.56        123.45        12.61 o                         
 -12   3   4        147.75        166.93        22.24 o                         
 -11   3   4         16.55          2.44         9.22 o                         
 -10   3   4         17.30         17.73         9.04 o                         
  -9   3   4          7.32          9.40         6.17 o                         
  -8   3   4         25.53         38.27         6.59 o                         
  -7   3   4          1.38         -6.51         4.34 o                         
  -6   3   4        451.08        462.20        10.58 o                         
  -5   3   4       2354.78       2569.07        22.14 o                         
  -4   3   4         58.57         75.03         2.62 o                         
  -3   3   4        402.64        445.28         4.98 o                         
  -2   3   4       1368.95       1481.63        12.38 o                         
  -1   3   4        563.28        630.23         5.69 o                         
   0   3   4       2080.36       2204.56        11.53 o                         
   1   3   4        329.62        308.70         3.60 o                         
   2   3   4       2051.63       2356.42        13.84 o                         
   3   3   4       4027.68       4049.89        27.23 o                         
   4   3   4        648.54        696.14         9.73 o                         
   5   3   4        176.34        188.57         6.10 o                         
   6   3   4        401.90        388.02        10.80 o                         
   7   3   4        109.25         91.94         6.38 o                         
   8   3   4        122.03        108.90         7.16 o                         
   9   3   4        750.48        752.82        15.48 o                         
  10   3   4       1261.30       1205.87        20.26 o                         
  11   3   4        172.53        171.02        11.22 o                         
  12   3   4          3.46         -3.16        10.12 o                         
  13   3   4         98.18        100.10        15.92 o                         
  14   3   4          5.81          7.97        12.96 o                         
 -15   4   4         33.93         39.33        13.68 o                         
 -14   4   4        345.17        382.10        39.05 o                         
 -13   4   4        207.47        184.48        29.65 o                         
 -12   4   4          0.03         -2.96        10.85 o                         
 -11   4   4          4.06         -1.32         5.55 o                         
 -10   4   4        687.26        609.50        15.50 o                         
  -9   4   4          0.69          1.82         5.21 o                         
  -8   4   4        817.78        795.86        15.58 o                         
  -7   4   4          0.44          4.52         8.82 o                         
  -6   4   4        126.79        150.73         9.40 o                         
  -5   4   4         23.87         25.05         2.60 o                         
  -4   4   4       1615.88       1713.14        16.17 o                         
  -3   4   4        189.68        212.84         4.20 o                         
  -2   4   4        687.51        710.12         7.30 o                         
  -1   4   4        356.54        346.26         4.36 o                         
   0   4   4          0.20          0.12         1.85 o                         
   1   4   4       3579.37       3956.83        22.65 o                         
   2   4   4       2339.97       2516.55        16.63 o                         
   3   4   4         44.66         70.60         2.56 o                         
   4   4   4         20.37         25.26         3.19 o                         
   5   4   4         17.98         21.04         3.49 o                         
   6   4   4       2184.09       2071.54        21.26 o                         
   7   4   4          8.35          2.76         3.81 o                         
   8   4   4          5.31          7.11         4.33 o                         
   9   4   4        172.75        140.94         7.98 o                         
  10   4   4         99.65        103.71         9.13 o                         
  11   4   4         81.91         95.67         8.26 o                         
  12   4   4          5.99          6.08        10.22 o                         
  13   4   4         11.80          2.97        10.61 o                         
  14   4   4         39.08         36.06        28.20 o                         
 -15   5   4         98.99        110.96        16.36 o                         
 -14   5   4         27.55         20.59        15.37 o                         
 -13   5   4        216.76        196.88        17.38 o                         
 -12   5   4        365.08        386.20        21.29 o                         
 -11   5   4        231.24        185.79        14.80 o                         
 -10   5   4        397.62        389.43        14.56 o                         
  -9   5   4        186.00        161.93         9.91 o                         
  -8   5   4        148.05        146.74         7.95 o                         
  -7   5   4         29.87         34.65         4.60 o                         
  -6   5   4          0.55          2.51         2.92 o                         
  -5   5   4        632.23        578.52         7.55 o                         
  -4   5   4        154.12        167.88         4.06 o                         
  -3   5   4         55.12         62.69         3.26 o                         
  -2   5   4         86.43         88.20         4.91 o                         
  -1   5   4        974.79       1000.70         9.68 o                         
   0   5   4       1130.37       1194.33        10.86 o                         
   1   5   4       3792.57       4030.02        27.16 o                         
   2   5   4       2331.91       2597.14        20.83 o                         
   3   5   4         12.07          9.34         2.89 o                         
   4   5   4        375.00        383.01         5.16 o                         
   5   5   4         20.33         24.60         3.38 o                         
   6   5   4        209.83        208.64         6.80 o                         
   7   5   4         40.86         48.80         5.35 o                         
   8   5   4          3.71         -3.78         4.32 o                         
   9   5   4         10.91         10.70         4.51 o                         
  10   5   4         11.96         13.63         5.67 o                         
  11   5   4        518.32        502.46        14.98 o                         
  12   5   4         20.04         -2.14         7.50 o                         
  13   5   4          0.05        -11.07         7.55 o                         
 -14   6   4          9.15         11.37         8.71 o                         
 -13   6   4          6.51          0.72        12.10 o                         
 -12   6   4        125.45        134.86        11.52 o                         
 -11   6   4         54.69         51.95         8.28 o                         
 -10   6   4          0.38          0.30         5.83 o                         
  -9   6   4         58.96         62.44         6.15 o                         
  -8   6   4        417.62        395.68        10.69 o                         
  -7   6   4        198.69        221.22        12.26 o                         
  -6   6   4        152.86        164.73         5.78 o                         
  -5   6   4         79.78         82.90         3.98 o                         
  -4   6   4         11.33         20.06         3.35 o                         
  -3   6   4          7.39          3.51         2.44 o                         
  -2   6   4        612.94        584.27         7.42 o                         
  -1   6   4         11.54         12.25         2.26 o                         
   0   6   4          6.42         10.39         2.37 o                         
   1   6   4         82.32         73.19         3.13 o                         
   2   6   4        213.39        185.74         6.72 o                         
   3   6   4       1202.15       1277.75        19.05 o                         
   4   6   4        140.15        164.08         6.98 o                         
   5   6   4        625.50        628.30        12.68 o                         
   6   6   4         10.24         13.04         4.73 o                         
   7   6   4        184.56        162.38         8.20 o                         
   8   6   4        104.46         97.15         7.46 o                         
   9   6   4        203.19        190.93         9.87 o                         
  10   6   4         35.69         34.90         6.85 o                         
  11   6   4         15.95         19.76         6.83 o                         
  12   6   4        119.74        120.24        14.10 o                         
  13   6   4          0.00         -0.79         8.21 o                         
 -13   7   4         32.50         52.58         9.83 o                         
 -12   7   4          4.04          3.22         7.56 o                         
 -11   7   4         82.49         66.22         9.22 o                         
 -10   7   4         54.57         48.10        11.08 o                         
  -9   7   4          0.35          1.45         5.64 o                         
  -8   7   4        347.76        332.13        16.93 o                         
  -7   7   4        240.60        253.49        11.36 o                         
  -6   7   4        939.10        898.49        18.24 o                         
  -5   7   4        142.23        162.34         6.32 o                         
  -4   7   4         50.39         66.47         4.91 o                         
  -3   7   4        318.47        302.22         9.91 o                         
  -2   7   4        466.48        434.25         7.31 o                         
  -1   7   4        128.05        114.17         4.00 o                         
   0   7   4       1698.87       1694.09        15.22 o                         
   1   7   4        262.82        239.73         5.21 o                         
   2   7   4        859.18        968.82        11.16 o                         
   3   7   4        305.72        322.19         9.81 o                         
   4   7   4         76.32         90.85         6.06 o                         
   5   7   4        775.73        725.27        13.91 o                         
   6   7   4          7.79          6.39         4.73 o                         
   7   7   4         97.00        111.95         7.65 o                         
   8   7   4          0.00          0.70         5.14 o                         
   9   7   4         29.01         42.24         6.81 o                         
  10   7   4         86.10         80.87        10.30 o                         
  11   7   4        119.77        120.20         9.41 o                         
  12   7   4          1.81        -11.23         7.49 o                         
 -12   8   4         28.88         45.48        16.68 o                         
 -11   8   4         38.13         34.49        10.36 o                         
 -10   8   4          9.14         12.54        10.63 o                         
  -9   8   4         64.57         77.93        11.72 o                         
  -8   8   4         11.56         15.49         6.26 o                         
  -7   8   4         65.82         75.89         7.84 o                         
  -6   8   4         28.73         34.94         6.43 o                         
  -5   8   4        482.30        449.27        13.41 o                         
  -4   8   4        105.12         93.41         8.41 o                         
  -3   8   4         67.10         54.57         6.82 o                         
  -2   8   4       1455.49       1407.44        21.68 o                         
  -1   8   4        859.47        819.90        10.52 o                         
   0   8   4        657.65        653.42         9.37 o                         
   1   8   4         45.66         41.27         3.46 o                         
   2   8   4        578.64        550.42         9.61 o                         
   3   8   4         20.77         16.67         4.43 o                         
   4   8   4          7.18         -3.07         4.18 o                         
   5   8   4         43.51         51.99         5.67 o                         
   6   8   4        319.82        307.35        11.02 o                         
   7   8   4         16.73         15.90         5.80 o                         
   8   8   4         12.15         11.03         5.62 o                         
   9   8   4         10.53         11.36         6.07 o                         
  10   8   4         31.24         32.57         7.28 o                         
  11   8   4        127.93        148.61        12.41 o                         
 -11   9   4         18.69         14.53         8.01 o                         
 -10   9   4         57.87         68.58         9.62 o                         
  -9   9   4         12.99         19.73         7.63 o                         
  -8   9   4         73.39         80.36         9.01 o                         
  -7   9   4        524.63        560.65        21.53 o                         
  -6   9   4         21.98         35.44         6.87 o                         
  -5   9   4         14.31          7.54         7.09 o                         
  -4   9   4        185.89        160.09         9.40 o                         
  -3   9   4         24.75         34.11         5.75 o                         
  -2   9   4        279.76        251.56         8.83 o                         
  -1   9   4         50.03         48.21         4.72 o                         
   0   9   4        153.39        183.82         7.86 o                         
   1   9   4        166.19        177.57         8.02 o                         
   2   9   4         36.73         36.02         4.22 o                         
   3   9   4         87.43         82.63         7.93 o                         
   4   9   4          4.23          5.12         4.73 o                         
   5   9   4         22.13         19.67         6.21 o                         
   6   9   4        114.48        111.12         9.55 o                         
   7   9   4        191.40        204.40        18.38 o                         
   8   9   4        354.73        357.33        23.38 o                         
   9   9   4         32.26         35.48         8.43 o                         
  -9  10   4          0.94         -8.47         6.65 o                         
  -8  10   4         37.08         35.90         8.09 o                         
  -7  10   4          3.63          7.03         6.72 o                         
  -6  10   4          4.42          4.13         6.21 o                         
  -5  10   4        437.46        420.72        14.63 o                         
  -4  10   4         52.12         46.32         6.85 o                         
  -3  10   4          2.94         11.12         4.77 o                         
  -2  10   4         17.61         27.58         5.10 o                         
  -1  10   4        193.48        218.45        11.74 o                         
   0  10   4          6.15         -0.44         9.56 o                         
   1  10   4          0.00         -4.48         7.03 o                         
   2  10   4         21.44         22.56         6.72 o                         
   3  10   4        401.63        400.27        19.35 o                         
   4  10   4        536.76        575.95        22.70 o                         
   5  10   4         21.48         10.67         8.17 o                         
   6  10   4        168.45        157.81        12.74 o                         
   7  10   4         12.36         29.45         7.70 o                         
   8  10   4        159.61        153.56        11.75 o                         
  -7  11   4          4.08         -2.76         6.99 o                         
  -6  11   4        887.66        840.25        28.62 o                         
  -5  11   4         21.63          6.75         8.31 o                         
  -4  11   4          8.91          1.98         8.42 o                         
  -3  11   4         14.86         25.44         8.41 o                         
  -2  11   4          0.12         -4.45         7.14 o                         
  -1  11   4          3.59          1.81        11.93 o                         
   0  11   4          0.14         -9.76        11.57 o                         
   1  11   4         78.71         81.71        16.99 o                         
   2  11   4          6.53          5.42        11.93 o                         
   3  11   4          6.10         13.38         8.69 o                         
   4  11   4         18.21         31.85        20.79 o                         
   5  11   4          4.88          5.20         9.40 o                         
  -2  12   4          3.88        -13.02        13.02 o                         
  -1  12   4         42.83          9.40        14.46 o                         
   1  12   4         17.42         16.27        15.55 o                         
 -15   0   5         27.47         51.70        17.35 o                         
 -13   0   5         50.18         53.87        15.55 o                         
 -11   0   5       2236.59       2161.69        54.59 o                         
  -9   0   5       1360.94       1381.47        38.32 o                         
  -7   0   5         25.46         14.82         7.95 o                         
  -5   0   5        342.50        339.85        15.19 o                         
  -3   0   5      30459.46      29814.40       378.18 o                         
  -1   0   5       9854.86       9295.78        65.95 o                         
   1   0   5      10620.27      10582.60        69.30 o                         
   3   0   5       1190.41       1141.78        39.95 o                         
   5   0   5        788.64        721.52        16.87 o                         
   7   0   5        140.91        186.04        11.10 o                         
   9   0   5        731.37        749.49        31.45 o                         
  11   0   5          0.02         -0.72        13.02 o                         
  13   0   5         10.25          5.78        14.82 o                         
  15   0   5         81.34        105.21        22.05 o                         
 -16   1   5         96.10        110.99        15.33 o                         
 -15   1   5         30.03         17.31        10.81 o                         
 -14   1   5        368.45        422.69        20.83 o                         
 -13   1   5         90.78        122.20        12.75 o                         
 -12   1   5        153.79        169.08        13.38 o                         
 -11   1   5        298.93        295.45        15.59 o                         
 -10   1   5        296.48        326.34        15.21 o                         
  -9   1   5          0.38          9.44         6.26 o                         
  -8   1   5        722.95        704.30        44.47 o                         
  -7   1   5       1391.29       1404.77        25.31 o                         
  -6   1   5         39.28         51.18        11.57 o                         
  -5   1   5        528.66        618.43        13.41 o                         
  -4   1   5        379.10        395.30        16.27 o                         
  -3   1   5         86.32         73.74         3.27 o                         
  -2   1   5       2432.50       2341.30        17.36 o                         
  -1   1   5       5658.41       5341.39        27.18 o                         
   0   1   5       9202.23       8915.68        37.69 o                         
   1   1   5         36.56         34.34         1.67 o                         
   2   1   5         44.24         48.53         2.49 o                         
   3   1   5       2868.33       2909.93        24.66 o                         
   4   1   5         95.24         65.84         4.06 o                         
   5   1   5       1783.75       1758.59        18.24 o                         
   6   1   5         13.70          0.77         4.00 o                         
   7   1   5          0.13          9.18         5.34 o                         
   8   1   5        194.05        179.23         9.65 o                         
   9   1   5        322.79        312.54        13.14 o                         
  10   1   5        797.17        825.08        24.16 o                         
  11   1   5        750.46        750.73        24.39 o                         
  12   1   5        245.44        254.18        23.14 o                         
  13   1   5          0.33         -2.12         9.96 o                         
  14   1   5          6.05        -10.84        14.91 o                         
 -16   2   5        248.63        286.97        21.06 o                         
 -15   2   5         21.34         28.11        11.20 o                         
 -14   2   5         25.26         39.73        25.31 o                         
 -13   2   5          0.14         -7.78        10.85 o                         
 -12   2   5        254.16        233.47        14.66 o                         
 -11   2   5         31.37         51.30        12.29 o                         
 -10   2   5         10.34         14.89         7.36 o                         
  -9   2   5         75.89         71.59        14.10 o                         
  -8   2   5        223.11        240.08        14.10 o                         
  -7   2   5         15.36         15.26         6.51 o                         
  -6   2   5          0.18         18.05         4.68 o                         
  -5   2   5       6464.50       6934.48        57.63 o                         
  -4   2   5       2417.43       2594.77        27.59 o                         
  -3   2   5        461.42        518.34         6.66 o                         
  -2   2   5         64.13         73.15         2.02 o                         
  -1   2   5         11.69         12.58         1.11 o                         
   0   2   5        712.74        722.90         4.19 o                         
   1   2   5         36.60         34.62         1.48 o                         
   2   2   5        277.29        326.22         4.37 o                         
   3   2   5         57.10         54.50         3.14 o                         
   4   2   5        736.06        770.09        11.79 o                         
   5   2   5        309.71        324.55         8.49 o                         
   6   2   5       4058.03       4082.45        39.93 o                         
   7   2   5          5.88          1.28         4.58 o                         
   8   2   5          9.14         15.77         5.54 o                         
   9   2   5        437.50        429.55        13.88 o                         
  10   2   5        413.87        407.34        13.30 o                         
  11   2   5       1479.77       1442.06        27.39 o                         
  12   2   5         20.67         14.76         8.37 o                         
  13   2   5          0.93          1.03         8.41 o                         
  14   2   5          0.11         -6.24        18.17 o                         
 -16   3   5          7.02          0.00        15.19 o                         
 -15   3   5          5.56         19.89        17.72 o                         
 -14   3   5        122.02        149.26        14.16 o                         
 -13   3   5        114.85        140.14        24.59 o                         
 -12   3   5          2.45         -2.49        13.74 o                         
 -11   3   5        147.39        144.81        11.20 o                         
 -10   3   5         17.77         25.95         7.12 o                         
  -9   3   5          0.13          2.42         5.91 o                         
  -8   3   5        725.92        754.91        22.78 o                         
  -7   3   5        424.43        388.26        12.07 o                         
  -6   3   5         41.04         32.59         4.94 o                         
  -5   3   5        459.97        457.19         6.43 o                         
  -4   3   5         15.92         29.51         2.50 o                         
  -3   3   5        213.99        247.37         5.13 o                         
  -2   3   5         14.66         10.46         1.85 o                         
  -1   3   5         48.06         54.19         2.19 o                         
   0   3   5        116.36        104.22         2.22 o                         
   1   3   5         26.92         54.63         2.56 o                         
   2   3   5        151.15        161.48         3.44 o                         
   3   3   5         32.60         54.14         3.49 o                         
   4   3   5        172.90        146.12         5.16 o                         
   5   3   5       1017.45       1084.45        13.45 o                         
   6   3   5        410.90        404.87        12.59 o                         
   7   3   5         68.59         81.49         7.10 o                         
   8   3   5        272.37        289.01        10.56 o                         
   9   3   5          2.84          1.88         5.33 o                         
  10   3   5       1518.34       1481.16        23.08 o                         
  11   3   5        106.34        110.54        11.23 o                         
  12   3   5         21.62          9.60         8.09 o                         
  13   3   5        263.31        256.84        14.71 o                         
  14   3   5          4.00          9.82        15.73 o                         
 -15   4   5         15.35          9.24        12.64 o                         
 -14   4   5         70.21         48.89        18.26 o                         
 -13   4   5        180.27        188.61        39.05 o                         
 -12   4   5        236.30        204.79        30.91 o                         
 -11   4   5        166.56        154.61        12.15 o                         
 -10   4   5        511.80        472.03        13.98 o                         
  -9   4   5         37.58         52.26        15.22 o                         
  -8   4   5          2.49          3.23         4.65 o                         
  -7   4   5         17.48         19.70         4.35 o                         
  -6   4   5       3345.88       3533.10        30.19 o                         
  -5   4   5          2.14          0.55         2.17 o                         
  -4   4   5        316.28        391.51         5.46 o                         
  -3   4   5        425.37        419.57         6.39 o                         
  -2   4   5        526.64        569.23         5.91 o                         
  -1   4   5        446.58        537.54         7.40 o                         
   0   4   5        390.40        428.78         4.07 o                         
   1   4   5       1617.96       1755.24        11.67 o                         
   2   4   5        135.64        166.02         3.76 o                         
   3   4   5        204.69        229.28         4.92 o                         
   4   4   5         77.39         89.09         4.47 o                         
   5   4   5         71.73         57.55         4.33 o                         
   6   4   5        248.82        245.03         7.45 o                         
   7   4   5         16.27         19.28         4.30 o                         
   8   4   5          3.54          1.80         4.23 o                         
   9   4   5          3.38          4.58         4.42 o                         
  10   4   5         11.31         14.92         5.10 o                         
  11   4   5         63.59         49.37         6.40 o                         
  12   4   5        419.54        414.97        39.59 o                         
  13   4   5         20.20         28.61        20.97 o                         
  14   4   5          6.50         -5.44         8.62 o                         
 -15   5   5         17.80         19.99        12.91 o                         
 -14   5   5        102.27        123.78        24.40 o                         
 -13   5   5        341.66        371.73        21.83 o                         
 -12   5   5        182.76        157.38        19.16 o                         
 -11   5   5          3.98          9.34        16.81 o                         
 -10   5   5        197.57        180.50        17.02 o                         
  -9   5   5        440.15        423.57        11.66 o                         
  -8   5   5        107.76         99.85         6.44 o                         
  -7   5   5         67.38         54.58         5.13 o                         
  -6   5   5        504.86        535.96         8.13 o                         
  -5   5   5        682.45        710.32        10.05 o                         
  -4   5   5        115.04        123.10         4.41 o                         
  -3   5   5          9.09          8.13         1.74 o                         
  -2   5   5        699.45        710.25         9.60 o                         
  -1   5   5        472.15        464.26         6.09 o                         
   0   5   5        316.67        298.81         4.18 o                         
   1   5   5        236.72        258.02         4.87 o                         
   2   5   5       3816.67       4064.55        30.45 o                         
   3   5   5        109.38        103.09         4.10 o                         
   4   5   5          9.98         14.76         2.37 o                         
   5   5   5        877.69        873.47        12.15 o                         
   6   5   5        451.22        437.29        13.36 o                         
   7   5   5          0.17          1.84         3.63 o                         
   8   5   5          5.31         12.33         4.36 o                         
   9   5   5         15.31          9.70         6.72 o                         
  10   5   5         50.37         57.61         7.28 o                         
  11   5   5         15.63         15.88         6.63 o                         
  12   5   5        515.92        505.15        18.75 o                         
  13   5   5         97.56         85.18        10.83 o                         
 -14   6   5         53.98         58.63        10.58 o                         
 -13   6   5         86.56        109.10        17.19 o                         
 -12   6   5         42.90         40.27        15.03 o                         
 -11   6   5        311.94        292.89        25.90 o                         
 -10   6   5          0.14         -2.88         6.09 o                         
  -9   6   5         42.24         58.28         5.99 o                         
  -8   6   5        213.93        191.55         8.07 o                         
  -7   6   5        412.02        389.56        10.03 o                         
  -6   6   5         46.86         51.16         4.08 o                         
  -5   6   5        274.63        235.31         5.97 o                         
  -4   6   5       1948.14       1929.59        21.14 o                         
  -3   6   5         52.91         52.32         6.05 o                         
  -2   6   5        408.67        394.45         8.38 o                         
  -1   6   5       2169.49       2147.31        16.55 o                         
   0   6   5         26.15         27.35         2.73 o                         
   1   6   5         92.26         82.04         3.40 o                         
   2   6   5       1835.38       1922.50        17.31 o                         
   3   6   5       3650.38       3787.96        37.13 o                         
   4   6   5          0.36         -0.03         3.89 o                         
   5   6   5          8.05          4.39         4.32 o                         
   6   6   5         75.35         81.92         6.35 o                         
   7   6   5        516.62        491.93        12.70 o                         
   8   6   5         45.79         63.24         6.76 o                         
   9   6   5         64.35         56.07         6.97 o                         
  10   6   5        124.80        135.37         9.33 o                         
  11   6   5        172.80        210.09        11.33 o                         
  12   6   5        175.99        172.21        18.00 o                         
 -13   7   5          0.62         -5.70         8.63 o                         
 -12   7   5         99.23        110.50        13.75 o                         
 -11   7   5         13.93         26.31         7.68 o                         
 -10   7   5          1.07         -4.90         6.86 o                         
  -9   7   5          0.56         -1.12         5.84 o                         
  -8   7   5        199.56        194.90        10.70 o                         
  -7   7   5         69.25         83.15         7.61 o                         
  -6   7   5        284.83        292.01        11.53 o                         
  -5   7   5          0.01          5.79         4.78 o                         
  -4   7   5       1665.40       1655.06        24.36 o                         
  -3   7   5         83.92         95.29         4.48 o                         
  -2   7   5        282.07        272.46         7.76 o                         
  -1   7   5         95.60         93.84         4.04 o                         
   0   7   5       1829.21       1792.74        16.16 o                         
   1   7   5        917.17        891.07        10.42 o                         
   2   7   5       1698.16       1707.54        18.26 o                         
   3   7   5         80.39         84.93         5.73 o                         
   4   7   5        492.16        490.22        11.45 o                         
   5   7   5        414.82        420.57        12.63 o                         
   6   7   5         65.60         71.16         6.51 o                         
   7   7   5         82.96         75.69         6.97 o                         
   8   7   5        130.72        143.87         8.70 o                         
   9   7   5         32.56         36.11         6.78 o                         
  10   7   5          0.47          5.85         6.07 o                         
  11   7   5         38.78         42.92        10.02 o                         
  12   7   5          0.08          9.87         6.95 o                         
 -12   8   5         33.64         34.84         8.89 o                         
 -11   8   5         80.89         96.60        10.16 o                         
 -10   8   5         14.73         36.61         7.87 o                         
  -9   8   5          1.43          5.24         6.25 o                         
  -8   8   5        160.10        157.60        10.48 o                         
  -7   8   5         39.44         29.88         8.04 o                         
  -6   8   5         26.56         20.81         6.13 o                         
  -5   8   5       1544.33       1447.18        24.10 o                         
  -4   8   5        200.62        164.39         8.82 o                         
  -3   8   5        623.06        567.90        13.74 o                         
  -2   8   5        235.95        257.77         9.88 o                         
  -1   8   5         20.54          5.48         3.66 o                         
   0   8   5        913.52        857.71        12.79 o                         
   1   8   5         97.54        101.61         6.26 o                         
   2   8   5        412.60        406.48         8.77 o                         
   3   8   5        217.50        212.13         8.44 o                         
   4   8   5        368.59        372.21        11.06 o                         
   5   8   5         43.19         40.45         5.58 o                         
   6   8   5         18.89         16.31         5.40 o                         
   7   8   5         16.67         14.44         5.64 o                         
   8   8   5          0.07         -0.36         5.57 o                         
   9   8   5         25.50         20.28         6.72 o                         
  10   8   5         83.38        106.73         9.21 o                         
  11   8   5          9.38         10.32        11.89 o                         
 -11   9   5          0.02         -0.24         7.28 o                         
 -10   9   5          1.25         -9.86         6.57 o                         
  -9   9   5         75.24         73.78         9.35 o                         
  -8   9   5          2.77          9.01         6.44 o                         
  -7   9   5         67.32         77.27         8.41 o                         
  -6   9   5        244.26        257.72        12.14 o                         
  -5   9   5        133.20        141.85         9.30 o                         
  -4   9   5        142.29        133.67         8.57 o                         
  -3   9   5        238.05        230.81        10.51 o                         
  -2   9   5         49.43         47.38         5.37 o                         
  -1   9   5        235.42        217.13         7.75 o                         
   0   9   5         20.60         18.57         4.86 o                         
   1   9   5          1.15          2.81         4.41 o                         
   2   9   5         17.04         20.80         4.06 o                         
   3   9   5         79.93         89.76         8.01 o                         
   4   9   5        722.48        718.54        14.80 o                         
   5   9   5         42.25         39.48         6.11 o                         
   6   9   5         96.37        102.61         7.88 o                         
   7   9   5        122.45        142.31         9.08 o                         
   8   9   5          0.58          3.91         6.84 o                         
   9   9   5         14.08         14.82         7.89 o                         
  -9  10   5         12.71         27.19         8.16 o                         
  -8  10   5         92.88         89.84        16.40 o                         
  -7  10   5        160.86        178.90        17.28 o                         
  -6  10   5        498.44        548.54        16.99 o                         
  -5  10   5        214.45        217.69        22.34 o                         
  -4  10   5          0.22          2.74         6.34 o                         
  -3  10   5          0.18         -1.11         4.57 o                         
  -2  10   5         56.20         57.72         6.02 o                         
  -1  10   5         29.18         17.96         4.60 o                         
   0  10   5          6.06          1.59         4.76 o                         
   1  10   5        119.38        107.51        11.10 o                         
   2  10   5         63.67         46.22         7.44 o                         
   3  10   5        350.26        327.65        14.48 o                         
   4  10   5          7.71         22.86         8.80 o                         
   5  10   5         59.17         49.73        10.16 o                         
   6  10   5        287.28        272.25        13.84 o                         
   7  10   5         14.84         22.51         7.84 o                         
  -7  11   5        267.28        233.83        13.77 o                         
  -6  11   5        589.05        615.57        25.32 o                         
  -5  11   5         59.86         60.35        11.10 o                         
  -4  11   5         34.09         47.90         8.03 o                         
  -3  11   5         22.11         25.92         7.16 o                         
  -2  11   5          5.40         -5.17         5.97 o                         
  -1  11   5         23.13         15.91        13.02 o                         
   0  11   5         53.41          7.95        12.65 o                         
   1  11   5        102.57        109.55        18.08 o                         
   2  11   5          7.66          7.23        11.93 o                         
   3  11   5        139.76        182.64        35.61 o                         
   4  11   5        126.54        146.36        15.17 o                         
   5  11   5        477.26        437.88        29.65 o                         
 -16   0   6        343.69        348.17        30.01 o                         
 -14   0   6         59.54         74.12        16.99 o                         
 -12   0   6        174.00        133.41        17.72 o                         
 -10   0   6       1585.75       1604.19        44.11 o                         
  -8   0   6        731.74        755.27        26.03 o                         
  -6   0   6         38.39         27.12         7.59 o                         
  -4   0   6        991.29        921.59        23.50 o                         
  -2   0   6       1290.53       1354.27        16.28 o                         
   0   0   6       4202.76       3910.78        23.26 o                         
   2   0   6        253.68        237.36         7.88 o                         
   4   0   6      21197.60      22020.30       245.49 o                         
   6   0   6        885.96        961.13        21.21 o                         
   8   0   6        262.13        222.25        13.92 o                         
  10   0   6        107.72        101.96        16.63 o                         
  12   0   6          2.21         22.05        14.82 o                         
  14   0   6         17.99         18.80        16.99 o                         
 -16   1   6         10.75         23.57        11.87 o                         
 -15   1   6         65.37         96.99        13.59 o                         
 -14   1   6         14.36         31.98        10.73 o                         
 -13   1   6         59.18         49.58        10.59 o                         
 -12   1   6        593.04        599.23        20.69 o                         
 -11   1   6        488.37        511.23        23.86 o                         
 -10   1   6        201.66        175.94        11.98 o                         
  -9   1   6         38.72         31.30         7.28 o                         
  -8   1   6        645.04        702.45        24.77 o                         
  -7   1   6       1055.41       1145.38        24.22 o                         
  -6   1   6        720.72        811.56        19.16 o                         
  -5   1   6       1285.34       1229.96        20.57 o                         
  -4   1   6        687.53        706.37        15.40 o                         
  -3   1   6        681.91        654.23        10.41 o                         
  -2   1   6        322.44        305.56         4.63 o                         
  -1   1   6        904.76        848.24         5.20 o                         
   0   1   6      21832.57      21713.86        96.98 o                         
   1   1   6        379.78        418.97         4.21 o                         
   2   1   6        152.36        146.52         3.99 o                         
   3   1   6         24.57         49.71         3.53 o                         
   4   1   6        337.35        414.28         7.88 o                         
   5   1   6        648.47        708.33        11.97 o                         
   6   1   6          5.82          8.41         4.06 o                         
   7   1   6         59.84         51.65         5.91 o                         
   8   1   6        857.67        803.66        17.88 o                         
   9   1   6        131.83        147.72        10.08 o                         
  10   1   6          0.03          6.27         8.68 o                         
  11   1   6         25.55         15.01         9.70 o                         
  12   1   6        432.82        428.79        30.34 o                         
  13   1   6          9.06         -8.53        11.64 o                         
  14   1   6         49.10         41.86        16.85 o                         
 -16   2   6        121.16        158.36        24.59 o                         
 -15   2   6         70.19         99.55        13.53 o                         
 -14   2   6        299.39        292.31        20.61 o                         
 -13   2   6        495.20        488.89        23.86 o                         
 -12   2   6        132.31        141.04        12.30 o                         
 -11   2   6        117.56        159.23        33.62 o                         
 -10   2   6         89.84         72.76         9.16 o                         
  -9   2   6        606.21        584.30        16.96 o                         
  -8   2   6         74.13         72.23        11.93 o                         
  -7   2   6         52.30         61.18         6.68 o                         
  -6   2   6          1.46          5.19         4.42 o                         
  -5   2   6         19.50         16.50         3.73 o                         
  -4   2   6        214.32        209.36         5.73 o                         
  -3   2   6       1162.57       1197.88        13.04 o                         
  -2   2   6        468.94        472.92         4.64 o                         
  -1   2   6         95.22         90.83         1.93 o                         
   0   2   6         98.62        103.16         1.79 o                         
   1   2   6        120.23        129.83         2.40 o                         
   2   2   6        209.77        243.01         3.97 o                         
   3   2   6         31.62         21.24         2.70 o                         
   4   2   6          0.55         -0.74         3.02 o                         
   5   2   6        102.51         93.54         5.54 o                         
   6   2   6        118.43        113.40         6.32 o                         
   7   2   6        118.05        128.61         7.31 o                         
   8   2   6        797.24        799.19        15.62 o                         
   9   2   6       1117.69       1087.45        19.10 o                         
  10   2   6         49.82         38.27         6.81 o                         
  11   2   6         25.44         31.58         8.35 o                         
  12   2   6         77.36         58.90         9.63 o                         
  13   2   6        168.03        181.12        23.69 o                         
  14   2   6          1.29          2.88        12.95 o                         
 -16   3   6         71.11         33.63        33.62 o                         
 -15   3   6          7.04         -8.68        16.27 o                         
 -14   3   6          7.65          7.06         8.94 o                         
 -13   3   6       1498.25       1494.37        34.89 o                         
 -12   3   6         40.70         38.72        10.30 o                         
 -11   3   6       1549.91       1607.64        32.54 o                         
 -10   3   6        777.32        747.21        20.12 o                         
  -9   3   6        330.59        332.02        13.37 o                         
  -8   3   6        106.53        105.51        10.30 o                         
  -7   3   6         11.06         22.55         5.39 o                         
  -6   3   6        208.43        202.47         8.83 o                         
  -5   3   6        824.51        837.49         9.05 o                         
  -4   3   6        664.82        761.52         7.33 o                         
  -3   3   6        562.15        667.82         7.71 o                         
  -2   3   6       1963.26       1904.08        14.18 o                         
  -1   3   6        264.66        201.09         2.78 o                         
   0   3   6       4160.93       4457.89        21.91 o                         
   1   3   6          0.02          4.60         1.52 o                         
   2   3   6       1942.20       2197.77        14.39 o                         
   3   3   6       1180.74       1262.72        13.70 o                         
   4   3   6         93.03         72.96         4.24 o                         
   5   3   6         86.76         91.96         4.85 o                         
   6   3   6        126.63        124.06         5.86 o                         
   7   3   6        206.27        217.97         9.55 o                         
   8   3   6        181.30        161.24         8.48 o                         
   9   3   6        585.71        561.89        14.32 o                         
  10   3   6        330.06        306.50        13.02 o                         
  11   3   6        122.73        113.41         9.17 o                         
  12   3   6        256.40        258.88        16.87 o                         
  13   3   6         84.06         82.27        13.08 o                         
  14   3   6          3.90          3.79        12.65 o                         
 -15   4   6         23.76          6.80        20.97 o                         
 -14   4   6         16.84         -0.54        15.91 o                         
 -13   4   6          1.15          8.27        11.39 o                         
 -12   4   6        335.71        305.01        19.09 o                         
 -11   4   6        162.05        186.54        12.52 o                         
 -10   4   6          1.09          3.65         5.45 o                         
  -9   4   6        112.46        123.43         8.11 o                         
  -8   4   6         36.66         37.65         5.56 o                         
  -7   4   6         45.37         50.60         4.56 o                         
  -6   4   6         29.96         25.56         2.72 o                         
  -5   4   6       1166.89       1343.47        12.61 o                         
  -4   4   6       1777.32       1947.86        18.19 o                         
  -3   4   6        135.24        158.24         4.28 o                         
  -2   4   6        561.95        587.92         6.96 o                         
  -1   4   6        582.47        553.58         5.67 o                         
   0   4   6        200.96        184.39         3.08 o                         
   1   4   6          4.91          8.81         1.78 o                         
   2   4   6        961.12        959.00         9.62 o                         
   3   4   6          1.74          0.93         2.71 o                         
   4   4   6        309.96        291.07         7.59 o                         
   5   4   6         16.39          9.33         3.42 o                         
   6   4   6          1.10          2.34         3.64 o                         
   7   4   6        193.29        200.26         7.66 o                         
   8   4   6          0.84          4.16         4.23 o                         
   9   4   6          0.02          1.64         4.62 o                         
  10   4   6        142.23        139.42         7.93 o                         
  11   4   6       1418.18       1420.13        21.09 o                         
  12   4   6        161.28        118.46        11.13 o                         
  13   4   6         25.36         26.78         9.00 o                         
 -15   5   6         53.78         10.66        12.82 o                         
 -14   5   6         56.96         60.72        15.00 o                         
 -13   5   6        139.57        131.96        15.33 o                         
 -12   5   6        264.84        243.37        25.85 o                         
 -11   5   6          9.61         13.78         9.45 o                         
 -10   5   6        133.99        118.62         7.87 o                         
  -9   5   6         59.11         56.91         6.13 o                         
  -8   5   6        259.15        222.95         8.87 o                         
  -7   5   6         18.09         13.30         4.28 o                         
  -6   5   6       1574.49       1605.66        15.09 o                         
  -5   5   6        370.63        381.93         7.47 o                         
  -4   5   6        345.50        375.42         8.39 o                         
  -3   5   6        945.36        846.37        10.27 o                         
  -2   5   6         16.44         15.05         1.77 o                         
  -1   5   6        140.16        154.56         2.97 o                         
   0   5   6       1589.90       1596.81        10.00 o                         
   1   5   6        234.21        238.72         3.92 o                         
   2   5   6        524.89        523.30         6.43 o                         
   3   5   6         35.35         47.44         3.66 o                         
   4   5   6        281.45        302.89         7.32 o                         
   5   5   6        557.09        586.37        10.24 o                         
   6   5   6        472.41        524.63        10.26 o                         
   7   5   6        155.42        166.75         7.01 o                         
   8   5   6          4.80         10.37         4.44 o                         
   9   5   6         23.94         20.50         5.96 o                         
  10   5   6          1.79         10.38         8.25 o                         
  11   5   6         83.67         90.80         8.98 o                         
  12   5   6         73.01         64.79         8.82 o                         
  13   5   6        818.79        851.63        24.57 o                         
 -14   6   6         19.24         37.26         9.62 o                         
 -13   6   6        113.01        119.09        11.63 o                         
 -12   6   6          0.80         -1.87         9.30 o                         
 -11   6   6        434.83        401.29        20.20 o                         
 -10   6   6          2.11         -0.28         5.90 o                         
  -9   6   6        130.37        136.68         7.86 o                         
  -8   6   6        189.87        172.26         7.96 o                         
  -7   6   6          8.23          8.40         4.14 o                         
  -6   6   6        537.25        522.74        10.70 o                         
  -5   6   6         53.16         50.97         4.88 o                         
  -4   6   6         38.22         50.34         3.21 o                         
  -3   6   6         76.18         91.68         9.30 o                         
  -2   6   6          2.97          3.43         2.15 o                         
  -1   6   6         31.20         38.31         3.30 o                         
   0   6   6        496.87        502.47         5.92 o                         
   1   6   6        366.77        306.52         6.31 o                         
   2   6   6        150.53        150.63         5.75 o                         
   3   6   6          1.28         -2.08         4.23 o                         
   4   6   6        570.89        571.58        12.06 o                         
   5   6   6          3.50          0.11         4.49 o                         
   6   6   6          0.11          0.86         4.32 o                         
   7   6   6         16.23         15.07         5.19 o                         
   8   6   6          1.62          2.63         5.10 o                         
   9   6   6         58.73         55.81         7.14 o                         
  10   6   6          1.07          6.30         6.00 o                         
  11   6   6         48.51         62.91        10.49 o                         
  12   6   6        350.09        345.07        14.76 o                         
 -13   7   6        338.26        360.62        26.63 o                         
 -12   7   6        214.41        237.06        14.17 o                         
 -11   7   6        130.19        138.33        11.24 o                         
 -10   7   6        114.72        102.94         9.86 o                         
  -9   7   6          0.01         -3.39         5.69 o                         
  -8   7   6         58.46         70.95         7.80 o                         
  -7   7   6         13.75         12.81         5.57 o                         
  -6   7   6         25.01         30.88         5.77 o                         
  -5   7   6       3055.07       2959.90        37.62 o                         
  -4   7   6        177.96        172.08         8.55 o                         
  -3   7   6         32.48         46.81         3.72 o                         
  -2   7   6          1.21          6.47         4.68 o                         
  -1   7   6         33.23         26.19         3.46 o                         
   0   7   6        137.18        142.86         4.25 o                         
   1   7   6         47.36         51.67         6.76 o                         
   2   7   6         76.50         68.21         5.09 o                         
   3   7   6       1547.58       1586.46        20.63 o                         
   4   7   6          0.02         -5.10         5.58 o                         
   5   7   6        136.79        115.35         7.22 o                         
   6   7   6          4.55          5.73         4.88 o                         
   7   7   6         59.24         52.18         6.57 o                         
   8   7   6         55.22         49.73         6.75 o                         
   9   7   6         11.79          8.29         6.06 o                         
  10   7   6        177.66        179.83        10.69 o                         
  11   7   6        317.62        345.35        14.25 o                         
 -12   8   6          1.84          9.26         7.92 o                         
 -11   8   6        329.89        342.81        16.15 o                         
 -10   8   6         71.69         79.16         9.58 o                         
  -9   8   6          1.80          1.82         6.15 o                         
  -8   8   6          2.48          7.59         7.93 o                         
  -7   8   6        106.01         84.41         8.13 o                         
  -6   8   6          2.16          2.86         5.37 o                         
  -5   8   6         17.27         15.62         5.37 o                         
  -4   8   6         57.58         42.10         6.27 o                         
  -3   8   6        404.07        449.42        12.54 o                         
  -2   8   6        171.29        143.61         9.39 o                         
  -1   8   6          1.09         -3.28         3.46 o                         
   0   8   6         78.57         63.15         4.87 o                         
   1   8   6        165.15        152.13         5.99 o                         
   2   8   6       1021.84        977.10        13.73 o                         
   3   8   6         39.52         38.24         5.23 o                         
   4   8   6          0.00         -0.15         4.51 o                         
   5   8   6         91.92         96.78         7.21 o                         
   6   8   6         23.86         14.43         5.47 o                         
   7   8   6        180.63        169.34         9.28 o                         
   8   8   6         74.71         78.09         7.80 o                         
   9   8   6         59.80         60.66         7.90 o                         
  10   8   6          0.24         -0.19         6.43 o                         
 -11   9   6        209.40        214.15        16.90 o                         
 -10   9   6          1.16         -1.86         7.40 o                         
  -9   9   6         24.63         28.66         7.71 o                         
  -8   9   6          6.09          4.18         6.22 o                         
  -7   9   6        621.48        602.72        17.39 o                         
  -6   9   6        229.91        247.40        11.91 o                         
  -5   9   6         13.03          9.79         5.63 o                         
  -4   9   6          0.16         -1.38         5.21 o                         
  -3   9   6        327.19        350.61        12.37 o                         
  -2   9   6         32.99         24.82         4.85 o                         
  -1   9   6         20.97         41.48         4.83 o                         
   0   9   6        137.54        149.68        10.23 o                         
   1   9   6         21.81         31.58         5.27 o                         
   2   9   6        105.60         96.00         6.42 o                         
   3   9   6          3.95          3.60         4.63 o                         
   4   9   6         18.67         33.69         5.66 o                         
   5   9   6        116.68        105.60         8.40 o                         
   6   9   6         61.23         63.01         7.12 o                         
   7   9   6         31.83         40.14         6.77 o                         
   8   9   6         54.42         53.73         8.84 o                         
   9   9   6        123.21        149.42        11.96 o                         
  -9  10   6        208.08        253.21        21.76 o                         
  -8  10   6        191.10        239.09        13.46 o                         
  -7  10   6         13.54          9.79        10.39 o                         
  -6  10   6        373.17        379.42        15.03 o                         
  -5  10   6          5.58         14.04         6.80 o                         
  -4  10   6         32.90         19.57         6.05 o                         
  -3  10   6         63.78         51.43         6.76 o                         
  -2  10   6        175.05        197.22         9.04 o                         
  -1  10   6        131.94        128.35        10.01 o                         
   0  10   6         95.03        111.48         8.35 o                         
   1  10   6          0.06         -1.80         5.57 o                         
   2  10   6        100.29         95.19         7.43 o                         
   3  10   6        381.54        408.43        15.52 o                         
   4  10   6        440.67        430.02        30.28 o                         
   5  10   6        202.66        174.35        14.91 o                         
   6  10   6         84.33        106.48        10.20 o                         
   7  10   6         44.11         52.30         9.40 o                         
  -6  11   6        215.46        254.84        13.74 o                         
  -5  11   6         15.50          6.78        10.48 o                         
  -4  11   6         30.25         37.46         7.86 o                         
  -3  11   6          2.50          3.68         6.80 o                         
  -2  11   6         14.63         17.73         6.96 o                         
  -1  11   6         34.67         21.36         8.82 o                         
   0  11   6          3.93          4.70        11.57 o                         
   1  11   6         40.56         37.60        14.46 o                         
   2  11   6          4.13         -3.25        11.57 o                         
   3  11   6        212.80        216.76        16.87 o                         
   4  11   6        304.74        257.21        18.12 o                         
   5  11   6        260.42        237.19        18.10 o                         
 -15   0   7          7.34        -12.29        13.38 o                         
 -13   0   7         46.98         16.63        13.38 o                         
 -11   0   7        510.16        463.87        25.67 o                         
  -9   0   7         90.46         55.32        11.57 o                         
  -7   0   7       2993.39       3243.81        63.99 o                         
  -3   0   7       7218.98       7268.96        69.65 o                         
  -1   0   7       1391.95       1423.74        11.52 o                         
   1   0   7       1844.59       1719.59        14.70 o                         
   3   0   7       7531.84       7981.20        78.41 o                         
   5   0   7       3052.15       3190.02        56.22 o                         
   7   0   7          0.02          1.12         7.03 o                         
   9   0   7         55.14         59.57        10.67 o                         
  11   0   7        151.98        151.13        20.25 o                         
  13   0   7         91.39         86.77        19.89 o                         
 -16   1   7          1.62          2.46        10.84 o                         
 -15   1   7         62.93         80.90        13.01 o                         
 -14   1   7          0.49         12.36        10.08 o                         
 -13   1   7        272.39        261.37        16.36 o                         
 -12   1   7        325.79        279.01        15.83 o                         
 -11   1   7        118.21         83.02        10.10 o                         
 -10   1   7        818.28        734.74        20.57 o                         
  -9   1   7        251.49        255.25        27.66 o                         
  -8   1   7         17.45         16.94         6.33 o                         
  -7   1   7        438.31        401.00        12.89 o                         
  -6   1   7       1157.90       1259.52        22.10 o                         
  -5   1   7         72.56         59.67         5.75 o                         
  -4   1   7        602.58        622.76        10.76 o                         
  -3   1   7        698.28        672.93         9.56 o                         
  -2   1   7       1339.40       1252.37        10.59 o                         
  -1   1   7        765.08        828.64         5.30 o                         
   0   1   7      13769.02      13857.63        62.58 o                         
   1   1   7        814.85        863.20         7.59 o                         
   2   1   7        377.73        489.48         6.51 o                         
   3   1   7        975.97       1117.34        12.68 o                         
   4   1   7        759.07        847.79        11.46 o                         
   5   1   7       3755.98       3896.62        43.94 o                         
   6   1   7        244.10        266.76         8.33 o                         
   7   1   7        674.87        727.43        12.87 o                         
   8   1   7         33.65         33.46         6.27 o                         
   9   1   7        622.74        634.20        15.20 o                         
  10   1   7        359.36        367.02        13.09 o                         
  11   1   7        187.94        179.27        12.20 o                         
  12   1   7         16.60          5.93        15.29 o                         
  13   1   7          1.19        -12.49         8.33 o                         
  14   1   7         22.17         24.14        13.57 o                         
 -16   2   7          0.01         -2.17        16.99 o                         
 -15   2   7         48.33         48.16        11.47 o                         
 -14   2   7        632.81        666.36        24.08 o                         
 -13   2   7        157.50        176.06        14.10 o                         
 -12   2   7        829.69        737.74        22.60 o                         
 -11   2   7        320.09        259.08        14.51 o                         
 -10   2   7          6.57         -3.66         6.78 o                         
  -9   2   7         53.36         50.23         7.88 o                         
  -8   2   7        239.34        221.34        11.10 o                         
  -7   2   7        596.72        581.16        14.88 o                         
  -6   2   7         47.12         40.15         6.87 o                         
  -5   2   7        502.83        496.62        10.17 o                         
  -4   2   7        111.01        156.03         5.43 o                         
  -3   2   7       2677.65       2702.55        29.17 o                         
  -2   2   7       1701.45       1907.99        14.40 o                         
  -1   2   7         26.85         33.06         1.53 o                         
   0   2   7         34.55         32.88         1.41 o                         
   1   2   7        326.80        343.87         3.60 o                         
   2   2   7        299.82        299.44         4.83 o                         
   3   2   7        864.86        941.52        10.32 o                         
   4   2   7         68.29         78.36         3.95 o                         
   5   2   7       1852.63       2001.63        20.66 o                         
   6   2   7        191.12        158.80         7.39 o                         
   7   2   7          6.38         -0.96         4.90 o                         
   8   2   7       1329.20       1280.23        20.15 o                         
   9   2   7         68.44         66.88         7.15 o                         
  10   2   7         65.67         76.49         7.99 o                         
  11   2   7        277.70        237.78        11.45 o                         
  12   2   7         18.27         24.11         9.01 o                         
  13   2   7         18.64         17.57         9.14 o                         
  14   2   7         36.76         20.46        12.66 o                         
 -16   3   7         81.65         75.20        20.97 o                         
 -15   3   7          1.26        -13.38        15.19 o                         
 -14   3   7         47.73         51.70        18.08 o                         
 -13   3   7        455.66        446.16        18.99 o                         
 -12   3   7         68.89         80.56        10.33 o                         
 -11   3   7        307.58        301.25        14.85 o                         
 -10   3   7        150.41        118.66        10.16 o                         
  -9   3   7        129.07         97.68        11.57 o                         
  -8   3   7        358.42        369.12        18.62 o                         
  -7   3   7        192.03        197.87        15.91 o                         
  -6   3   7          0.02          2.97         4.07 o                         
  -5   3   7         24.65         30.81         3.24 o                         
  -4   3   7          4.15          2.23         1.71 o                         
  -3   3   7       1341.03       1475.44        14.29 o                         
  -2   3   7       2009.89       2107.52        16.82 o                         
  -1   3   7       2901.67       3057.08        15.51 o                         
   0   3   7       2868.68       2956.25        15.34 o                         
   1   3   7         19.60         20.85         1.77 o                         
   2   3   7        960.58       1034.34         9.77 o                         
   3   3   7         31.82         42.68         3.48 o                         
   4   3   7        395.56        374.66         7.79 o                         
   5   3   7        490.18        506.65         9.49 o                         
   6   3   7        222.18        210.45         7.84 o                         
   7   3   7         73.57         75.74         5.62 o                         
   8   3   7        160.57        144.12         9.87 o                         
   9   3   7          2.21         -0.34         5.62 o                         
  10   3   7         44.60         45.29         7.22 o                         
  11   3   7        415.05        439.71        14.97 o                         
  12   3   7         20.78         26.97        10.01 o                         
  13   3   7        210.43        229.06        17.69 o                         
  14   3   7         87.20         79.93        33.80 o                         
 -15   4   7        199.54        199.65        34.89 o                         
 -14   4   7         64.40         37.07        12.86 o                         
 -13   4   7        180.95        162.87        16.63 o                         
 -12   4   7        161.97        154.11        14.77 o                         
 -11   4   7         37.14         48.19         7.31 o                         
 -10   4   7        269.90        288.66        11.61 o                         
  -9   4   7          0.54          3.65         5.29 o                         
  -8   4   7       1180.39       1156.83        16.70 o                         
  -7   4   7        179.94        165.63         6.73 o                         
  -6   4   7        123.43        107.67         3.99 o                         
  -5   4   7       1330.70       1479.47        13.44 o                         
  -4   4   7        262.65        302.44         9.06 o                         
  -3   4   7          8.71         14.94         3.27 o                         
  -2   4   7         23.55         17.91         2.30 o                         
  -1   4   7         90.32        125.39         3.14 o                         
   0   4   7        637.96        658.10         5.99 o                         
   1   4   7       1795.61       1882.41        17.09 o                         
   2   4   7       1749.91       1802.46        14.47 o                         
   3   4   7        479.82        462.49         8.31 o                         
   4   4   7        271.44        249.50         7.15 o                         
   5   4   7        133.06        130.02         5.85 o                         
   6   4   7        257.31        295.19         8.52 o                         
   7   4   7        270.65        283.13        12.29 o                         
   8   4   7          8.61          9.08         4.46 o                         
   9   4   7         21.76         27.32         5.33 o                         
  10   4   7         39.46         48.88         6.12 o                         
  11   4   7          0.63          3.80         5.37 o                         
  12   4   7        220.36        202.12        16.13 o                         
  13   4   7         11.82         11.77         8.69 o                         
 -15   5   7         24.60         19.86        13.15 o                         
 -14   5   7          1.40          0.35        11.32 o                         
 -13   5   7          1.70         -3.42        10.10 o                         
 -12   5   7         29.74         24.29        10.47 o                         
 -11   5   7         27.91         25.87         8.31 o                         
 -10   5   7          8.16          4.92         5.09 o                         
  -9   5   7        419.77        410.21        11.69 o                         
  -8   5   7          5.50          5.02         4.45 o                         
  -7   5   7        717.64        713.51        13.46 o                         
  -6   5   7          0.01          5.11         2.92 o                         
  -5   5   7         13.15         29.22         3.35 o                         
  -4   5   7        135.00        159.13         5.15 o                         
  -3   5   7        180.23        193.20         5.16 o                         
  -2   5   7        160.25        170.90         4.33 o                         
  -1   5   7        293.52        266.97         4.12 o                         
   0   5   7        508.59        528.61         5.15 o                         
   1   5   7        129.45        142.80         4.42 o                         
   2   5   7        500.81        434.12         7.44 o                         
   3   5   7         31.73         33.63         3.62 o                         
   4   5   7        569.96        526.09        10.26 o                         
   5   5   7        153.19        165.50         6.61 o                         
   6   5   7        120.77        122.63         6.20 o                         
   7   5   7         16.62          3.50         3.90 o                         
   8   5   7          8.94         15.81         4.65 o                         
   9   5   7         12.34         17.48         6.21 o                         
  10   5   7        261.43        259.62        11.87 o                         
  11   5   7         29.62         25.70         7.22 o                         
  12   5   7        770.90        824.26        34.42 o                         
  13   5   7        268.05        265.09        16.47 o                         
 -14   6   7        116.78        121.69        12.39 o                         
 -13   6   7         78.78         88.76        10.58 o                         
 -12   6   7         29.70         24.57         7.86 o                         
 -11   6   7        115.60         96.40         9.78 o                         
 -10   6   7          6.90          9.66         6.43 o                         
  -9   6   7        145.42        146.03         8.00 o                         
  -8   6   7        354.17        359.79        10.61 o                         
  -7   6   7        237.51        192.38         7.93 o                         
  -6   6   7        478.17        441.63        10.22 o                         
  -5   6   7         77.89         70.13         4.17 o                         
  -4   6   7       1899.44       2043.61        19.41 o                         
  -3   6   7        637.53        571.57         6.76 o                         
  -2   6   7          0.98          3.69         2.60 o                         
  -1   6   7          6.01          3.55         2.46 o                         
   0   6   7          1.93          3.36         2.13 o                         
   1   6   7         26.08         23.31         3.55 o                         
   2   6   7         96.34        105.10         8.09 o                         
   3   6   7        122.10        107.69         4.56 o                         
   4   6   7       1673.06       1748.10        18.62 o                         
   5   6   7        567.11        543.92        12.55 o                         
   6   6   7         88.47         80.13         6.71 o                         
   7   6   7         26.87         25.80         5.74 o                         
   8   6   7        225.88        226.63        10.28 o                         
   9   6   7          2.94          2.95         5.77 o                         
  10   6   7          1.71         -5.18         5.74 o                         
  11   6   7         46.05         40.51         7.78 o                         
  12   6   7        163.55        150.89        16.59 o                         
 -13   7   7        244.06        288.04        16.09 o                         
 -12   7   7         16.71          9.98         7.63 o                         
 -11   7   7        194.18        228.99        13.31 o                         
 -10   7   7         84.96         79.73         9.03 o                         
  -9   7   7          5.01          4.18         6.10 o                         
  -8   7   7         18.31         16.40         6.30 o                         
  -7   7   7        309.01        307.54        12.44 o                         
  -6   7   7          6.97         -3.84         4.71 o                         
  -5   7   7        355.56        321.68        11.29 o                         
  -4   7   7         23.21         22.24         5.13 o                         
  -3   7   7          5.33          2.74         4.48 o                         
  -2   7   7        657.08        598.67         9.10 o                         
  -1   7   7         95.19        110.47         4.51 o                         
   0   7   7        328.90        299.40         7.28 o                         
   1   7   7         20.17         19.64         3.81 o                         
   2   7   7          0.00          4.89         3.65 o                         
   3   7   7        836.15        808.26        16.33 o                         
   4   7   7          8.52          6.97         4.47 o                         
   5   7   7        452.26        413.35        11.64 o                         
   6   7   7       1309.77       1296.87        20.57 o                         
   7   7   7         18.06         16.83         5.62 o                         
   8   7   7          3.62          4.25         5.59 o                         
   9   7   7          0.19          3.24         5.88 o                         
  10   7   7         91.22        100.13         9.33 o                         
  11   7   7        114.61        113.86         9.87 o                         
 -12   8   7        117.45        113.77        18.44 o                         
 -11   8   7          1.24         10.10         8.09 o                         
 -10   8   7        235.95        281.63        14.61 o                         
  -9   8   7         56.04         72.06         9.57 o                         
  -8   8   7         22.63         25.24         6.72 o                         
  -7   8   7         27.04         34.58         6.83 o                         
  -6   8   7         60.43         54.61         6.94 o                         
  -5   8   7        567.44        582.56        15.02 o                         
  -4   8   7        154.32        155.27         9.33 o                         
  -3   8   7         11.37          3.53         4.50 o                         
  -2   8   7          2.15          4.07         3.99 o                         
  -1   8   7        868.61        816.69        10.51 o                         
   0   8   7          1.68          1.54         3.00 o                         
   1   8   7        105.16        106.86         5.45 o                         
   2   8   7        571.38        593.49        11.48 o                         
   3   8   7        109.30        121.68         7.24 o                         
   4   8   7        317.15        326.47        10.82 o                         
   5   8   7         98.78         83.81         7.24 o                         
   6   8   7          0.15         -3.53         7.93 o                         
   7   8   7        358.48        352.69        12.70 o                         
   8   8   7          4.37          9.83         6.08 o                         
   9   8   7         21.79         31.85         7.30 o                         
  10   8   7        105.54        117.32        10.07 o                         
 -11   9   7         23.86         42.36         9.17 o                         
 -10   9   7         11.57         13.44         7.76 o                         
  -9   9   7         72.22         80.99         9.35 o                         
  -8   9   7         18.39         40.24        10.68 o                         
  -7   9   7        114.90        110.64         9.21 o                         
  -6   9   7         14.99         17.39         7.66 o                         
  -5   9   7         49.67         45.48         6.99 o                         
  -4   9   7        143.90        139.02         9.08 o                         
  -3   9   7        227.12        228.91         9.24 o                         
  -2   9   7        261.00        240.37         9.76 o                         
  -1   9   7        754.43        687.36        12.66 o                         
   0   9   7         82.49        102.07         6.92 o                         
   1   9   7        309.47        246.65        14.90 o                         
   2   9   7         11.66         13.91         4.29 o                         
   3   9   7          3.20          5.86         4.84 o                         
   4   9   7       1563.47       1504.38        30.12 o                         
   5   9   7         47.32         65.75         7.02 o                         
   6   9   7          1.27          2.84         5.53 o                         
   7   9   7         64.34         77.93         8.16 o                         
   8   9   7          0.92          1.55         6.21 o                         
   9   9   7        106.65        115.04        11.46 o                         
  -9  10   7         18.84         15.03         7.58 o                         
  -8  10   7         29.73         28.53         7.78 o                         
  -7  10   7         36.73         43.70         7.86 o                         
  -6  10   7        125.38        130.41        10.17 o                         
  -5  10   7         46.89         40.47         7.37 o                         
  -4  10   7        144.04        156.95         8.70 o                         
  -3  10   7          0.63          0.26         4.80 o                         
  -2  10   7         59.91         56.52         6.28 o                         
  -1  10   7          7.57          3.42         5.18 o                         
   0  10   7         54.67         58.42         9.07 o                         
   1  10   7          0.40         -3.68         7.40 o                         
   2  10   7         40.66         39.58         6.45 o                         
   3  10   7        662.02        614.08        18.70 o                         
   4  10   7         94.18         86.58         9.65 o                         
   5  10   7         55.44         64.32        11.21 o                         
   6  10   7          7.53         13.48         7.30 o                         
   7  10   7          1.31         -3.47         7.08 o                         
  -6  11   7          5.93         -4.12         6.43 o                         
  -5  11   7        177.77        163.28        14.19 o                         
  -4  11   7          1.82         -0.70         6.37 o                         
  -3  11   7         25.90         29.97         7.62 o                         
  -2  11   7         19.26         11.73         7.13 o                         
  -1  11   7         59.64         28.81         9.56 o                         
   0  11   7         11.06         -5.97         8.44 o                         
   1  11   7          1.60         -3.98        11.93 o                         
   2  11   7        221.17        224.52        23.14 o                         
   3  11   7         50.61         28.77        10.24 o                         
   4  11   7          0.67         -3.67         8.75 o                         
 -16   0   8         23.64         14.82        15.91 o                         
 -14   0   8        880.86        833.37        37.96 o                         
 -12   0   8        160.99        121.12        16.99 o                         
 -10   0   8        762.61        645.36        28.20 o                         
  -8   0   8       1397.74       1340.98        35.79 o                         
  -6   0   8       8403.52       8229.91       139.92 o                         
  -4   0   8       3459.99       3384.45        62.55 o                         
  -2   0   8       1244.24       1352.45        14.71 o                         
   0   0   8         29.71         32.36         2.12 o                         
   2   0   8          5.17          0.55         2.72 o                         
   4   0   8       4360.49       4708.52        50.23 o                         
   6   0   8         88.40         92.92         9.56 o                         
   8   0   8         65.54         63.90        10.10 o                         
  10   0   8        315.47        272.97        23.86 o                         
  12   0   8        324.94        365.16        29.65 o                         
  14   0   8         91.98         61.20        21.51 o                         
 -16   1   8         48.26         59.83        13.12 o                         
 -15   1   8         76.18         69.92        12.35 o                         
 -14   1   8        532.33        490.41        21.57 o                         
 -13   1   8        269.92        279.01        16.87 o                         
 -12   1   8         35.48         48.83         9.78 o                         
 -11   1   8         17.22         17.26         8.13 o                         
 -10   1   8         18.70         15.52         8.86 o                         
  -9   1   8        849.00        833.31        24.40 o                         
  -8   1   8          3.60          3.54         9.22 o                         
  -7   1   8        157.51        151.72        10.67 o                         
  -6   1   8       4044.70       4435.20        57.39 o                         
  -5   1   8        271.40        223.07         9.67 o                         
  -4   1   8       4168.90       4193.70        56.35 o                         
  -3   1   8       1214.49       1174.43        12.34 o                         
  -2   1   8        453.63        491.12         6.13 o                         
  -1   1   8       2302.55       2173.68        12.94 o                         
   0   1   8          1.39          8.44         1.77 o                         
   1   1   8        980.78        985.28         8.97 o                         
   2   1   8         34.10         36.42         2.67 o                         
   3   1   8         22.93         27.28         3.41 o                         
   4   1   8        373.76        340.43         7.69 o                         
   5   1   8       1002.15        915.11        12.87 o                         
   6   1   8         78.84         75.45         5.46 o                         
   7   1   8        597.61        613.58        12.09 o                         
   8   1   8       1142.42       1114.22        16.93 o                         
   9   1   8        314.10        296.99        12.84 o                         
  10   1   8         26.57         23.82         6.87 o                         
  11   1   8         16.01         15.12         9.05 o                         
  12   1   8         67.50         56.64        10.11 o                         
  13   1   8        148.12        143.59        14.73 o                         
  14   1   8        618.97        653.41        37.22 o                         
 -16   2   8         12.70         30.01        18.08 o                         
 -15   2   8          2.42         -5.38         9.52 o                         
 -14   2   8          3.71         -8.38         8.33 o                         
 -13   2   8        704.61        716.11        33.80 o                         
 -12   2   8         19.00         32.16         9.29 o                         
 -11   2   8         71.24         76.96        10.04 o                         
 -10   2   8          8.94          3.52        10.85 o                         
  -9   2   8         15.82          0.00         6.07 o                         
  -8   2   8         55.98         69.78         8.32 o                         
  -7   2   8        751.62        789.05        17.81 o                         
  -6   2   8        247.74        260.46        10.33 o                         
  -5   2   8         23.74         13.40         4.51 o                         
  -4   2   8        107.38         91.33         6.31 o                         
  -3   2   8          0.13          3.06         2.11 o                         
  -2   2   8       4752.90       4943.71        27.71 o                         
  -1   2   8        223.37        207.30         2.94 o                         
   0   2   8        720.88        766.16         5.42 o                         
   1   2   8        112.70        102.46         2.81 o                         
   2   2   8         11.27          4.81         1.86 o                         
   3   2   8        469.68        495.75         7.49 o                         
   4   2   8         52.71         64.03         3.79 o                         
   5   2   8        365.29        400.50         8.99 o                         
   6   2   8       1035.93       1165.09        26.12 o                         
   7   2   8         45.63         59.92         9.73 o                         
   8   2   8       1155.83       1141.65        26.93 o                         
   9   2   8        234.60        234.40        10.35 o                         
  10   2   8         57.87         49.60         7.83 o                         
  11   2   8         21.40         32.22         7.60 o                         
  12   2   8         21.95         16.93         8.96 o                         
  13   2   8         18.42         17.39         9.31 o                         
  14   2   8        109.91        106.82        17.52 o                         
 -16   3   8         12.06         56.40        20.25 o                         
 -15   3   8         77.44         83.52        20.61 o                         
 -14   3   8        405.21        415.06        31.45 o                         
 -13   3   8          0.36          4.52         7.89 o                         
 -12   3   8        621.09        595.80        19.89 o                         
 -11   3   8        516.83        457.54        16.85 o                         
 -10   3   8        202.95        171.49        11.63 o                         
  -9   3   8        251.60        242.12        23.14 o                         
  -8   3   8         99.21         84.33         7.98 o                         
  -7   3   8         67.58         85.82         6.17 o                         
  -6   3   8        273.45        285.27         8.56 o                         
  -5   3   8        158.85        157.29         5.77 o                         
  -4   3   8        356.54        367.02         5.98 o                         
  -3   3   8        123.82         96.67         3.02 o                         
  -2   3   8        321.35        369.30         4.76 o                         
  -1   3   8       2748.08       2755.56        14.92 o                         
   0   3   8        810.56        859.58         7.70 o                         
   1   3   8        505.70        577.69         5.85 o                         
   2   3   8         17.10         21.65         2.68 o                         
   3   3   8        121.07         96.83         4.13 o                         
   4   3   8        900.80        878.03        12.00 o                         
   5   3   8        157.77        139.65         5.99 o                         
   6   3   8        379.28        436.12         9.66 o                         
   7   3   8          2.31          4.98         4.25 o                         
   8   3   8        651.49        693.28        13.68 o                         
   9   3   8        193.98        160.12         9.14 o                         
  10   3   8         20.88         27.71         6.99 o                         
  11   3   8        676.85        683.99        19.86 o                         
  12   3   8          0.88         14.67         8.68 o                         
  13   3   8          1.75         -1.73         8.90 o                         
 -15   4   8        160.53        188.37        34.17 o                         
 -14   4   8        157.43        157.59        16.78 o                         
 -13   4   8         13.86          0.83        10.66 o                         
 -12   4   8        466.29        443.02        22.28 o                         
 -11   4   8        410.43        389.73        21.21 o                         
 -10   4   8       2075.03       1927.20        29.27 o                         
  -9   4   8         18.86         29.83         5.07 o                         
  -8   4   8         60.76         79.67         5.76 o                         
  -7   4   8         74.41         66.16         4.99 o                         
  -6   4   8        777.92        716.80         8.67 o                         
  -5   4   8        228.27        251.55         4.92 o                         
  -4   4   8       1059.66       1090.14        12.46 o                         
  -3   4   8        183.54        204.10         5.34 o                         
  -2   4   8        907.80        867.55         9.07 o                         
  -1   4   8          0.01          1.55         1.53 o                         
   0   4   8         24.58         25.19         2.06 o                         
   1   4   8       1803.24       1861.19        16.50 o                         
   2   4   8        217.87        217.32         4.86 o                         
   3   4   8          3.26          8.38         3.18 o                         
   4   4   8        966.64        964.86        12.99 o                         
   5   4   8         72.91         67.77         4.90 o                         
   6   4   8        348.04        342.53         9.18 o                         
   7   4   8        148.14        165.60         7.34 o                         
   8   4   8          1.35          7.34         4.58 o                         
   9   4   8         76.44         64.13         6.29 o                         
  10   4   8        130.63        127.64         9.76 o                         
  11   4   8        215.75        241.84        11.83 o                         
  12   4   8         34.10         23.33         7.72 o                         
  13   4   8        245.84        248.95        15.06 o                         
 -15   5   8         54.22         76.57        34.71 o                         
 -14   5   8        157.02        151.61        16.96 o                         
 -13   5   8          6.48          2.78         7.75 o                         
 -12   5   8        577.26        553.39        18.21 o                         
 -11   5   8        528.10        523.30        17.03 o                         
 -10   5   8         63.22         92.82         7.40 o                         
  -9   5   8        697.80        624.85        13.94 o                         
  -8   5   8         18.33         16.01         4.91 o                         
  -7   5   8          2.38          4.04         4.33 o                         
  -6   5   8       1446.01       1392.97        18.44 o                         
  -5   5   8       1369.60       1357.32        15.72 o                         
  -4   5   8        275.87        338.52         6.94 o                         
  -3   5   8          0.21          0.30         2.41 o                         
  -2   5   8         19.56         27.26         2.54 o                         
  -1   5   8        440.17        384.30         5.34 o                         
   0   5   8          9.41         14.87         2.04 o                         
   1   5   8          5.25         15.51         2.79 o                         
   2   5   8        515.60        537.40         9.73 o                         
   3   5   8        111.93        119.75         5.23 o                         
   4   5   8        243.80        264.01         7.62 o                         
   5   5   8        311.70        301.24         8.40 o                         
   6   5   8        495.26        447.37        10.09 o                         
   7   5   8          4.43          5.92         5.55 o                         
   8   5   8         17.44         20.43         4.92 o                         
   9   5   8          0.03          1.44         5.45 o                         
  10   5   8         29.11         39.61         7.10 o                         
  11   5   8        197.84        224.71        15.40 o                         
  12   5   8        216.31        213.61        12.18 o                         
 -14   6   8          2.51         10.23         8.50 o                         
 -13   6   8         78.06         72.48        10.15 o                         
 -12   6   8          8.92          2.01         7.29 o                         
 -11   6   8         10.35         14.72         7.17 o                         
 -10   6   8         32.06         29.43         5.71 o                         
  -9   6   8          3.00          1.18         4.51 o                         
  -8   6   8        421.22        395.44        10.96 o                         
  -7   6   8        806.84        801.32        14.32 o                         
  -6   6   8       1157.56       1079.58        16.16 o                         
  -5   6   8        385.22        474.28         8.59 o                         
  -4   6   8         50.06         50.88         3.66 o                         
  -3   6   8         75.09         82.60         4.97 o                         
  -2   6   8        114.56        117.44         3.38 o                         
  -1   6   8          0.60          1.75         1.74 o                         
   0   6   8          2.39          1.81         1.63 o                         
   1   6   8        480.21        514.38         6.51 o                         
   2   6   8         32.17         50.69         3.53 o                         
   3   6   8        503.11        459.56         9.47 o                         
   4   6   8         70.62         71.93         4.74 o                         
   5   6   8          8.19         24.20         5.06 o                         
   6   6   8         32.21         31.51         5.62 o                         
   7   6   8        314.50        312.07        11.39 o                         
   8   6   8        108.64        107.98         8.15 o                         
   9   6   8          8.50          3.01         5.89 o                         
  10   6   8          1.29          1.80         6.21 o                         
  11   6   8         56.67         66.12         8.41 o                         
  12   6   8          3.29          3.53         7.88 o                         
 -13   7   8          2.42         -0.53         7.97 o                         
 -12   7   8         95.98         89.54        10.68 o                         
 -11   7   8        227.44        210.70        13.03 o                         
 -10   7   8          6.25          6.17         9.37 o                         
  -9   7   8          2.27          8.80         6.05 o                         
  -8   7   8         21.42         24.63         6.32 o                         
  -7   7   8        483.56        457.38        14.75 o                         
  -6   7   8         41.63         38.20         6.21 o                         
  -5   7   8        677.45        703.91        15.90 o                         
  -4   7   8        119.92        126.21         7.74 o                         
  -3   7   8       2482.59       2439.16        31.69 o                         
  -2   7   8        707.33        696.84        10.39 o                         
  -1   7   8          2.21          0.86         2.86 o                         
   0   7   8        311.88        311.31         7.06 o                         
   1   7   8         94.50         97.56         5.43 o                         
   2   7   8       1170.05       1119.84        15.02 o                         
   3   7   8        326.77        303.70         9.75 o                         
   4   7   8         13.00         20.05         5.00 o                         
   5   7   8        189.18        176.88         8.80 o                         
   6   7   8          0.79         -3.92         4.99 o                         
   7   7   8        237.45        238.42        10.54 o                         
   8   7   8         50.34         53.11         7.67 o                         
   9   7   8          2.49          7.57         6.12 o                         
  10   7   8          4.81          9.44         6.58 o                         
  11   7   8         89.11        110.59        10.11 o                         
 -12   8   8         25.55         36.03         9.09 o                         
 -11   8   8        120.36         92.98        10.43 o                         
 -10   8   8        315.93        298.69        14.82 o                         
  -9   8   8        103.84        103.22         9.54 o                         
  -8   8   8         49.70         60.99         7.83 o                         
  -7   8   8          1.59          8.04         5.73 o                         
  -6   8   8         35.98         44.57         6.66 o                         
  -5   8   8         72.38         50.71         6.67 o                         
  -4   8   8          1.11         -1.15         4.78 o                         
  -3   8   8         25.22         25.55         5.32 o                         
  -2   8   8         78.30         61.28         4.24 o                         
  -1   8   8          0.03          4.71         3.03 o                         
   0   8   8        274.85        268.48         7.55 o                         
   1   8   8        375.33        367.68         8.97 o                         
   2   8   8          0.87         -0.73         3.90 o                         
   3   8   8         77.52         95.83         6.87 o                         
   4   8   8          1.31         -6.22         4.59 o                         
   5   8   8        934.87        886.83        22.80 o                         
   6   8   8         81.77         77.79         7.39 o                         
   7   8   8          0.45          9.16         5.81 o                         
   8   8   8         14.60         20.08         6.58 o                         
   9   8   8         40.48         48.30         7.75 o                         
  10   8   8         49.23         57.88         8.58 o                         
 -11   9   8        515.48        543.60        19.70 o                         
 -10   9   8         85.69         78.78         9.79 o                         
  -9   9   8          0.37          3.77         6.75 o                         
  -8   9   8          6.58          6.23         7.14 o                         
  -7   9   8          0.34          0.26         5.90 o                         
  -6   9   8        439.96        443.79        15.14 o                         
  -5   9   8         89.14        101.63         8.66 o                         
  -4   9   8          0.28         -4.28         5.08 o                         
  -3   9   8         59.47         57.05         6.09 o                         
  -2   9   8         42.83         38.94         5.61 o                         
  -1   9   8        861.50        839.69        14.18 o                         
   0   9   8        156.07        151.44         9.35 o                         
   1   9   8         83.70         76.19         7.74 o                         
   2   9   8         55.78         60.28         5.43 o                         
   3   9   8        238.76        243.97         9.98 o                         
   4   9   8          4.98          6.09         5.21 o                         
   5   9   8         52.44         57.61         6.95 o                         
   6   9   8         22.47         20.50         6.21 o                         
   7   9   8         49.14         55.56         7.55 o                         
   8   9   8         38.95         43.06         7.62 o                         
  -9  10   8         17.07         25.54         7.99 o                         
  -8  10   8         58.64         62.62         9.28 o                         
  -7  10   8         93.07         97.05        11.03 o                         
  -6  10   8         71.62         81.39         9.17 o                         
  -5  10   8        234.84        209.92        11.72 o                         
  -4  10   8          2.57          6.19         5.11 o                         
  -3  10   8         11.92          7.53         5.81 o                         
  -2  10   8          2.69          3.24         5.22 o                         
  -1  10   8        112.56         97.60         7.59 o                         
   0  10   8          7.49         11.63         6.29 o                         
   1  10   8         45.10         37.18         7.57 o                         
   2  10   8        148.26        137.58         9.91 o                         
   3  10   8        129.55        145.53        11.22 o                         
   4  10   8          0.00          2.54         6.99 o                         
   5  10   8         67.76         61.64         9.33 o                         
   6  10   8         12.82         42.27         8.55 o                         
  -6  11   8          0.19          2.83         6.92 o                         
  -5  11   8        143.73        177.74        10.12 o                         
  -4  11   8         36.90         37.61         8.04 o                         
  -3  11   8         11.30         10.46         6.99 o                         
  -2  11   8        339.99        340.52        15.22 o                         
  -1  11   8         17.88         27.84        13.74 o                         
   0  11   8        107.98        104.07        12.53 o                         
   1  11   8        293.93        307.02        25.67 o                         
   2  11   8          2.38         -6.87        11.21 o                         
   3  11   8          8.45          9.04        12.65 o                         
   4  11   8        357.53        290.62        36.88 o                         
 -15   0   9        120.23        107.02        19.52 o                         
 -13   0   9        115.42        125.10        17.72 o                         
 -11   0   9         79.96        116.06        15.55 o                         
  -9   0   9        611.50        495.32        23.14 o                         
  -7   0   9       1207.07       1506.57        37.24 o                         
  -5   0   9       1751.75       1937.90        41.94 o                         
  -3   0   9        516.93        492.92        13.92 o                         
  -1   0   9       5355.01       5426.30        44.63 o                         
   1   0   9       2457.80       2352.87        25.00 o                         
   3   0   9         19.65         46.38         4.23 o                         
   5   0   9       1400.34       1467.54        21.67 o                         
   7   0   9          7.34          6.84         6.21 o                         
   9   0   9          0.47         -2.79         8.05 o                         
  11   0   9        840.20        781.39        52.79 o                         
  13   0   9        166.99        156.00        29.47 o                         
 -16   1   9        140.58        160.36        16.11 o                         
 -15   1   9         54.52         67.64        12.13 o                         
 -14   1   9          8.75          1.42         9.29 o                         
 -13   1   9          0.65         13.45         9.05 o                         
 -12   1   9        285.38        268.86        15.79 o                         
 -11   1   9       1329.20       1250.49        31.09 o                         
 -10   1   9        734.56        713.04        20.29 o                         
  -9   1   9         93.06        100.25         9.45 o                         
  -8   1   9          9.24         -0.22         5.97 o                         
  -7   1   9          5.86          9.51         5.61 o                         
  -6   1   9        319.05        305.02        18.44 o                         
  -5   1   9        291.11        356.53         9.57 o                         
  -4   1   9        840.20        806.38        13.46 o                         
  -3   1   9       2618.28       2805.03        26.92 o                         
  -2   1   9       1684.66       1706.42        12.42 o                         
  -1   1   9        359.76        332.81         4.78 o                         
   0   1   9       3501.23       3330.61        22.17 o                         
   1   1   9       1595.29       1700.34        13.43 o                         
   2   1   9        191.60        183.77         5.23 o                         
   3   1   9        109.96        114.57         4.25 o                         
   4   1   9        147.34        138.21         5.77 o                         
   5   1   9        303.65        350.05         8.71 o                         
   6   1   9        352.84        358.44         9.48 o                         
   7   1   9         23.87         19.01         5.03 o                         
   8   1   9        242.65        220.74         8.75 o                         
   9   1   9        234.69        249.47        11.53 o                         
  10   1   9         94.54         92.45         8.43 o                         
  11   1   9         27.46         25.05        10.88 o                         
  12   1   9         32.15         24.55        10.32 o                         
  13   1   9        440.61        426.59        34.67 o                         
 -16   2   9          9.80         18.80        17.35 o                         
 -15   2   9          0.35        -18.44        12.83 o                         
 -14   2   9         11.36         20.00         9.62 o                         
 -13   2   9          1.78          4.60         8.51 o                         
 -12   2   9          5.75         17.77         9.04 o                         
 -11   2   9          0.33          8.23        12.47 o                         
 -10   2   9        330.86        269.69        14.36 o                         
  -9   2   9         13.23         16.46         7.10 o                         
  -8   2   9         36.22         47.43         7.40 o                         
  -7   2   9         37.38         33.49         6.23 o                         
  -6   2   9          7.65         23.29         4.58 o                         
  -5   2   9          8.98          9.47         3.99 o                         
  -4   2   9        298.47        309.59         8.56 o                         
  -3   2   9       8026.75       8598.61        57.61 o                         
  -2   2   9       5834.42       6275.65        32.98 o                         
  -1   2   9         56.81         51.64         1.78 o                         
   0   2   9         65.52         66.03         1.99 o                         
   1   2   9          0.58          2.05         1.74 o                         
   2   2   9       3264.12       3390.09        25.99 o                         
   3   2   9          4.66         13.10         2.61 o                         
   4   2   9        240.44        211.64         6.98 o                         
   5   2   9        557.20        569.82        10.88 o                         
   6   2   9        498.20        542.88        12.75 o                         
   7   2   9        288.65        263.76        12.94 o                         
   8   2   9        275.45        262.12        10.66 o                         
   9   2   9         15.59         18.74         6.19 o                         
  10   2   9          1.24         -7.64         6.02 o                         
  11   2   9        324.87        300.66        22.02 o                         
  12   2   9         74.27         72.37        14.67 o                         
  13   2   9          8.78         -3.78        13.51 o                         
 -16   3   9        100.91        115.70        22.78 o                         
 -15   3   9        212.21        257.78        27.84 o                         
 -14   3   9         11.23         23.14        15.19 o                         
 -13   3   9         33.37         28.65         9.02 o                         
 -12   3   9        210.05        186.13        13.20 o                         
 -11   3   9         53.25         37.00         8.25 o                         
 -10   3   9        344.34        360.16        15.11 o                         
  -9   3   9          8.28         15.27         7.23 o                         
  -8   3   9        292.46        275.36        10.25 o                         
  -7   3   9          0.57         -4.10         4.25 o                         
  -6   3   9        242.18        256.58         8.56 o                         
  -5   3   9          2.51          8.71         3.28 o                         
  -4   3   9        342.87        329.04         4.95 o                         
  -3   3   9        264.16        275.04         4.53 o                         
  -2   3   9        327.81        376.88         6.04 o                         
  -1   3   9       1793.73       1701.96        11.23 o                         
   0   3   9        225.38        285.12         4.97 o                         
   1   3   9         45.95         69.16         2.79 o                         
   2   3   9        487.48        573.21         6.72 o                         
   3   3   9          8.07         10.64         2.48 o                         
   4   3   9         51.88         41.66         4.00 o                         
   5   3   9        105.86        125.61         6.66 o                         
   6   3   9        903.97        879.08        13.62 o                         
   7   3   9         28.56         42.41         5.09 o                         
   8   3   9        306.75        311.17         9.71 o                         
   9   3   9         24.09         27.37         5.77 o                         
  10   3   9        244.90        241.87        12.08 o                         
  11   3   9        458.29        459.38        15.63 o                         
  12   3   9         54.65         50.59         8.59 o                         
  13   3   9        292.52        281.33        37.42 o                         
 -15   4   9        396.51        418.84        53.15 o                         
 -14   4   9         51.23         40.13        16.27 o                         
 -13   4   9         69.39         75.26        25.85 o                         
 -12   4   9          5.49          9.94        17.90 o                         
 -11   4   9         20.89         17.72         9.46 o                         
 -10   4   9        258.62        223.37        13.41 o                         
  -9   4   9        330.25        339.22        10.37 o                         
  -8   4   9       1766.73       1795.49        23.73 o                         
  -7   4   9        296.25        275.02         8.45 o                         
  -6   4   9        463.67        414.09         6.63 o                         
  -5   4   9       1182.13       1264.74        12.54 o                         
  -4   4   9       3500.11       3626.73        40.42 o                         
  -3   4   9       1465.02       1455.95        14.90 o                         
  -2   4   9        807.23        864.57         9.30 o                         
  -1   4   9        142.76        156.78         3.37 o                         
   0   4   9         34.81         31.67         3.16 o                         
   1   4   9          0.08          4.39         2.66 o                         
   2   4   9        379.64        374.19         7.19 o                         
   3   4   9       1482.28       1485.64        16.59 o                         
   4   4   9         23.52         43.72         4.32 o                         
   5   4   9        841.83        922.52        15.21 o                         
   6   4   9        165.65        167.90         7.14 o                         
   7   4   9        384.42        362.81        10.05 o                         
   8   4   9        345.62        367.30        12.69 o                         
   9   4   9         20.77         16.42         5.29 o                         
  10   4   9         65.35         52.30         6.52 o                         
  11   4   9        198.97        183.41        12.97 o                         
  12   4   9        189.03        214.53        15.77 o                         
 -15   5   9         46.32         38.39        22.78 o                         
 -14   5   9        306.13        286.00        34.89 o                         
 -13   5   9        124.74        107.86        11.31 o                         
 -12   5   9         47.59         56.49        10.33 o                         
 -11   5   9          7.46          7.19         6.96 o                         
 -10   5   9       2256.41       2111.42        27.98 o                         
  -9   5   9        168.18        122.33         9.65 o                         
  -8   5   9       1313.97       1272.64        19.15 o                         
  -7   5   9        149.35        133.40         7.08 o                         
  -6   5   9         14.96         14.75         4.16 o                         
  -5   5   9        108.53        118.03         5.02 o                         
  -4   5   9         97.80        141.52         5.24 o                         
  -3   5   9        948.66       1034.43        16.23 o                         
  -2   5   9         16.66         38.66         2.74 o                         
  -1   5   9        197.61        201.20         4.45 o                         
   0   5   9       1396.19       1303.50        10.86 o                         
   1   5   9        682.98        674.92         9.46 o                         
   2   5   9        284.86        307.80         9.02 o                         
   3   5   9        239.96        250.70         7.33 o                         
   4   5   9          0.35          4.10         3.53 o                         
   5   5   9       1960.61       1842.73        20.82 o                         
   6   5   9       1444.09       1424.54        18.38 o                         
   7   5   9        583.31        568.88        12.20 o                         
   8   5   9         87.66        102.10         6.86 o                         
   9   5   9          6.21          6.55         5.63 o                         
  10   5   9         17.01         15.69         8.61 o                         
  11   5   9         23.46         29.55         9.31 o                         
  12   5   9         53.29         61.61         8.65 o                         
 -14   6   9         10.68          6.40         8.64 o                         
 -13   6   9         28.21         26.35         9.98 o                         
 -12   6   9        181.25        163.65        12.05 o                         
 -11   6   9          0.58         -6.25        13.27 o                         
 -10   6   9        265.75        266.13        10.91 o                         
  -9   6   9        200.27        200.45        12.68 o                         
  -8   6   9         49.77         56.03         5.80 o                         
  -7   6   9        380.28        383.88        10.42 o                         
  -6   6   9         16.52         13.74         4.11 o                         
  -5   6   9         46.62         51.10         6.58 o                         
  -4   6   9        413.43        434.22         8.09 o                         
  -3   6   9        355.13        337.51         6.86 o                         
  -2   6   9        103.72        114.96         3.83 o                         
  -1   6   9          5.21          3.72         2.21 o                         
   0   6   9         21.35         23.18         2.46 o                         
   1   6   9        113.61        119.90         4.76 o                         
   2   6   9         55.72         58.23         3.98 o                         
   3   6   9        607.82        578.86        10.19 o                         
   4   6   9         75.81         73.06         6.44 o                         
   5   6   9        712.01        742.86        14.97 o                         
   6   6   9         68.79         57.17         6.29 o                         
   7   6   9         13.97          9.83         6.11 o                         
   8   6   9         11.06         20.51         6.01 o                         
   9   6   9         17.28         13.16         6.18 o                         
  10   6   9         10.45         10.07         6.43 o                         
  11   6   9         25.77         17.78         7.12 o                         
 -13   7   9         16.57         49.07         9.69 o                         
 -12   7   9          2.34         13.66         7.98 o                         
 -11   7   9          3.57          5.33         9.18 o                         
 -10   7   9        381.47        358.21        14.98 o                         
  -9   7   9        615.94        549.90        23.26 o                         
  -8   7   9         53.09         64.16         7.88 o                         
  -7   7   9        300.44        255.56        11.58 o                         
  -6   7   9        697.71        680.26        16.23 o                         
  -5   7   9         28.77         17.66         5.31 o                         
  -4   7   9        604.29        633.99        14.61 o                         
  -3   7   9          0.06          7.23         4.48 o                         
  -2   7   9         15.87         14.52         4.27 o                         
  -1   7   9        728.77        717.53        10.15 o                         
   0   7   9        511.40        459.37        11.83 o                         
   1   7   9         13.70          9.26         3.86 o                         
   2   7   9         61.57         59.34         5.04 o                         
   3   7   9        163.73        146.80         7.62 o                         
   4   7   9        321.00        328.93        10.92 o                         
   5   7   9          0.04         -1.40         4.73 o                         
   6   7   9        140.03         97.22         7.56 o                         
   7   7   9         78.15         86.33         7.89 o                         
   8   7   9         62.97         69.04         7.73 o                         
   9   7   9          0.16          8.98         6.06 o                         
  10   7   9        166.49        178.77        11.14 o                         
 -12   8   9       1035.68       1108.75        27.67 o                         
 -11   8   9          0.44          3.26         7.18 o                         
 -10   8   9         47.71         61.79         8.85 o                         
  -9   8   9          9.92         -3.95         5.99 o                         
  -8   8   9        185.03        155.16        12.51 o                         
  -7   8   9          1.90          3.71         5.69 o                         
  -6   8   9         50.31         61.42         7.23 o                         
  -5   8   9          0.52          0.91         4.82 o                         
  -4   8   9        321.95        310.73        17.93 o                         
  -3   8   9         94.86        104.85         5.40 o                         
  -2   8   9        320.34        277.25         7.50 o                         
  -1   8   9         17.87         16.53         3.51 o                         
   0   8   9          7.15         -0.03         3.87 o                         
   1   8   9         15.21         15.45         4.51 o                         
   2   8   9          1.07          7.12         4.19 o                         
   3   8   9         65.47         78.37         6.73 o                         
   4   8   9        352.97        334.21        11.63 o                         
   5   8   9        252.14        255.31        10.67 o                         
   6   8   9          4.83          7.91         5.76 o                         
   7   8   9          2.04         -5.64         5.99 o                         
   8   8   9          6.89         10.64         6.60 o                         
   9   8   9          0.14         20.50         6.97 o                         
 -10   9   9          8.80          9.97         7.42 o                         
  -9   9   9          3.58          8.97         6.80 o                         
  -8   9   9         87.89         88.95        11.25 o                         
  -7   9   9          2.30          2.24         5.90 o                         
  -6   9   9          8.80          8.65         5.97 o                         
  -5   9   9        173.54        181.47        13.39 o                         
  -4   9   9          0.50         -0.49         5.34 o                         
  -3   9   9         60.11         74.27         6.94 o                         
  -2   9   9       2159.32       2078.90        32.09 o                         
  -1   9   9         51.94         46.17         7.60 o                         
   0   9   9        263.14        265.77        12.10 o                         
   1   9   9         43.27         48.84         7.06 o                         
   2   9   9          5.21         -0.08         4.26 o                         
   3   9   9        198.89        204.86         9.64 o                         
   4   9   9        278.51        264.36        19.73 o                         
   5   9   9        362.59        383.87        13.23 o                         
   6   9   9        216.73        239.65        12.73 o                         
   7   9   9         30.84         34.23         7.26 o                         
   8   9   9         31.51         26.46        10.07 o                         
  -9  10   9         90.73        121.33        13.51 o                         
  -8  10   9         16.86         20.20         8.51 o                         
  -7  10   9          6.01         14.48         6.93 o                         
  -6  10   9          0.33         -5.57         6.09 o                         
  -5  10   9         38.05         46.15         7.70 o                         
  -4  10   9          0.10          4.50         5.17 o                         
  -3  10   9        107.14         96.91         7.57 o                         
  -2  10   9        124.57        146.21        14.39 o                         
  -1  10   9        101.40        108.69        15.65 o                         
   0  10   9         13.40         18.04        10.56 o                         
   1  10   9         28.19         28.40         7.21 o                         
   2  10   9          5.44         -9.37         6.25 o                         
   3  10   9          3.14         -0.47         8.55 o                         
   4  10   9        361.89        360.79        16.37 o                         
   5  10   9        111.90        101.75        10.90 o                         
   6  10   9         67.68         78.78         9.86 o                         
  -6  11   9        611.34        703.08        19.98 o                         
  -5  11   9         94.57        113.25         8.78 o                         
  -4  11   9          0.99          2.51         6.15 o                         
  -3  11   9          8.01         10.46         6.03 o                         
  -2  11   9         11.55         12.39         7.20 o                         
  -1  11   9        421.28        375.29        27.84 o                         
   0  11   9          0.52         -2.13         9.19 o                         
   1  11   9          0.61        -10.94         8.54 o                         
   2  11   9          6.56         -2.53        11.57 o                         
   3  11   9        108.54         88.22        17.35 o                         
 -16   0  10        548.15        553.17        35.79 o                         
 -14   0  10        584.36        586.07        32.54 o                         
 -12   0  10          0.82         16.63        11.93 o                         
 -10   0  10        551.57        514.12        25.31 o                         
  -8   0  10          0.03          4.34         8.68 o                         
  -6   0  10         77.52         51.34         9.40 o                         
  -4   0  10        319.16        356.20        11.75 o                         
  -2   0  10        598.10        810.01        15.65 o                         
   0   0  10        973.13        865.78        11.07 o                         
   2   0  10        859.45        784.58         9.80 o                         
   4   0  10          2.61          5.01         3.90 o                         
   6   0  10       1206.79       1237.08        20.80 o                         
   8   0  10         32.36         29.00         6.95 o                         
  10   0  10        207.97        207.06        12.21 o                         
  12   0  10         79.83         70.67        37.24 o                         
 -16   1  10         11.45         17.92        10.66 o                         
 -15   1  10         10.98         17.94        10.19 o                         
 -14   1  10          4.80          6.05         9.05 o                         
 -13   1  10        105.20        108.01        12.35 o                         
 -12   1  10         56.78         50.45         9.42 o                         
 -11   1  10         49.37         64.81        11.39 o                         
 -10   1  10         16.82         10.95         7.66 o                         
  -9   1  10        175.62        166.16        11.21 o                         
  -8   1  10         52.30         44.16         7.36 o                         
  -7   1  10        452.53        418.47        16.99 o                         
  -6   1  10        341.26        276.59        12.44 o                         
  -5   1  10       1404.39       1323.71        19.18 o                         
  -4   1  10       1479.62       1682.71        18.97 o                         
  -3   1  10        642.57        709.61         9.45 o                         
  -2   1  10       3584.06       3690.90        24.88 o                         
  -1   1  10        299.28        280.86         4.86 o                         
   0   1  10         44.51         57.43         2.62 o                         
   1   1  10        160.29        152.73         4.35 o                         
   2   1  10       2370.07       2564.52        20.60 o                         
   3   1  10          6.91          2.95         2.38 o                         
   4   1  10        570.90        586.90         9.28 o                         
   5   1  10        628.37        703.18        14.04 o                         
   6   1  10         41.55         41.56         5.08 o                         
   7   1  10        387.87        442.19        11.23 o                         
   8   1  10         18.28          9.29         5.12 o                         
   9   1  10        222.18        221.49        14.61 o                         
  10   1  10        131.62        111.53         9.00 o                         
  11   1  10        267.32        247.83        17.59 o                         
  12   1  10         19.47          4.00         8.82 o                         
  13   1  10         87.53        103.30        19.52 o                         
 -16   2  10         67.50         67.25        20.61 o                         
 -15   2  10          1.50          3.62         9.78 o                         
 -14   2  10        128.31        157.23        14.00 o                         
 -13   2  10          3.78         12.40         8.77 o                         
 -12   2  10         11.23          0.32         7.98 o                         
 -11   2  10        316.46        317.77        17.54 o                         
 -10   2  10         32.36         42.69         8.39 o                         
  -9   2  10        139.57        118.10         9.82 o                         
  -8   2  10        303.83        349.55        20.07 o                         
  -7   2  10        888.17        884.75        16.00 o                         
  -6   2  10        385.21        478.66        15.18 o                         
  -5   2  10        258.03        238.51         8.41 o                         
  -4   2  10        149.74        165.78         6.15 o                         
  -3   2  10       2718.05       3051.44        25.49 o                         
  -2   2  10        376.78        385.17         4.63 o                         
  -1   2  10        103.08        118.67         3.58 o                         
   0   2  10        365.55        391.91         6.03 o                         
   1   2  10       1957.52       1923.62        13.87 o                         
   2   2  10         10.41          4.24         2.41 o                         
   3   2  10       1110.06       1069.13        11.88 o                         
   4   2  10        231.00        289.74         6.77 o                         
   5   2  10        295.54        316.60         7.69 o                         
   6   2  10          7.25          8.39         3.77 o                         
   7   2  10          0.59         -1.98         4.66 o                         
   8   2  10         23.44         11.87         6.47 o                         
   9   2  10        348.64        352.13        16.75 o                         
  10   2  10        454.48        439.12        23.18 o                         
  11   2  10          6.80         15.40         7.24 o                         
  12   2  10        166.96        179.72        13.41 o                         
  13   2  10        111.19        111.92        12.75 o                         
 -16   3  10          0.56         -1.08        16.99 o                         
 -15   3  10         27.49         -2.17        15.55 o                         
 -14   3  10         54.62         89.66        19.16 o                         
 -13   3  10         43.19         68.40        11.93 o                         
 -12   3  10        371.76        352.16        16.85 o                         
 -11   3  10        189.48        200.91        13.03 o                         
 -10   3  10       1625.47       1477.35        29.08 o                         
  -9   3  10         39.54         32.24         6.16 o                         
  -8   3  10        299.80        262.84        10.15 o                         
  -7   3  10        228.52        237.20         9.20 o                         
  -6   3  10       1446.14       1448.28        21.97 o                         
  -5   3  10       1384.43       1426.52        19.60 o                         
  -4   3  10          1.32          1.33         2.02 o                         
  -3   3  10        564.15        652.21         7.11 o                         
  -2   3  10       1202.67       1219.21         9.87 o                         
  -1   3  10         51.33         60.22         2.19 o                         
   0   3  10       1542.60       1672.67        12.38 o                         
   1   3  10        306.51        298.24         4.88 o                         
   2   3  10        641.88        669.17         7.49 o                         
   3   3  10        503.76        483.93         7.15 o                         
   4   3  10        352.66        305.60         7.21 o                         
   5   3  10         12.04         10.94         3.87 o                         
   6   3  10         28.68         41.42         4.90 o                         
   7   3  10        211.73        195.52         7.83 o                         
   8   3  10         50.16         44.97         5.51 o                         
   9   3  10         89.44         94.18         7.04 o                         
  10   3  10        407.07        380.79        12.18 o                         
  11   3  10         58.81         59.62         7.22 o                         
  12   3  10          4.98         12.90         6.60 o                         
  13   3  10        401.51        382.02        15.86 o                         
 -15   4  10         55.57         44.04        14.55 o                         
 -14   4  10          0.99        -15.21        10.14 o                         
 -13   4  10        292.18        293.28        44.11 o                         
 -12   4  10         25.37         27.49         8.38 o                         
 -11   4  10        175.72        165.15        11.22 o                         
 -10   4  10        953.75       1048.30        17.82 o                         
  -9   4  10       1622.17       1570.00        21.53 o                         
  -8   4  10       1137.83       1158.95        17.21 o                         
  -7   4  10        349.04        342.64        10.38 o                         
  -6   4  10       1125.06       1088.71        11.34 o                         
  -5   4  10         36.93         46.18         3.43 o                         
  -4   4  10         69.51         82.76         4.35 o                         
  -3   4  10        416.85        501.82         7.33 o                         
  -2   4  10        675.26        681.10         7.86 o                         
  -1   4  10          1.10          0.78         1.52 o                         
   0   4  10        383.69        365.90         4.97 o                         
   1   4  10         40.68         55.76         3.17 o                         
   2   4  10        284.43        243.78         6.39 o                         
   3   4  10        607.20        608.92        10.34 o                         
   4   4  10          7.92         -0.07         3.52 o                         
   5   4  10         22.07         25.62         4.31 o                         
   6   4  10        524.24        477.01        10.72 o                         
   7   4  10         51.03         43.68         5.32 o                         
   8   4  10        170.24        172.30        14.19 o                         
   9   4  10         81.95         71.24         6.75 o                         
  10   4  10         51.77         55.51         6.88 o                         
  11   4  10          4.15          4.57         6.44 o                         
  12   4  10        125.48        113.91        10.15 o                         
 -15   5  10        118.24        121.66        23.86 o                         
 -14   5  10        270.64        268.96        16.34 o                         
 -13   5  10        356.70        350.44        28.32 o                         
 -12   5  10         31.76         33.46         8.45 o                         
 -11   5  10        228.19        263.62        13.43 o                         
 -10   5  10        184.75        190.85        13.09 o                         
  -9   5  10       1659.87       1530.81        22.18 o                         
  -8   5  10        221.58        243.13         9.27 o                         
  -7   5  10        551.80        526.70        11.92 o                         
  -6   5  10        137.43        144.94         6.90 o                         
  -5   5  10        125.22        130.64         5.59 o                         
  -4   5  10         11.69         22.84         3.42 o                         
  -3   5  10        203.50        213.31         5.40 o                         
  -2   5  10         76.43         62.78         3.84 o                         
  -1   5  10        594.09        505.87         5.76 o                         
   0   5  10        211.10        236.87         5.29 o                         
   1   5  10        869.35        902.77        11.25 o                         
   2   5  10          2.51          4.89         3.17 o                         
   3   5  10          3.10          5.96         3.56 o                         
   4   5  10        574.54        568.94        10.84 o                         
   5   5  10        258.66        258.85         8.30 o                         
   6   5  10        392.53        440.92        11.51 o                         
   7   5  10         18.03         30.61         5.04 o                         
   8   5  10        318.72        333.87        10.50 o                         
   9   5  10          5.77          8.20         7.78 o                         
  10   5  10          1.04          6.72         6.36 o                         
  11   5  10          8.86          0.83         6.85 o                         
  12   5  10          0.13          2.49         7.03 o                         
 -14   6  10         17.44         30.25         9.55 o                         
 -13   6  10          0.00          7.06         8.56 o                         
 -12   6  10          1.28          0.64         7.24 o                         
 -11   6  10        334.27        323.40        14.82 o                         
 -10   6  10        445.69        428.62        14.30 o                         
  -9   6  10          0.33          0.21         4.52 o                         
  -8   6  10        315.61        310.90        10.41 o                         
  -7   6  10        354.57        334.29         9.97 o                         
  -6   6  10          6.52         12.71         4.32 o                         
  -5   6  10        476.63        381.30         9.71 o                         
  -4   6  10         16.18         25.63         3.96 o                         
  -3   6  10        502.42        510.74         7.74 o                         
  -2   6  10         29.92         31.86         2.91 o                         
  -1   6  10        947.17        912.57        11.43 o                         
   0   6  10        206.09        202.00         5.80 o                         
   1   6  10        208.21        185.10         5.82 o                         
   2   6  10        720.53        709.20        10.39 o                         
   3   6  10        179.86        184.60         6.70 o                         
   4   6  10       1039.06        960.98        14.49 o                         
   5   6  10        259.31        236.29        10.38 o                         
   6   6  10        953.23        956.29        17.78 o                         
   7   6  10        216.06        216.74        10.23 o                         
   8   6  10        315.73        333.28        12.49 o                         
   9   6  10        367.43        396.47        14.14 o                         
  10   6  10         71.81         57.34         8.13 o                         
  11   6  10          1.85         -2.25         6.71 o                         
 -13   7  10         55.57         54.62         9.68 o                         
 -12   7  10        158.39        174.79        14.35 o                         
 -11   7  10        442.11        407.99        19.98 o                         
 -10   7  10        449.00        437.71        22.30 o                         
  -9   7  10        126.45        116.55        13.92 o                         
  -8   7  10         43.30         33.54         6.75 o                         
  -7   7  10        546.28        512.30        15.29 o                         
  -6   7  10        304.28        330.70        12.35 o                         
  -5   7  10        632.12        581.46        14.69 o                         
  -4   7  10         83.93         83.93         7.26 o                         
  -3   7  10        146.07        139.71         5.81 o                         
  -2   7  10        501.71        527.54         9.98 o                         
  -1   7  10        391.19        374.32         9.75 o                         
   0   7  10         30.11         40.23         4.91 o                         
   1   7  10          3.62         -2.56         3.66 o                         
   2   7  10        133.88        136.79        10.90 o                         
   3   7  10         21.55         32.32         5.45 o                         
   4   7  10        125.92        117.88         7.67 o                         
   5   7  10        254.29        227.39        10.65 o                         
   6   7  10         16.24         20.46         5.92 o                         
   7   7  10          0.08         -6.84         5.10 o                         
   8   7  10         20.44         35.97         7.04 o                         
   9   7  10          0.00          1.98         6.25 o                         
  10   7  10          7.08         -3.19         6.42 o                         
 -12   8  10         96.05         98.88        10.96 o                         
 -11   8  10         89.99        103.24        11.47 o                         
 -10   8  10         37.67         57.38         8.75 o                         
  -9   8  10        190.74        207.72        13.08 o                         
  -8   8  10         13.72         10.74         6.25 o                         
  -7   8  10          3.04          7.36         5.89 o                         
  -6   8  10         11.82         18.45         5.69 o                         
  -5   8  10         74.91         83.24         7.53 o                         
  -4   8  10        217.50        197.30         9.91 o                         
  -3   8  10         33.93         39.11         4.34 o                         
  -2   8  10        252.20        241.62        12.45 o                         
  -1   8  10        149.58        133.06         5.67 o                         
   0   8  10        623.52        575.77        12.11 o                         
   1   8  10          3.70          1.23         4.44 o                         
   2   8  10        422.72        414.87        10.50 o                         
   3   8  10         22.44         24.49         5.61 o                         
   4   8  10         46.62         47.32         6.54 o                         
   5   8  10        217.72        199.93        11.48 o                         
   6   8  10         72.16         58.12         7.21 o                         
   7   8  10         67.20         72.74         7.92 o                         
   8   8  10          3.67          2.78         6.22 o                         
   9   8  10        191.08        190.20        14.09 o                         
 -10   9  10        104.77        116.23        11.07 o                         
  -9   9  10         11.10         13.86        14.97 o                         
  -8   9  10          8.48         17.08         7.07 o                         
  -7   9  10         67.32         76.23         8.68 o                         
  -6   9  10         33.10         36.24         7.16 o                         
  -5   9  10         23.30         21.34         9.80 o                         
  -4   9  10         10.62         15.04         5.21 o                         
  -3   9  10        275.13        292.48        10.86 o                         
  -2   9  10        161.33        162.70        11.80 o                         
  -1   9  10        437.60        384.02        10.60 o                         
   0   9  10         10.43         11.14         6.32 o                         
   1   9  10         14.10         23.36         6.81 o                         
   2   9  10        223.27        224.62         9.52 o                         
   3   9  10        127.03        133.79         8.49 o                         
   4   9  10          0.24          4.45         5.66 o                         
   5   9  10          0.00         -2.98         5.50 o                         
   6   9  10          0.79          0.56         5.98 o                         
   7   9  10         62.20         75.52         8.55 o                         
  -8  10  10         38.73         44.66         8.52 o                         
  -7  10  10          7.04         11.80        11.56 o                         
  -6  10  10         46.16         60.12         8.48 o                         
  -5  10  10         25.85         42.67         6.44 o                         
  -4  10  10        152.70        168.44         9.48 o                         
  -3  10  10         12.11          2.52         5.22 o                         
  -2  10  10         21.40         28.29         5.91 o                         
  -1  10  10          0.03         -2.53         7.72 o                         
   0  10  10          5.64          5.46         6.76 o                         
   1  10  10         20.99         12.14         6.93 o                         
   2  10  10         27.12         30.13         7.95 o                         
   3  10  10         33.58         26.58         8.05 o                         
   4  10  10        352.59        349.34        28.53 o                         
   5  10  10          3.21         12.78         7.76 o                         
  -5  11  10          0.92         -4.03         6.63 o                         
  -4  11  10        144.87        160.84        12.94 o                         
  -3  11  10         17.26         19.14         8.35 o                         
  -2  11  10       1035.06       1033.29        22.69 o                         
  -1  11  10          5.95         40.49        16.27 o                         
   0  11  10          0.41         -7.65        18.98 o                         
   1  11  10         23.64         10.10        12.11 o                         
   2  11  10        181.05        221.14        16.99 o                         
 -15   0  11        182.30        230.67        24.22 o                         
 -13   0  11         25.63         43.39        14.46 o                         
 -11   0  11        172.94        154.38        17.35 o                         
  -9   0  11        313.97        350.34        21.69 o                         
  -7   0  11       2638.99       2653.76        56.76 o                         
  -5   0  11       1644.07       1577.62        26.96 o                         
  -3   0  11      10738.71      11497.68       108.14 o                         
  -1   0  11       2306.85       2385.81        27.95 o                         
   1   0  11        713.80        803.92        11.37 o                         
   3   0  11        534.44        633.53        12.42 o                         
   5   0  11          6.96         13.58         5.33 o                         
   7   0  11         38.46         40.27         7.13 o                         
   9   0  11        259.78        210.79        13.21 o                         
  11   0  11        586.88        559.31        34.71 o                         
  13   0  11         41.95         58.21        20.97 o                         
 -16   1  11          2.93          5.32        10.81 o                         
 -15   1  11          4.28          9.76         9.97 o                         
 -14   1  11        190.60        210.79        15.84 o                         
 -13   1  11         76.46         71.81        12.65 o                         
 -12   1  11        265.49        241.64        18.62 o                         
 -11   1  11        297.32        281.84        15.47 o                         
 -10   1  11        350.55        354.61        25.85 o                         
  -9   1  11         57.28         48.47         8.28 o                         
  -8   1  11         12.34         11.39         9.58 o                         
  -7   1  11         12.98         -0.92         6.60 o                         
  -6   1  11        122.10        135.54         7.50 o                         
  -5   1  11        490.95        487.58         9.93 o                         
  -4   1  11        685.93        640.27        10.96 o                         
  -3   1  11        183.88        141.37         5.64 o                         
  -2   1  11         93.01        105.71         3.50 o                         
  -1   1  11          6.23         14.09         2.30 o                         
   0   1  11        271.34        344.95         5.94 o                         
   1   1  11         32.48         19.97         2.85 o                         
   2   1  11         49.28         44.23         2.96 o                         
   3   1  11        138.83        151.69         4.78 o                         
   4   1  11        161.69        139.23         4.45 o                         
   5   1  11         37.91         33.01         3.84 o                         
   6   1  11        598.99        609.27        13.11 o                         
   7   1  11        270.22        259.25         9.23 o                         
   8   1  11        259.90        234.72         9.48 o                         
   9   1  11        109.88         94.80         7.46 o                         
  10   1  11         52.13         52.70         7.40 o                         
  11   1  11         12.46         11.39         7.32 o                         
  12   1  11        156.83        195.75        17.85 o                         
  13   1  11        445.08        478.27        26.33 o                         
 -16   2  11         14.21         26.03        17.35 o                         
 -15   2  11          7.79         17.91        13.74 o                         
 -14   2  11         86.25         97.91        27.30 o                         
 -13   2  11         55.31         60.79        14.82 o                         
 -12   2  11        138.92        147.69        28.20 o                         
 -11   2  11         61.99         58.15         9.37 o                         
 -10   2  11        258.56        307.24        15.03 o                         
  -9   2  11        425.19        429.09        16.05 o                         
  -8   2  11          1.64         -1.16         4.93 o                         
  -7   2  11         66.34         52.93         6.11 o                         
  -6   2  11          5.14          5.96         4.62 o                         
  -5   2  11         82.50        101.11         6.44 o                         
  -4   2  11        104.41        104.02         5.04 o                         
  -3   2  11          0.54         -0.59         2.04 o                         
  -2   2  11        712.17        818.47         7.39 o                         
  -1   2  11        274.13        283.61         4.87 o                         
   0   2  11        159.39        170.99         4.96 o                         
   1   2  11        333.93        301.91         6.20 o                         
   2   2  11       1061.71       1150.42        10.57 o                         
   3   2  11        102.58        107.62         4.99 o                         
   4   2  11        885.04        873.48        11.46 o                         
   5   2  11        224.54        245.98         7.51 o                         
   6   2  11        381.46        389.32         9.37 o                         
   7   2  11       1068.84        933.39        13.56 o                         
   8   2  11         40.09         45.23         6.60 o                         
   9   2  11         80.93         85.14        10.60 o                         
  10   2  11       2219.99       2229.20        31.27 o                         
  11   2  11         62.42         50.46         8.49 o                         
  12   2  11        400.78        344.91        23.69 o                         
 -15   3  11         22.61         41.94        18.44 o                         
 -14   3  11         70.10         65.80        18.08 o                         
 -13   3  11        217.55        236.11        15.34 o                         
 -12   3  11         66.88         58.35         9.94 o                         
 -11   3  11       1761.32       1710.90        33.05 o                         
 -10   3  11        518.93        458.24        19.21 o                         
  -9   3  11       2301.57       2196.27        30.36 o                         
  -8   3  11          2.95         11.72         5.25 o                         
  -7   3  11         26.40         22.05         4.95 o                         
  -6   3  11        314.44        333.67        11.32 o                         
  -5   3  11         23.08         24.87         5.10 o                         
  -4   3  11        392.31        393.79         5.83 o                         
  -3   3  11         32.68         38.15         2.83 o                         
  -2   3  11         94.71        101.12         5.22 o                         
  -1   3  11        373.29        402.65         5.26 o                         
   0   3  11         38.84         56.12         2.35 o                         
   1   3  11        274.57        307.66         6.63 o                         
   2   3  11         75.33         79.63         3.76 o                         
   3   3  11          1.05          1.37         2.39 o                         
   4   3  11        622.51        609.17         9.86 o                         
   5   3  11        585.27        600.21        10.27 o                         
   6   3  11       1414.30       1327.71        17.49 o                         
   7   3  11        577.63        512.92        11.51 o                         
   8   3  11        317.82        303.08        10.00 o                         
   9   3  11        312.26        299.66        14.56 o                         
  10   3  11        135.45        121.82         8.12 o                         
  11   3  11          0.93         -1.08         5.61 o                         
  12   3  11        168.55        170.16        10.15 o                         
 -15   4  11         55.74         57.32        11.23 o                         
 -14   4  11         54.86         58.99        10.51 o                         
 -13   4  11        595.45        573.38        19.85 o                         
 -12   4  11        718.47        726.96        20.69 o                         
 -11   4  11        621.68        580.98        18.06 o                         
 -10   4  11        240.11        238.95         9.78 o                         
  -9   4  11         27.35         29.20         7.62 o                         
  -8   4  11        469.25        440.97        10.93 o                         
  -7   4  11        117.66         90.40         5.14 o                         
  -6   4  11        471.03        424.61         6.80 o                         
  -5   4  11         67.95         57.77         3.82 o                         
  -4   4  11        193.09        221.05         7.35 o                         
  -3   4  11        311.44        260.87         5.88 o                         
  -2   4  11          9.47         12.95         2.00 o                         
  -1   4  11        123.21        109.32         3.43 o                         
   0   4  11        769.76        870.37         8.44 o                         
   1   4  11        200.29        208.75         4.73 o                         
   2   4  11          0.10         -2.71         2.91 o                         
   3   4  11        418.65        406.52         8.97 o                         
   4   4  11        149.86        156.36         6.51 o                         
   5   4  11       1332.89       1254.38        16.69 o                         
   6   4  11        203.89        199.01         7.90 o                         
   7   4  11        255.12        255.02         9.13 o                         
   8   4  11         73.45         59.50         8.51 o                         
   9   4  11         86.10         88.42         9.92 o                         
  10   4  11         42.01         40.17         6.58 o                         
  11   4  11         44.81         46.07         7.97 o                         
  12   4  11         12.35         -1.38        11.59 o                         
 -14   5  11         75.28         74.11        11.05 o                         
 -13   5  11        188.81        205.49        20.06 o                         
 -12   5  11        134.85        123.27        10.92 o                         
 -11   5  11          7.96          6.90         6.97 o                         
 -10   5  11       1575.09       1468.14        22.91 o                         
  -9   5  11         17.81         25.30         5.55 o                         
  -8   5  11        283.62        248.32         9.55 o                         
  -7   5  11       1081.05       1051.09        16.86 o                         
  -6   5  11        556.27        516.11        11.34 o                         
  -5   5  11       1400.99       1409.37        18.47 o                         
  -4   5  11       1200.33       1089.78        13.45 o                         
  -3   5  11         53.06         50.86         4.15 o                         
  -2   5  11        148.06        161.00         4.73 o                         
  -1   5  11          1.49          0.58         1.89 o                         
   0   5  11        168.45        205.94         5.84 o                         
   1   5  11        218.86        200.41         7.53 o                         
   2   5  11        452.84        471.65        11.00 o                         
   3   5  11        517.76        523.11        10.29 o                         
   4   5  11         24.76         25.32         4.34 o                         
   5   5  11        713.59        662.12        12.29 o                         
   6   5  11         15.11         19.86         4.64 o                         
   7   5  11         29.65         27.35         5.01 o                         
   8   5  11         95.23         91.82         7.03 o                         
   9   5  11        375.77        373.15        15.97 o                         
  10   5  11          0.06         -6.21         5.98 o                         
  11   5  11          8.93          5.77         6.89 o                         
 -14   6  11          1.00         -6.58        12.68 o                         
 -13   6  11          4.16         11.58         7.89 o                         
 -12   6  11          1.91          8.23         7.29 o                         
 -11   6  11         71.94         71.16        10.21 o                         
 -10   6  11        102.36        129.54        10.65 o                         
  -9   6  11          4.99          8.92         5.01 o                         
  -8   6  11         60.18         48.58         5.73 o                         
  -7   6  11        139.59        128.70         7.15 o                         
  -6   6  11        843.59        833.80        14.38 o                         
  -5   6  11          7.98          5.92         3.95 o                         
  -4   6  11          1.72          6.05         3.26 o                         
  -3   6  11         11.69          6.36         3.04 o                         
  -2   6  11         18.57         15.36         3.48 o                         
  -1   6  11         72.29         71.73         3.80 o                         
   0   6  11        151.10        166.34         5.68 o                         
   1   6  11         21.54         27.14         3.69 o                         
   2   6  11          0.11          1.23         3.35 o                         
   3   6  11        801.39        813.60        12.83 o                         
   4   6  11        792.86        797.17        15.33 o                         
   5   6  11         94.19        109.24         7.63 o                         
   6   6  11       1367.02       1303.21        21.24 o                         
   7   6  11        322.21        327.00        12.23 o                         
   8   6  11          2.66          5.32         5.60 o                         
   9   6  11          0.52          5.98         6.35 o                         
  10   6  11         57.60         64.78         8.41 o                         
 -13   7  11         37.18         62.18        10.12 o                         
 -12   7  11        258.23        280.86        16.35 o                         
 -11   7  11        455.46        422.46        17.27 o                         
 -10   7  11          7.26         14.38         6.85 o                         
  -9   7  11         22.64         11.77         6.36 o                         
  -8   7  11        192.68        165.17        10.41 o                         
  -7   7  11        446.70        415.76        14.17 o                         
  -6   7  11         28.72         30.80         6.58 o                         
  -5   7  11         53.27         51.43         6.30 o                         
  -4   7  11         12.79         17.72         4.28 o                         
  -3   7  11        593.92        571.53        10.38 o                         
  -2   7  11        219.52        198.71         6.97 o                         
  -1   7  11        407.74        383.45        10.43 o                         
   0   7  11        849.55        771.09        14.35 o                         
   1   7  11        588.04        586.45        12.46 o                         
   2   7  11        160.16        158.32         7.15 o                         
   3   7  11        356.87        340.94        11.01 o                         
   4   7  11         39.12         30.74         5.97 o                         
   5   7  11        318.91        318.21        11.59 o                         
   6   7  11         17.03         28.66         8.30 o                         
   7   7  11         17.92         16.81         6.26 o                         
   8   7  11         59.68         70.48         7.93 o                         
   9   7  11         40.10         46.38         7.68 o                         
  10   7  11          1.15         -2.18         6.64 o                         
 -12   8  11         33.34         25.82         8.73 o                         
 -11   8  11        266.62        284.87        21.91 o                         
 -10   8  11        141.46        136.51        11.11 o                         
  -9   8  11         26.87         16.54         7.78 o                         
  -8   8  11         82.21         78.66         8.58 o                         
  -7   8  11        203.84        189.45        10.91 o                         
  -6   8  11        158.79        160.64         9.90 o                         
  -5   8  11        179.69        171.32         9.73 o                         
  -4   8  11        124.10        108.46         5.98 o                         
  -3   8  11         48.61         57.53         4.89 o                         
  -2   8  11         17.98         22.19         4.12 o                         
  -1   8  11          0.05         -3.80         3.41 o                         
   0   8  11        314.40        335.85        10.91 o                         
   1   8  11         14.25         11.27         4.94 o                         
   2   8  11         20.55         16.32         4.91 o                         
   3   8  11         23.60         20.09         5.66 o                         
   4   8  11         38.66         47.67         6.64 o                         
   5   8  11        324.20        334.91        18.37 o                         
   6   8  11        203.92        207.70        10.70 o                         
   7   8  11         23.43         22.11         8.61 o                         
   8   8  11         82.54         79.21         8.77 o                         
 -10   9  11         75.21         55.77        12.17 o                         
  -9   9  11          0.01         -7.62         6.34 o                         
  -8   9  11         80.12         86.78         9.29 o                         
  -7   9  11         17.41          8.66         6.50 o                         
  -6   9  11          0.00          3.02         5.90 o                         
  -5   9  11          6.83          6.87         6.05 o                         
  -4   9  11         13.91          6.02         5.15 o                         
  -3   9  11          9.02         12.68         5.05 o                         
  -2   9  11       1591.96       1570.70        22.81 o                         
  -1   9  11        166.06        168.17         7.91 o                         
   0   9  11        316.42        300.08        13.11 o                         
   1   9  11        127.93        106.43         9.38 o                         
   2   9  11        157.81        180.31        12.11 o                         
   3   9  11          7.60          4.48         5.70 o                         
   4   9  11          1.13         -2.04         5.59 o                         
   5   9  11        133.89        147.95         9.70 o                         
   6   9  11         46.62         65.43         8.08 o                         
   7   9  11          1.06          1.54         8.58 o                         
  -8  10  11        121.57        144.44        12.82 o                         
  -7  10  11         72.60         66.82         8.91 o                         
  -6  10  11         90.53        106.41        11.65 o                         
  -5  10  11        350.53        372.50        13.14 o                         
  -4  10  11          3.26         13.24         5.50 o                         
  -3  10  11          1.78         -2.39         6.89 o                         
  -2  10  11          9.79          9.02         5.36 o                         
  -1  10  11         10.02          1.29        14.82 o                         
   0  10  11         26.43         29.89         7.84 o                         
   1  10  11         56.37         67.42        11.89 o                         
   2  10  11         24.96          9.82         7.34 o                         
   3  10  11          0.10         -8.01         9.94 o                         
   4  10  11        276.93        265.82        14.58 o                         
   5  10  11         34.83         44.42         9.17 o                         
  -4  11  11        650.88        724.49        17.57 o                         
  -3  11  11       1284.88       1291.61        22.74 o                         
  -2  11  11          9.89         13.78         7.69 o                         
  -1  11  11        297.74        324.84        30.55 o                         
   0  11  11          5.94          1.59         7.63 o                         
   1  11  11         67.99         64.82        12.25 o                         
 -16   0  12        253.34        259.23        27.12 o                         
 -14   0  12          2.44         26.03        15.19 o                         
 -12   0  12        776.08        797.57        34.35 o                         
 -10   0  12          0.81          5.78        10.85 o                         
  -8   0  12       1242.23       1307.36        37.60 o                         
  -6   0  12        112.51        120.94         9.07 o                         
  -4   0  12        130.01        145.34         9.07 o                         
  -2   0  12        192.79        247.68        10.18 o                         
   0   0  12       6666.54       6718.43        58.33 o                         
   2   0  12        530.25        560.11        10.22 o                         
   4   0  12        113.54        120.73         6.58 o                         
   6   0  12       1015.21       1014.64        18.88 o                         
   8   0  12       1451.50       1386.73        25.10 o                         
  10   0  12         53.14         55.23        19.89 o                         
  12   0  12          7.85         30.73        17.72 o                         
 -16   1  12         61.26         78.82        13.89 o                         
 -15   1  12         16.98         36.48        11.32 o                         
 -14   1  12         37.29         60.38        11.58 o                         
 -13   1  12         46.56         73.85        11.32 o                         
 -12   1  12         17.90         17.47         8.56 o                         
 -11   1  12        523.18        589.47        22.24 o                         
 -10   1  12          5.27         13.77        14.10 o                         
  -9   1  12         10.92          2.27         6.94 o                         
  -8   1  12        534.10        484.77        13.61 o                         
  -7   1  12        123.33        136.37         8.06 o                         
  -6   1  12        425.15        352.89         9.67 o                         
  -5   1  12       1012.55       1129.56        20.04 o                         
  -4   1  12         23.64         38.16         3.77 o                         
  -3   1  12       2817.95       2884.43        20.98 o                         
  -2   1  12        461.84        601.50         7.40 o                         
  -1   1  12       2919.66       3142.29        22.42 o                         
   0   1  12       2549.34       2605.97        20.92 o                         
   1   1  12       1584.84       1547.88        15.70 o                         
   2   1  12        134.62        187.46         7.50 o                         
   3   1  12         30.27         30.14         3.03 o                         
   4   1  12        269.95        330.08         7.12 o                         
   5   1  12          5.36          5.57         2.94 o                         
   6   1  12         48.65         44.33         4.48 o                         
   7   1  12        212.81        150.90         8.40 o                         
   8   1  12        342.41        287.23        10.50 o                         
   9   1  12        146.11        127.15         8.11 o                         
  10   1  12         17.62         14.44         6.98 o                         
  11   1  12          0.95         -5.70        11.61 o                         
  12   1  12        158.72        168.66        17.26 o                         
 -16   2  12        209.88        203.19        25.67 o                         
 -15   2  12         16.37         19.25        16.81 o                         
 -14   2  12        313.13        323.22        18.53 o                         
 -13   2  12         95.54         79.49        16.09 o                         
 -12   2  12         27.55         15.35         8.85 o                         
 -11   2  12        927.99        999.02        32.18 o                         
 -10   2  12         19.44         23.59         8.50 o                         
  -9   2  12          1.65          6.63         5.88 o                         
  -8   2  12        685.77        714.33        20.52 o                         
  -7   2  12          0.08          3.75         5.00 o                         
  -6   2  12        649.31        644.06        13.84 o                         
  -5   2  12          1.99          3.68         3.95 o                         
  -4   2  12          0.98          4.45         2.96 o                         
  -3   2  12          1.39          0.52         2.27 o                         
  -2   2  12         43.17         38.85         2.03 o                         
  -1   2  12       3198.59       3420.34        24.12 o                         
   0   2  12       1185.54       1175.38        10.96 o                         
   1   2  12        284.21        240.06         6.01 o                         
   2   2  12        119.20        132.07         3.87 o                         
   3   2  12        214.29        225.13         6.08 o                         
   4   2  12          6.52         18.44         3.40 o                         
   5   2  12        135.56        146.36         5.84 o                         
   6   2  12        208.86        170.99         6.61 o                         
   7   2  12        299.39        319.33         9.39 o                         
   8   2  12          1.06         -4.25         4.48 o                         
   9   2  12        178.20        143.13         8.07 o                         
  10   2  12        384.79        382.50        14.60 o                         
  11   2  12          7.78          0.20         8.94 o                         
  12   2  12         22.29         20.29        15.84 o                         
 -15   3  12         22.17         41.58        18.80 o                         
 -14   3  12        113.86        115.70        20.61 o                         
 -13   3  12        245.32        248.02        24.95 o                         
 -12   3  12        138.84        154.88        10.58 o                         
 -11   3  12         37.82         33.07         8.23 o                         
 -10   3  12         37.33         25.89         6.44 o                         
  -9   3  12        198.13        180.51        15.45 o                         
  -8   3  12        300.89        304.02        11.38 o                         
  -7   3  12          1.57          4.74         4.89 o                         
  -6   3  12        140.84        135.04         7.53 o                         
  -5   3  12          0.04          2.67         2.47 o                         
  -4   3  12        630.14        595.30         9.03 o                         
  -3   3  12        797.01        788.45         8.53 o                         
  -2   3  12          0.07         -0.51         1.92 o                         
  -1   3  12        583.75        577.15         7.35 o                         
   0   3  12       1458.63       1523.71        15.90 o                         
   1   3  12         15.29         15.61         2.25 o                         
   2   3  12         81.01         76.50         3.35 o                         
   3   3  12          0.98         -2.03         2.44 o                         
   4   3  12       1665.78       1638.12        17.20 o                         
   5   3  12        128.56        122.42         5.71 o                         
   6   3  12         26.03          9.06         4.02 o                         
   7   3  12         20.69         15.44         4.58 o                         
   8   3  12         25.13         27.98         6.69 o                         
   9   3  12          0.10          0.32         4.95 o                         
  10   3  12         28.99         25.70         5.92 o                         
  11   3  12         30.38         23.83         7.08 o                         
  12   3  12          6.76          2.51         8.51 o                         
 -15   4  12         11.04          6.64         9.99 o                         
 -14   4  12         67.19         46.64        10.56 o                         
 -13   4  12        238.67        225.11        14.23 o                         
 -12   4  12         36.27         40.64        10.44 o                         
 -11   4  12        328.43        354.15        15.71 o                         
 -10   4  12         26.74          8.18         7.01 o                         
  -9   4  12        608.97        543.29        12.62 o                         
  -8   4  12       1278.07       1185.05        20.69 o                         
  -7   4  12          0.02         -0.72         3.41 o                         
  -6   4  12        294.43        312.59         5.26 o                         
  -5   4  12         59.69         79.40         5.33 o                         
  -4   4  12        151.37        176.51         6.00 o                         
  -3   4  12          4.44          3.12         2.14 o                         
  -2   4  12        561.53        513.83         6.73 o                         
  -1   4  12         70.64         69.89         2.70 o                         
   0   4  12        433.54        426.04         6.47 o                         
   1   4  12         79.74         84.80         3.61 o                         
   2   4  12        521.78        481.68         6.96 o                         
   3   4  12         49.99         58.57         4.92 o                         
   4   4  12        231.28        239.89         8.03 o                         
   5   4  12         98.34        113.15         6.30 o                         
   6   4  12         28.56         40.47         5.18 o                         
   7   4  12        606.87        533.26        12.05 o                         
   8   4  12         33.58         31.67         5.59 o                         
   9   4  12        128.88        139.72        10.90 o                         
  10   4  12        221.33        232.39        10.27 o                         
  11   4  12         10.73         16.82        10.44 o                         
 -14   5  12        105.20         96.51        12.08 o                         
 -13   5  12        108.13        111.08        14.34 o                         
 -12   5  12         24.76         32.80         8.51 o                         
 -11   5  12        444.99        419.69        13.70 o                         
 -10   5  12        132.98        113.60         8.25 o                         
  -9   5  12         19.20         12.48         5.03 o                         
  -8   5  12         24.08         30.02         5.74 o                         
  -7   5  12        170.39        188.16         9.75 o                         
  -6   5  12       1083.90       1044.00        17.27 o                         
  -5   5  12        425.29        420.88        10.04 o                         
  -4   5  12         46.12         42.03         4.03 o                         
  -3   5  12          3.98          1.94         2.79 o                         
  -2   5  12        912.89        914.35        11.07 o                         
  -1   5  12          0.58          3.15         2.44 o                         
   0   5  12        130.11        135.17         5.98 o                         
   1   5  12       2966.96       2804.97        26.53 o                         
   2   5  12        216.43        222.04         7.04 o                         
   3   5  12         67.03         67.72         7.57 o                         
   4   5  12        254.54        228.46         8.04 o                         
   5   5  12        172.69        162.44         7.33 o                         
   6   5  12        123.81        117.19         6.86 o                         
   7   5  12          0.02         -1.13         4.64 o                         
   8   5  12         36.70         52.47         6.88 o                         
   9   5  12         69.30         78.42         8.00 o                         
  10   5  12         19.90         22.30         7.10 o                         
  11   5  12          3.82          5.20         6.88 o                         
 -14   6  12         85.72         65.94        10.63 o                         
 -13   6  12         11.35          6.45         8.09 o                         
 -12   6  12        152.16        155.65        12.40 o                         
 -11   6  12        102.46        127.88        11.31 o                         
 -10   6  12        238.99        219.55        10.45 o                         
  -9   6  12         36.68         43.08         8.57 o                         
  -8   6  12        210.15        203.14         9.05 o                         
  -7   6  12        363.66        377.59        10.80 o                         
  -6   6  12         19.17         23.57         5.58 o                         
  -5   6  12        313.94        287.07         9.06 o                         
  -4   6  12       2637.35       2496.16        24.16 o                         
  -3   6  12         40.98         42.87         4.99 o                         
  -2   6  12        214.04        227.48         6.27 o                         
  -1   6  12        145.47        149.83         5.02 o                         
   0   6  12        777.64        740.37        11.71 o                         
   1   6  12         70.15         80.23         6.58 o                         
   2   6  12        225.33        220.31         6.95 o                         
   3   6  12          4.61          8.49         3.91 o                         
   4   6  12          5.76          4.46         4.80 o                         
   5   6  12        303.54        337.17        11.75 o                         
   6   6  12         21.12         11.67        11.38 o                         
   7   6  12          2.99          2.29         5.74 o                         
   8   6  12        308.02        315.56        14.74 o                         
   9   6  12         14.18          2.33         6.30 o                         
  10   6  12         40.30         42.71         8.02 o                         
 -13   7  12         23.73         39.58         9.20 o                         
 -12   7  12        325.63        379.47        23.31 o                         
 -11   7  12         58.00         45.40         8.56 o                         
 -10   7  12        629.77        610.36        18.63 o                         
  -9   7  12         16.48         10.99         6.69 o                         
  -8   7  12         40.19         29.58         8.93 o                         
  -7   7  12         35.47         35.92         6.51 o                         
  -6   7  12         41.12         34.57         6.11 o                         
  -5   7  12         26.28         30.86         5.74 o                         
  -4   7  12         10.77         17.91         4.06 o                         
  -3   7  12        134.97        127.55         6.03 o                         
  -2   7  12        485.26        452.34         9.50 o                         
  -1   7  12       2458.29       2432.46        22.39 o                         
   0   7  12         90.17        102.99         6.73 o                         
   1   7  12         35.67         34.33         5.25 o                         
   2   7  12         59.96         77.97         6.21 o                         
   3   7  12         14.66         16.41         5.45 o                         
   4   7  12          3.95          5.21         5.10 o                         
   5   7  12         95.66         99.01         9.85 o                         
   6   7  12         43.11         47.77         6.97 o                         
   7   7  12        979.72        982.67        20.20 o                         
   8   7  12        133.27        149.44        10.11 o                         
   9   7  12         25.07         26.79         7.26 o                         
 -11   8  12        178.05        196.01        13.32 o                         
 -10   8  12         57.94         70.01        15.82 o                         
  -9   8  12        127.56        122.68        10.29 o                         
  -8   8  12        720.90        700.55        18.72 o                         
  -7   8  12          0.13          0.52         5.63 o                         
  -6   8  12          3.48         -1.71         5.32 o                         
  -5   8  12        337.10        298.23        10.03 o                         
  -4   8  12        104.97        104.32         6.15 o                         
  -3   8  12         72.26         72.97         5.43 o                         
  -2   8  12        274.56        282.32         8.62 o                         
  -1   8  12        317.19        309.02         8.21 o                         
   0   8  12        154.74        169.45         8.31 o                         
   1   8  12        113.06        117.57         7.54 o                         
   2   8  12          5.81         10.89         5.46 o                         
   3   8  12         39.49         40.77         6.16 o                         
   4   8  12         64.56         70.05         7.65 o                         
   5   8  12          1.03         -2.26         5.62 o                         
   6   8  12         20.36          9.34         6.20 o                         
   7   8  12          1.68         -5.21         5.92 o                         
   8   8  12         19.24         24.63         7.17 o                         
 -10   9  12        151.18        171.06        12.45 o                         
  -9   9  12         47.11         67.62        11.34 o                         
  -8   9  12          4.64         19.27         7.04 o                         
  -7   9  12        174.06        155.04        10.91 o                         
  -6   9  12         70.89         72.08         9.43 o                         
  -5   9  12         82.58         81.69         7.24 o                         
  -4   9  12          2.91          3.15         4.97 o                         
  -3   9  12       1226.37       1223.44        32.04 o                         
  -2   9  12        416.95        435.07        12.79 o                         
  -1   9  12          0.00         -5.93         7.66 o                         
   0   9  12         64.68         77.62         8.80 o                         
   1   9  12         63.46         70.82         9.81 o                         
   2   9  12          4.75          3.41         5.43 o                         
   3   9  12        159.14        152.18        12.26 o                         
   4   9  12         12.73          7.44         8.56 o                         
   5   9  12         17.67         22.13         6.86 o                         
   6   9  12          0.41         -5.44         6.11 o                         
  -8  10  12         30.87         16.81         7.55 o                         
  -7  10  12        210.59        188.69        12.44 o                         
  -6  10  12        109.61         95.49         8.39 o                         
  -5  10  12         84.51        105.87        13.55 o                         
  -4  10  12         40.15         53.21         7.45 o                         
  -3  10  12        211.87        224.49        10.55 o                         
  -2  10  12        640.46        647.34        15.60 o                         
  -1  10  12          3.33         -3.66         8.59 o                         
   0  10  12        115.68        119.45        10.51 o                         
   1  10  12          0.69         -7.79        12.05 o                         
   2  10  12          0.50          4.37         9.11 o                         
   3  10  12         90.75         98.38        12.85 o                         
   4  10  12        129.16        136.69        12.07 o                         
  -3  11  12         60.83         53.42        11.66 o                         
  -2  11  12        347.32        349.54        19.30 o                         
  -1  11  12         29.94         19.36        10.33 o                         
   0  11  12          6.72         18.16        16.99 o                         
 -15   0  13         60.13         62.19        17.72 o                         
 -13   0  13        382.67        351.42        27.48 o                         
 -11   0  13        189.11        214.40        19.89 o                         
  -9   0  13         54.27         69.42        13.74 o                         
  -7   0  13       5834.02       5793.48       108.28 o                         
  -5   0  13         94.65         67.79         7.79 o                         
  -3   0  13        162.34        151.48        13.21 o                         
  -1   0  13          2.87         19.35         4.79 o                         
   1   0  13         88.83         97.21         8.56 o                         
   3   0  13        114.59        133.16         8.21 o                         
   5   0  13         65.84         65.44         9.12 o                         
   7   0  13         91.69         82.27        14.28 o                         
   9   0  13         94.96        105.20        25.49 o                         
  11   0  13         81.77         90.39        19.89 o                         
 -16   1  13        237.40        285.15        19.81 o                         
 -15   1  13          0.49         22.02        12.47 o                         
 -14   1  13         64.88         68.92        11.84 o                         
 -13   1  13        406.37        420.98        20.15 o                         
 -12   1  13         54.35         54.65        10.33 o                         
 -11   1  13         13.37         20.93         8.42 o                         
 -10   1  13        185.80        197.06        17.90 o                         
  -9   1  13        952.00        830.09        18.19 o                         
  -8   1  13          0.54          0.39         5.76 o                         
  -7   1  13        768.37        750.65        13.90 o                         
  -6   1  13        417.90        445.11        12.63 o                         
  -5   1  13        180.73        186.53         7.46 o                         
  -4   1  13        397.87        438.25        11.93 o                         
  -3   1  13        108.82        109.83         3.94 o                         
  -2   1  13        189.89        198.67         4.81 o                         
  -1   1  13        417.89        395.44         6.24 o                         
   0   1  13        144.79        118.88         5.49 o                         
   1   1  13         62.93         78.13         4.52 o                         
   2   1  13          1.82          0.86         1.81 o                         
   3   1  13        326.19        351.55        11.35 o                         
   4   1  13         66.29         71.72         4.19 o                         
   5   1  13        795.53        751.41         9.56 o                         
   6   1  13        328.20        288.23         8.71 o                         
   7   1  13        623.78        572.88        12.75 o                         
   8   1  13        584.02        527.26        13.02 o                         
   9   1  13        258.70        291.34        14.53 o                         
  10   1  13          7.24         34.25         9.45 o                         
  11   1  13        145.21        152.26        13.67 o                         
  12   1  13         28.72         46.61        13.41 o                         
 -16   2  13         32.03         75.56        20.25 o                         
 -15   2  13          5.13         16.27        16.27 o                         
 -14   2  13         36.29         35.78        10.55 o                         
 -13   2  13          1.18         17.55         9.20 o                         
 -12   2  13         81.20         72.53        10.81 o                         
 -11   2  13         36.61         38.85         7.71 o                         
 -10   2  13         90.24         98.87         8.43 o                         
  -9   2  13        260.52        251.95        11.58 o                         
  -8   2  13       2526.49       2435.03        32.64 o                         
  -7   2  13        333.93        339.72        11.81 o                         
  -6   2  13        158.42        191.60         7.98 o                         
  -5   2  13          6.91         15.37         3.47 o                         
  -4   2  13         49.53         72.23         4.44 o                         
  -3   2  13        215.60        228.08         4.86 o                         
  -2   2  13       1451.97       1521.02        14.71 o                         
  -1   2  13       1421.46       1493.97        12.90 o                         
   0   2  13       1436.71       1416.85        12.66 o                         
   1   2  13         24.81         26.77         3.36 o                         
   2   2  13          6.20         -1.16         1.97 o                         
   3   2  13          0.32          3.45         2.89 o                         
   4   2  13         40.89         35.27         3.85 o                         
   5   2  13          0.86          3.48         3.40 o                         
   6   2  13         27.93         28.46         4.27 o                         
   7   2  13          7.65         13.50         4.22 o                         
   8   2  13        185.00        175.16         7.48 o                         
   9   2  13         69.90         72.28         6.72 o                         
  10   2  13         91.41         97.09         8.78 o                         
  11   2  13         22.47         16.84         7.48 o                         
  12   2  13          4.64          1.35         7.70 o                         
 -15   3  13         84.32        111.53        15.08 o                         
 -14   3  13         12.21         17.01        10.84 o                         
 -13   3  13         39.01         24.46        10.86 o                         
 -12   3  13         85.34         87.04         8.78 o                         
 -11   3  13        335.15        309.20        13.09 o                         
 -10   3  13       1407.31       1361.12        23.68 o                         
  -9   3  13         53.93         44.60         6.86 o                         
  -8   3  13       1747.83       1691.56        25.42 o                         
  -7   3  13        322.64        353.92        11.58 o                         
  -6   3  13         70.18         64.28         6.38 o                         
  -5   3  13          0.95          4.52         2.48 o                         
  -4   3  13        287.75        262.88         5.38 o                         
  -3   3  13         73.85         86.98         3.74 o                         
  -2   3  13        132.75        145.45         5.83 o                         
  -1   3  13       1621.44       1760.86        17.95 o                         
   0   3  13       1337.96       1234.90        13.25 o                         
   1   3  13       1230.35       1197.96        11.33 o                         
   2   3  13        372.07        413.08         8.40 o                         
   3   3  13         85.20        100.22         4.10 o                         
   4   3  13          4.51          6.63         3.50 o                         
   5   3  13        165.97        203.11         7.02 o                         
   6   3  13          2.05          3.54         3.78 o                         
   7   3  13        334.59        367.64        10.53 o                         
   8   3  13        387.31        408.23        18.51 o                         
   9   3  13        119.49        108.03         7.51 o                         
  10   3  13        110.10        101.69         9.66 o                         
  11   3  13         25.26         33.01         7.60 o                         
 -15   4  13         99.76         78.45        12.23 o                         
 -14   4  13          1.44        -12.53         8.35 o                         
 -13   4  13         68.85         77.23        14.80 o                         
 -12   4  13          0.55          7.96         9.42 o                         
 -11   4  13        450.84        487.55        26.03 o                         
 -10   4  13       1598.94       1542.08        28.19 o                         
  -9   4  13        100.52         96.12         6.97 o                         
  -8   4  13        126.52        123.20         7.03 o                         
  -7   4  13        238.63        242.06         7.53 o                         
  -6   4  13        368.25        343.76         6.54 o                         
  -5   4  13        760.56        742.60         9.35 o                         
  -4   4  13        408.48        382.39         6.47 o                         
  -3   4  13        195.04        186.49         4.60 o                         
  -2   4  13         60.05         64.27         3.13 o                         
  -1   4  13        539.20        502.61         7.30 o                         
   0   4  13        850.18        892.03         9.71 o                         
   1   4  13        178.15        182.69         5.99 o                         
   2   4  13          1.53          1.11         2.53 o                         
   3   4  13        488.80        512.93         9.38 o                         
   4   4  13        609.43        631.47        11.83 o                         
   5   4  13        328.69        288.72         9.10 o                         
   6   4  13         83.27         61.08         5.71 o                         
   7   4  13          6.12          3.97         4.74 o                         
   8   4  13         30.64         29.55         5.55 o                         
   9   4  13        321.94        340.12        11.56 o                         
  10   4  13         38.51         40.55         6.67 o                         
  11   4  13        428.40        398.19        17.54 o                         
 -14   5  13          9.95         18.69        18.09 o                         
 -13   5  13          0.08         -7.20         7.92 o                         
 -12   5  13        191.84        193.79        16.53 o                         
 -11   5  13          7.13          9.08         5.94 o                         
 -10   5  13        288.06        284.86        11.32 o                         
  -9   5  13          1.55          0.38         6.37 o                         
  -8   5  13         85.74         87.52         6.75 o                         
  -7   5  13        230.68        229.61         9.03 o                         
  -6   5  13         12.36         18.74         4.43 o                         
  -5   5  13       1548.89       1420.29        16.90 o                         
  -4   5  13         92.39         91.33         5.95 o                         
  -3   5  13        276.45        245.04         6.48 o                         
  -2   5  13          0.67          3.28         2.81 o                         
  -1   5  13        151.37        157.57         5.66 o                         
   0   5  13       1873.69       1924.09        20.60 o                         
   1   5  13         39.34         50.78         5.48 o                         
   2   5  13        112.86        104.47         7.92 o                         
   3   5  13        151.29        168.35         7.76 o                         
   4   5  13        121.56        129.75         6.58 o                         
   5   5  13         21.40         25.60         4.84 o                         
   6   5  13          1.77         -3.21         4.26 o                         
   7   5  13         94.61         89.98         6.84 o                         
   8   5  13        276.96        276.44        20.93 o                         
   9   5  13          3.52         -6.24         5.47 o                         
  10   5  13         17.67         21.38         6.95 o                         
 -13   6  13          7.17         12.15        12.22 o                         
 -12   6  13        178.52        158.54        12.07 o                         
 -11   6  13        177.98        178.70        12.02 o                         
 -10   6  13        162.65        150.72         9.29 o                         
  -9   6  13         39.65         31.31         6.80 o                         
  -8   6  13         18.87         24.08         5.32 o                         
  -7   6  13        269.76        246.05         9.96 o                         
  -6   6  13        240.51        221.05         8.55 o                         
  -5   6  13         99.09        124.04         6.80 o                         
  -4   6  13         28.41         24.70         3.66 o                         
  -3   6  13        169.52        189.08         6.13 o                         
  -2   6  13        154.74        166.55         5.78 o                         
  -1   6  13        531.16        554.72         9.46 o                         
   0   6  13        468.77        481.40        10.02 o                         
   1   6  13        138.14        135.05         6.42 o                         
   2   6  13        227.26        198.41         6.96 o                         
   3   6  13          1.35          2.86         4.00 o                         
   4   6  13         12.26          8.33         4.94 o                         
   5   6  13        168.30        161.05         8.84 o                         
   6   6  13         10.85         10.65         5.66 o                         
   7   6  13          8.83         -2.59         5.59 o                         
   8   6  13        194.14        201.45        10.79 o                         
   9   6  13         74.56         56.92         8.08 o                         
  10   6  13         95.17        111.20         9.89 o                         
 -12   7  13         86.82         92.83        13.36 o                         
 -11   7  13        405.16        392.35        16.86 o                         
 -10   7  13         26.33         50.62        12.36 o                         
  -9   7  13          7.39         15.50         6.69 o                         
  -8   7  13         45.89         49.92         9.98 o                         
  -7   7  13         94.82         92.08         8.23 o                         
  -6   7  13        255.06        241.12        12.86 o                         
  -5   7  13        617.24        584.66        12.51 o                         
  -4   7  13         88.09         84.31         5.54 o                         
  -3   7  13          3.56          1.10         3.68 o                         
  -2   7  13        779.60        768.35        12.31 o                         
  -1   7  13        103.14        109.27         6.04 o                         
   0   7  13        351.22        366.11        11.03 o                         
   1   7  13        133.12        128.77         7.67 o                         
   2   7  13          0.01         -3.58         4.85 o                         
   3   7  13         11.99         13.35         5.47 o                         
   4   7  13          6.44          7.42         5.47 o                         
   5   7  13          3.53         -0.41         5.43 o                         
   6   7  13          0.78         -7.61         5.38 o                         
   7   7  13         61.90         72.08         8.01 o                         
   8   7  13         69.68         67.25         8.29 o                         
   9   7  13         80.75         96.62         9.39 o                         
 -11   8  13        268.48        276.57        20.45 o                         
 -10   8  13         15.09         -2.67         6.84 o                         
  -9   8  13         13.72         20.03         6.91 o                         
  -8   8  13        173.16        215.53        11.87 o                         
  -7   8  13          3.11          3.87         5.77 o                         
  -6   8  13          4.07          6.01         4.81 o                         
  -5   8  13        152.56        153.69         7.27 o                         
  -4   8  13        209.96        216.84         8.03 o                         
  -3   8  13          1.28         -4.39         3.81 o                         
  -2   8  13         20.00         21.33         4.55 o                         
  -1   8  13        371.85        379.98         9.97 o                         
   0   8  13        180.18        186.51         8.86 o                         
   1   8  13         72.31         64.45         6.71 o                         
   2   8  13         19.95         16.33        10.23 o                         
   3   8  13         62.97         60.77         7.03 o                         
   4   8  13         21.89         17.00         5.99 o                         
   5   8  13         42.09         23.69         8.61 o                         
   6   8  13         86.90         79.22         8.28 o                         
   7   8  13          7.41          8.70         6.57 o                         
 -10   9  13        116.52        131.90        11.53 o                         
  -9   9  13        367.80        409.65        16.72 o                         
  -8   9  13        436.53        428.87        16.35 o                         
  -7   9  13         11.90         25.47         9.00 o                         
  -6   9  13         24.63         40.70         7.50 o                         
  -5   9  13         11.10         12.24         5.51 o                         
  -4   9  13        337.18        343.76        12.01 o                         
  -3   9  13        139.68        138.38         8.40 o                         
  -2   9  13        106.38        117.17         7.88 o                         
  -1   9  13        513.07        493.25        36.88 o                         
   0   9  13         21.60         25.74         7.83 o                         
   1   9  13          8.84          3.14         5.64 o                         
   2   9  13          1.72         -5.69         5.67 o                         
   3   9  13        246.67        258.25        13.09 o                         
   4   9  13          4.00         -1.23         6.07 o                         
   5   9  13         10.27         11.54         6.58 o                         
   6   9  13          5.94         19.65         7.19 o                         
  -7  10  13        184.80        192.20        12.33 o                         
  -6  10  13        120.40        123.66         9.13 o                         
  -5  10  13         13.43         19.98         8.77 o                         
  -4  10  13          9.35          5.54         5.74 o                         
  -3  10  13          3.87         -0.67        11.53 o                         
  -2  10  13         28.83         38.19        12.50 o                         
  -1  10  13          3.82         15.84         9.93 o                         
   0  10  13         20.66         25.76         8.58 o                         
   1  10  13         17.47         12.15         8.90 o                         
   2  10  13         32.62         11.28        10.24 o                         
   3  10  13          7.21          7.44         9.56 o                         
 -16   0  14         60.60         60.38        18.80 o                         
 -14   0  14       1075.74       1091.87        43.02 o                         
 -12   0  14       1052.43       1001.13        39.05 o                         
 -10   0  14          7.75          1.08        11.21 o                         
  -8   0  14       5186.92       5030.43        77.01 o                         
  -6   0  14        461.79        455.46        15.98 o                         
  -4   0  14        608.35        521.80        12.12 o                         
  -2   0  14       1479.22       1349.91        15.17 o                         
   0   0  14       1075.28       1127.31        23.23 o                         
   2   0  14        154.73        182.65        10.41 o                         
   4   0  14        327.63        310.94        21.99 o                         
   6   0  14         68.59         52.28         6.34 o                         
   8   0  14         22.13         25.31        10.48 o                         
  10   0  14         12.07         24.86        11.53 o                         
  12   0  14         86.91         66.52        20.25 o                         
 -16   1  14         50.98         70.45        27.48 o                         
 -15   1  14         37.75         33.21        11.63 o                         
 -14   1  14         30.89         60.25        11.75 o                         
 -13   1  14         19.38         14.25         9.27 o                         
 -12   1  14        136.29        125.09        12.52 o                         
 -11   1  14         42.87         58.52        10.04 o                         
 -10   1  14         21.10         11.67         6.67 o                         
  -9   1  14         12.45          8.10         6.38 o                         
  -8   1  14          3.98          1.82         6.21 o                         
  -7   1  14        221.35        217.72         9.05 o                         
  -6   1  14         65.17         61.20         5.95 o                         
  -5   1  14        339.98        297.07         7.82 o                         
  -4   1  14        197.65        222.42         6.40 o                         
  -3   1  14        266.50        247.57         5.56 o                         
  -2   1  14        733.56        756.84         8.77 o                         
  -1   1  14        159.99        194.61         5.71 o                         
   0   1  14        122.86        104.14         6.26 o                         
   1   1  14        776.12        728.97        10.41 o                         
   2   1  14        114.29        116.61         5.06 o                         
   3   1  14        181.99        188.76         6.37 o                         
   4   1  14        137.73        137.96         5.35 o                         
   5   1  14          0.04          2.26         3.11 o                         
   6   1  14         38.93         39.06         4.25 o                         
   7   1  14        104.65         95.28         5.81 o                         
   8   1  14          2.57         -1.07         6.66 o                         
   9   1  14         53.82         48.44         8.48 o                         
  10   1  14        370.12        353.04        24.08 o                         
  11   1  14         28.78         28.17        10.42 o                         
 -15   2  14         91.36         95.45        20.25 o                         
 -14   2  14          0.37         16.92         9.98 o                         
 -13   2  14          0.45         11.63         8.85 o                         
 -12   2  14          0.31          1.34         6.91 o                         
 -11   2  14         12.34         15.03         6.78 o                         
 -10   2  14        877.91        867.42        19.20 o                         
  -9   2  14       2580.91       2434.92        33.81 o                         
  -8   2  14         15.99          0.93         6.00 o                         
  -7   2  14        583.52        530.79        13.99 o                         
  -6   2  14        837.73        924.98        15.21 o                         
  -5   2  14          0.47         -0.84         3.35 o                         
  -4   2  14        618.70        611.47         9.27 o                         
  -3   2  14         62.14         70.63         3.25 o                         
  -2   2  14         38.81         27.48         3.19 o                         
  -1   2  14       1492.82       1480.12        14.70 o                         
   0   2  14         49.89         35.82         3.04 o                         
   1   2  14       1233.97       1265.62        13.75 o                         
   2   2  14       1471.41       1484.14        16.83 o                         
   3   2  14        266.64        291.27         8.81 o                         
   4   2  14          0.83          5.65         4.75 o                         
   5   2  14        536.47        562.19        10.13 o                         
   6   2  14         51.59         40.94         4.51 o                         
   7   2  14        568.70        527.43        11.01 o                         
   8   2  14         15.46         16.21         6.66 o                         
   9   2  14        300.85        275.17        12.84 o                         
  10   2  14          2.49          2.42         6.36 o                         
  11   2  14         39.82         50.05         9.44 o                         
 -15   3  14        120.04        131.71        15.71 o                         
 -14   3  14          0.87          1.58        10.29 o                         
 -13   3  14         15.44         26.79        10.59 o                         
 -12   3  14        159.23        162.76        18.56 o                         
 -11   3  14          2.09         -7.59         6.04 o                         
 -10   3  14        548.62        592.87        16.01 o                         
  -9   3  14        993.69        940.37        19.20 o                         
  -8   3  14        285.01        284.52        13.38 o                         
  -7   3  14         40.27         51.86         6.69 o                         
  -6   3  14        132.40        107.73         6.83 o                         
  -5   3  14        229.57        229.66         5.50 o                         
  -4   3  14        273.30        278.59         5.40 o                         
  -3   3  14         57.51         63.92         3.21 o                         
  -2   3  14        176.84        178.88         5.91 o                         
  -1   3  14          2.34          5.70         2.49 o                         
   0   3  14       1202.57       1246.05        13.67 o                         
   1   3  14        528.64        493.77         8.83 o                         
   2   3  14        730.17        764.99         9.51 o                         
   3   3  14         83.28         82.89         4.77 o                         
   4   3  14          2.51         -0.49         3.33 o                         
   5   3  14        113.92        132.49         6.03 o                         
   6   3  14        204.70        190.31         7.23 o                         
   7   3  14        277.68        239.02         9.14 o                         
   8   3  14         74.68         76.81         6.58 o                         
   9   3  14         29.74         28.69         6.83 o                         
  10   3  14          7.24         18.43         6.88 o                         
  11   3  14         77.47         61.14        11.95 o                         
 -15   4  14        202.75        220.52        22.50 o                         
 -14   4  14          0.88          5.72         9.30 o                         
 -13   4  14         94.73        104.27        18.78 o                         
 -12   4  14        143.04        129.32        17.35 o                         
 -11   4  14        360.58        380.42        19.55 o                         
 -10   4  14          8.95         10.74         7.17 o                         
  -9   4  14        167.19        151.01        10.49 o                         
  -8   4  14        796.04        803.82        14.85 o                         
  -7   4  14        893.75        914.30        11.19 o                         
  -6   4  14       1065.99        989.91        10.66 o                         
  -5   4  14        184.34        189.52         6.26 o                         
  -4   4  14        759.53        713.98         9.32 o                         
  -3   4  14        199.65        202.86         5.97 o                         
  -2   4  14        185.12        183.43         7.07 o                         
  -1   4  14        405.30        436.08         7.05 o                         
   0   4  14          1.03         -3.17         3.14 o                         
   1   4  14        907.75        845.09        11.64 o                         
   2   4  14          0.29          4.04         3.84 o                         
   3   4  14        233.79        239.83         7.32 o                         
   4   4  14        136.52        165.21         6.49 o                         
   5   4  14        458.34        478.67        11.04 o                         
   6   4  14        426.78        405.67        10.96 o                         
   7   4  14          2.01          3.48         4.51 o                         
   8   4  14         24.05         16.45         5.46 o                         
   9   4  14          6.51         13.56         5.55 o                         
  10   4  14         33.29         40.41         8.80 o                         
 -14   5  14         18.02         10.09         9.44 o                         
 -13   5  14          0.48         -2.47         8.24 o                         
 -12   5  14         15.82         16.70         6.56 o                         
 -11   5  14          1.16         -0.70         6.42 o                         
 -10   5  14         58.02         47.70         6.88 o                         
  -9   5  14        516.45        495.34        13.17 o                         
  -8   5  14        606.82        606.35        13.77 o                         
  -7   5  14        217.87        204.46         8.72 o                         
  -6   5  14          0.13          3.08         3.71 o                         
  -5   5  14         21.94         29.06         5.87 o                         
  -4   5  14          3.68         10.75         3.24 o                         
  -3   5  14        464.42        434.56         8.22 o                         
  -2   5  14         22.24         15.61         3.16 o                         
  -1   5  14        757.49        760.72        10.94 o                         
   0   5  14         79.16         82.10         5.52 o                         
   1   5  14        434.67        427.35        10.01 o                         
   2   5  14         38.50         43.15         4.96 o                         
   3   5  14        178.61        157.43         7.00 o                         
   4   5  14        388.22        397.96        10.39 o                         
   5   5  14          1.60         -0.15         4.15 o                         
   6   5  14        527.41        540.61        12.58 o                         
   7   5  14          8.76          2.02         4.78 o                         
   8   5  14        460.91        459.43        14.52 o                         
   9   5  14          2.05          4.72         6.23 o                         
  10   5  14          4.44          5.64         7.54 o                         
 -13   6  14          0.82         12.90         8.24 o                         
 -12   6  14         24.66         25.15         8.35 o                         
 -11   6  14          0.62         -6.38         6.17 o                         
 -10   6  14         25.84         11.40         6.43 o                         
  -9   6  14         61.94         67.87         7.51 o                         
  -8   6  14        125.24        129.77         7.84 o                         
  -7   6  14        279.19        262.55         9.85 o                         
  -6   6  14        403.36        359.06         9.29 o                         
  -5   6  14          0.93         -1.51         3.37 o                         
  -4   6  14         38.52         29.71         3.77 o                         
  -3   6  14        246.61        210.09         7.25 o                         
  -2   6  14       2827.08       2693.59        23.73 o                         
  -1   6  14         78.69         74.71         4.61 o                         
   0   6  14         83.08         96.11         5.96 o                         
   1   6  14         26.53         35.77         4.86 o                         
   2   6  14        531.14        550.05        13.15 o                         
   3   6  14         16.06         15.63         5.23 o                         
   4   6  14         37.10         36.95         6.00 o                         
   5   6  14          1.31          6.59         5.32 o                         
   6   6  14         80.09         70.90         7.39 o                         
   7   6  14         91.49         94.25         8.48 o                         
   8   6  14        101.99        103.03        10.12 o                         
   9   6  14        157.79        158.87        14.14 o                         
 -12   7  14          0.53          5.48         8.08 o                         
 -11   7  14          1.11         -8.46         6.42 o                         
 -10   7  14          8.83         11.66         6.82 o                         
  -9   7  14          0.61         -8.45         5.63 o                         
  -8   7  14         25.13         18.99         6.63 o                         
  -7   7  14         10.85         12.18         5.66 o                         
  -6   7  14          0.01         -3.11         5.32 o                         
  -5   7  14        186.41        159.49         7.64 o                         
  -4   7  14         54.22         66.63         5.29 o                         
  -3   7  14         71.59         77.30         5.96 o                         
  -2   7  14         26.19         29.44         4.44 o                         
  -1   7  14        898.50        874.32        13.96 o                         
   0   7  14       1038.44       1035.11        19.31 o                         
   1   7  14          4.04          3.33         5.28 o                         
   2   7  14          0.07         -3.28         5.12 o                         
   3   7  14         15.90          9.09         5.40 o                         
   4   7  14         65.33         53.55         6.97 o                         
   5   7  14        219.74        238.23        11.04 o                         
   6   7  14          5.20         10.91         6.08 o                         
   7   7  14         28.31         34.72         7.01 o                         
   8   7  14         45.83         50.72         7.99 o                         
 -11   8  14          6.58         12.16         7.42 o                         
 -10   8  14          1.32          6.08         7.13 o                         
  -9   8  14          1.70          1.19         6.34 o                         
  -8   8  14        259.02        243.47        12.66 o                         
  -7   8  14          8.68         12.74         5.31 o                         
  -6   8  14          0.22         -1.02         4.57 o                         
  -5   8  14        130.86        115.74         6.79 o                         
  -4   8  14        100.90        106.08         6.34 o                         
  -3   8  14          5.02         -2.86         3.94 o                         
  -2   8  14         40.44         37.20         4.92 o                         
  -1   8  14        180.43        172.48        10.20 o                         
   0   8  14         12.65         16.65         5.77 o                         
   1   8  14          2.08         -4.70         5.34 o                         
   2   8  14         45.18         40.41         6.73 o                         
   3   8  14        159.98        147.50        10.63 o                         
   4   8  14        291.00        294.01        14.70 o                         
   5   8  14          4.38         -4.80         5.90 o                         
   6   8  14         52.41         47.93         7.71 o                         
   7   8  14        465.31        478.76        16.28 o                         
  -9   9  14          8.41         -1.60         6.77 o                         
  -8   9  14         11.59          2.68         8.30 o                         
  -7   9  14          0.02         -3.23         5.95 o                         
  -6   9  14          6.88         15.90         5.80 o                         
  -5   9  14         15.78         16.86         5.67 o                         
  -4   9  14          0.60          1.79         4.99 o                         
  -3   9  14         17.13          8.46         6.89 o                         
  -2   9  14        268.83        276.38        13.20 o                         
  -1   9  14          3.43         13.48         9.42 o                         
   0   9  14        126.48        128.80        10.75 o                         
   1   9  14        180.85        191.38        10.08 o                         
   2   9  14        144.81        157.77        11.04 o                         
   3   9  14        422.38        464.95        16.61 o                         
   4   9  14        160.34        177.75        10.65 o                         
   5   9  14         28.62         39.57         7.79 o                         
  -7  10  14        332.47        342.16        13.63 o                         
  -6  10  14         99.10        110.45         9.29 o                         
  -5  10  14         39.80         55.27         7.40 o                         
  -4  10  14          7.67          4.57         5.67 o                         
  -3  10  14          0.00         -0.16         8.87 o                         
  -2  10  14        169.58        181.45        31.27 o                         
  -1  10  14         48.56         62.72        22.05 o                         
   0  10  14         11.62          8.92         7.93 o                         
   1  10  14          0.75         -9.05         7.43 o                         
   2  10  14        278.04        269.22        18.43 o                         
 -15   0  15         34.20         53.87        18.08 o                         
 -13   0  15         38.15         63.99        16.27 o                         
 -11   0  15         42.95         74.48        15.19 o                         
  -9   0  15        216.94        197.00        14.28 o                         
  -7   0  15          1.99         -5.74         7.00 o                         
  -5   0  15        597.66        590.78        24.03 o                         
  -3   0  15        634.73        640.18         9.93 o                         
  -1   0  15        882.75        759.21        23.85 o                         
   1   0  15         89.63         98.00        10.48 o                         
   3   0  15       1472.82       1501.29        20.80 o                         
   5   0  15         90.47         88.17         6.70 o                         
   7   0  15        279.66        269.99        17.13 o                         
   9   0  15        191.96        207.30        28.20 o                         
  11   0  15         83.58         71.32        14.55 o                         
 -15   1  15        357.97        379.56        21.73 o                         
 -14   1  15         96.05         80.79        12.82 o                         
 -13   1  15          1.61          2.85         9.31 o                         
 -12   1  15          1.80          7.17         7.44 o                         
 -11   1  15        269.09        266.27        13.14 o                         
 -10   1  15        433.82        433.44        15.03 o                         
  -9   1  15        544.65        485.86        13.33 o                         
  -8   1  15        553.83        508.96        13.10 o                         
  -7   1  15       1660.72       1481.22        20.98 o                         
  -6   1  15       2025.50       1906.92        23.84 o                         
  -5   1  15         11.10         12.85         4.47 o                         
  -4   1  15         89.68         79.29         4.70 o                         
  -3   1  15        202.43        183.96         7.61 o                         
  -2   1  15         34.97         41.46         3.76 o                         
  -1   1  15        180.57        179.53         6.49 o                         
   0   1  15        342.42        355.94         9.27 o                         
   1   1  15          0.32          0.07         3.80 o                         
   2   1  15        147.96        148.33         5.70 o                         
   3   1  15        255.78        226.42         5.28 o                         
   4   1  15        213.50        211.21         6.18 o                         
   5   1  15        146.21        161.07         6.01 o                         
   6   1  15        379.56        381.20        10.35 o                         
   7   1  15        214.28        180.88         8.42 o                         
   8   1  15         26.68         26.13         5.69 o                         
   9   1  15        125.60        103.45         7.93 o                         
  10   1  15        228.23        206.36        14.60 o                         
  11   1  15          0.12         -3.92         9.74 o                         
 -15   2  15        121.80        156.27        20.97 o                         
 -14   2  15         87.10         95.93        15.71 o                         
 -13   2  15         14.18         19.89        10.31 o                         
 -12   2  15         73.38         94.98         9.81 o                         
 -11   2  15          0.18          6.91         7.32 o                         
 -10   2  15        153.85        166.28        21.48 o                         
  -9   2  15          1.76          7.10         6.17 o                         
  -8   2  15       1569.42       1439.11        21.04 o                         
  -7   2  15       2347.86       2291.92        34.39 o                         
  -6   2  15        321.62        351.88         8.77 o                         
  -5   2  15        263.66        239.32         7.43 o                         
  -4   2  15        189.62        173.58         5.13 o                         
  -3   2  15         24.33         27.92         3.04 o                         
  -2   2  15        141.87        144.01         6.38 o                         
  -1   2  15         46.25         57.89         3.92 o                         
   0   2  15        129.43        147.13         5.30 o                         
   1   2  15       3092.58       3228.13        29.01 o                         
   2   2  15          6.69          9.36         3.72 o                         
   3   2  15        140.78        144.00         6.50 o                         
   4   2  15          2.13          2.99         4.42 o                         
   5   2  15        218.00        219.93        10.11 o                         
   6   2  15          1.78          1.97         3.74 o                         
   7   2  15         14.65         17.06         5.21 o                         
   8   2  15        208.33        196.85         9.24 o                         
   9   2  15         77.43         60.43         7.61 o                         
  10   2  15        240.53        243.11        15.03 o                         
  11   2  15          0.88          5.95         9.79 o                         
 -15   3  15        133.97        164.83        17.26 o                         
 -14   3  15         18.34         14.56        11.24 o                         
 -13   3  15        115.31        124.81        14.19 o                         
 -12   3  15         20.10          1.95        11.39 o                         
 -11   3  15         74.53         79.66         8.62 o                         
 -10   3  15         29.71         31.59         6.82 o                         
  -9   3  15         13.09          7.53         5.78 o                         
  -8   3  15       3172.53       3007.89        38.46 o                         
  -7   3  15         13.62          9.17         5.12 o                         
  -6   3  15        826.95        746.93        11.82 o                         
  -5   3  15        391.37        405.63         7.05 o                         
  -4   3  15        337.70        334.78         5.97 o                         
  -3   3  15         87.17         85.74         3.65 o                         
  -2   3  15        138.82        173.62         5.52 o                         
  -1   3  15         30.65         38.78         3.03 o                         
   0   3  15         53.19         58.74         4.36 o                         
   1   3  15        287.20        217.16         8.25 o                         
   2   3  15        529.07        542.61        10.62 o                         
   3   3  15         78.94         79.89         4.83 o                         
   4   3  15          0.18          1.39         3.39 o                         
   5   3  15          0.44         -2.89         3.50 o                         
   6   3  15         22.97         13.73         4.39 o                         
   7   3  15         88.25         82.91         7.15 o                         
   8   3  15         19.46         17.67         6.28 o                         
   9   3  15          9.73          7.55         7.51 o                         
  10   3  15         34.60         26.74         8.09 o                         
 -14   4  15         30.26         40.29        11.13 o                         
 -13   4  15        302.06        304.28        27.41 o                         
 -12   4  15         44.19         59.36        11.50 o                         
 -11   4  15        548.78        543.60        27.83 o                         
 -10   4  15         58.55         60.55         8.76 o                         
  -9   4  15         42.43         52.06         8.20 o                         
  -8   4  15          9.45         17.00         5.04 o                         
  -7   4  15        276.29        285.42         6.36 o                         
  -6   4  15        127.51        125.38         4.46 o                         
  -5   4  15          3.15          5.32         2.96 o                         
  -4   4  15         72.31         70.13         3.63 o                         
  -3   4  15          7.14          8.44         2.53 o                         
  -2   4  15        390.22        377.62         7.77 o                         
  -1   4  15        881.16        763.42        10.35 o                         
   0   4  15        132.90        135.38         5.67 o                         
   1   4  15         30.35         32.28         4.25 o                         
   2   4  15        407.34        361.67        12.87 o                         
   3   4  15          0.08         -2.86         3.31 o                         
   4   4  15         17.70         19.88         3.99 o                         
   5   4  15          5.86         12.77         4.53 o                         
   6   4  15        100.14        113.48         6.95 o                         
   7   4  15          6.46         -3.95         4.66 o                         
   8   4  15         20.59         18.09         5.35 o                         
   9   4  15         46.31         31.33         6.82 o                         
  10   4  15        378.27        437.72        17.71 o                         
 -14   5  15        193.33        230.81        57.49 o                         
 -13   5  15          5.54          1.88         6.75 o                         
 -12   5  15        152.69        134.54        10.80 o                         
 -11   5  15        404.13        410.10        20.67 o                         
 -10   5  15        346.49        349.76        12.39 o                         
  -9   5  15         12.11         15.34         5.47 o                         
  -8   5  15         81.22         73.79         6.61 o                         
  -7   5  15        177.90        173.37         8.73 o                         
  -6   5  15       1355.85       1338.67        17.14 o                         
  -5   5  15        904.58        835.83        12.71 o                         
  -4   5  15        836.21        802.54        15.55 o                         
  -3   5  15        645.50        589.08         9.41 o                         
  -2   5  15         51.82         47.39         3.89 o                         
  -1   5  15       1122.02       1059.79        14.62 o                         
   0   5  15        444.16        421.99        10.11 o                         
   1   5  15         89.57         82.65         5.81 o                         
   2   5  15        193.86        192.01         8.38 o                         
   3   5  15         49.65         55.40         5.43 o                         
   4   5  15         10.67         13.08         5.10 o                         
   5   5  15          2.44          2.59         4.42 o                         
   6   5  15         27.38         28.69         5.43 o                         
   7   5  15         24.94         17.77         6.00 o                         
   8   5  15        122.45        118.22         9.00 o                         
   9   5  15         59.22         75.64         9.89 o                         
 -13   6  15        107.37        104.20        11.43 o                         
 -12   6  15        208.74        186.28        18.60 o                         
 -11   6  15         19.44         21.99        10.67 o                         
 -10   6  15          0.24         -1.63         6.13 o                         
  -9   6  15         99.36        122.52         8.14 o                         
  -8   6  15         39.78         44.96         8.02 o                         
  -7   6  15         17.06         21.79         4.53 o                         
  -6   6  15        149.56        147.56         8.82 o                         
  -5   6  15        202.50        189.46         6.65 o                         
  -4   6  15         11.47         21.52         3.74 o                         
  -3   6  15         43.66         52.51         4.27 o                         
  -2   6  15         41.00         59.22         4.28 o                         
  -1   6  15        641.07        631.43        10.43 o                         
   0   6  15        739.46        680.40        12.43 o                         
   1   6  15        115.02        119.96         9.36 o                         
   2   6  15        108.09        100.82         6.56 o                         
   3   6  15        168.33        155.89         8.56 o                         
   4   6  15          0.15         -2.23         5.11 o                         
   5   6  15          4.79          1.90         6.29 o                         
   6   6  15          3.44         -1.73         8.19 o                         
   7   6  15         73.11         77.26         8.02 o                         
   8   6  15        406.03        435.31        17.58 o                         
   9   6  15         17.27         32.22         7.65 o                         
 -12   7  15         63.80         58.05         9.34 o                         
 -11   7  15          9.33         13.25        10.09 o                         
 -10   7  15          4.37          8.82        13.94 o                         
  -9   7  15         22.26         15.32         6.81 o                         
  -8   7  15        146.12        128.59         9.39 o                         
  -7   7  15          0.88         -2.18         4.67 o                         
  -6   7  15         50.48         47.25         5.76 o                         
  -5   7  15        156.35        136.25         6.92 o                         
  -4   7  15        125.44        143.33         6.77 o                         
  -3   7  15        154.59        148.38         6.78 o                         
  -2   7  15        100.64         86.62         6.28 o                         
  -1   7  15       1253.09       1289.47        23.40 o                         
   0   7  15        300.57        260.23        13.34 o                         
   1   7  15        136.84        133.63         8.35 o                         
   2   7  15          6.96          0.05         5.48 o                         
   3   7  15          0.01          1.95         6.04 o                         
   4   7  15         33.85         37.01         6.47 o                         
   5   7  15         90.36         93.99        10.17 o                         
   6   7  15         37.31         43.22         7.31 o                         
   7   7  15         21.33         22.07         6.82 o                         
   8   7  15        109.80         98.60         9.48 o                         
 -11   8  15         43.57         26.85        12.85 o                         
 -10   8  15        268.15        257.57        21.53 o                         
  -9   8  15        150.49        172.66        11.98 o                         
  -8   8  15        182.52        177.59         9.61 o                         
  -7   8  15        164.06        150.44         8.62 o                         
  -6   8  15        115.78        130.19         7.31 o                         
  -5   8  15        357.78        331.54        10.11 o                         
  -4   8  15         21.84         25.23         4.88 o                         
  -3   8  15         24.28         22.73         4.64 o                         
  -2   8  15        233.45        246.40         9.91 o                         
  -1   8  15          1.59         -1.43         6.52 o                         
   0   8  15          0.78         -6.54         5.40 o                         
   1   8  15         34.58         29.84         6.49 o                         
   2   8  15         43.21         39.37         7.51 o                         
   3   8  15         20.77         22.81         7.56 o                         
   4   8  15          0.02          1.34         5.77 o                         
   5   8  15          1.75          7.28         6.42 o                         
   6   8  15        219.60        229.46        17.03 o                         
  -9   9  15          0.01          6.80         7.05 o                         
  -8   9  15        178.02        188.11        17.19 o                         
  -7   9  15         65.95         58.67         8.55 o                         
  -6   9  15         87.46        100.44         8.22 o                         
  -5   9  15          2.57          2.21         5.62 o                         
  -4   9  15          5.15          5.94         5.41 o                         
  -3   9  15         81.99         75.21         8.58 o                         
  -2   9  15         36.63         38.27        12.11 o                         
  -1   9  15          7.12         16.14        11.57 o                         
   0   9  15          9.81          8.24         7.34 o                         
   1   9  15          0.09         -2.82        10.49 o                         
   2   9  15          1.85          6.21         7.30 o                         
   3   9  15          4.62          3.62         7.06 o                         
   4   9  15         74.67         87.52        10.28 o                         
  -6  10  15        541.84        603.41        19.81 o                         
  -5  10  15          0.00          5.32         6.96 o                         
  -4  10  15          0.65         -8.30        13.04 o                         
  -3  10  15        169.14        184.80        32.00 o                         
  -2  10  15         11.41         -0.20        10.33 o                         
  -1  10  15         85.07         88.78        18.80 o                         
   0  10  15         28.66         35.42        12.01 o                         
   1  10  15          0.05          2.30         8.50 o                         
 -14   0  16        571.43        592.94        35.07 o                         
 -12   0  16        281.12        240.79        22.42 o                         
 -10   0  16         13.62         -1.07        11.39 o                         
  -8   0  16        125.46        122.56        11.63 o                         
  -6   0  16          1.09          4.02         7.26 o                         
  -4   0  16         77.66         74.23         4.73 o                         
  -2   0  16          3.35          4.70         5.52 o                         
   0   0  16         41.27         58.94         9.40 o                         
   2   0  16       1535.76       1580.16        31.81 o                         
   4   0  16         42.75         49.25         5.02 o                         
   6   0  16       1005.29       1043.24        24.16 o                         
   8   0  16         24.83          9.40        10.73 o                         
  10   0  16         13.29         16.50        12.38 o                         
 -15   1  16        119.00        137.60        15.20 o                         
 -14   1  16          6.23         -8.11         7.86 o                         
 -13   1  16         62.23         67.74         9.81 o                         
 -12   1  16         17.65         32.58         8.14 o                         
 -11   1  16        103.56        101.91         9.80 o                         
 -10   1  16        572.06        515.71        17.16 o                         
  -9   1  16         35.14         51.95         6.73 o                         
  -8   1  16        348.13        334.34        11.64 o                         
  -7   1  16         91.76        104.79         7.51 o                         
  -6   1  16          0.25         -2.70         4.01 o                         
  -5   1  16         26.99         34.09         4.23 o                         
  -4   1  16        964.55        965.54        12.53 o                         
  -3   1  16        612.02        603.29         8.39 o                         
  -2   1  16        317.44        308.59         6.67 o                         
  -1   1  16          1.18          4.75         4.19 o                         
   0   1  16        434.34        465.39        10.55 o                         
   1   1  16       1283.99       1198.13        14.49 o                         
   2   1  16       2079.56       1981.62        20.73 o                         
   3   1  16        155.76        143.15         5.39 o                         
   4   1  16        728.72        711.67        10.21 o                         
   5   1  16        131.33        145.68         6.95 o                         
   6   1  16          2.88          2.74         4.20 o                         
   7   1  16        146.45        163.86         9.26 o                         
   8   1  16          0.49          9.24         7.34 o                         
   9   1  16        314.16        331.97        18.66 o                         
  10   1  16        159.64        177.87        12.67 o                         
 -15   2  16          2.65          9.40        16.45 o                         
 -14   2  16         24.33         19.72        13.56 o                         
 -13   2  16         38.37         63.05         9.66 o                         
 -12   2  16         91.48         92.67         9.90 o                         
 -11   2  16        248.60        242.15        15.62 o                         
 -10   2  16         21.15         15.79         6.85 o                         
  -9   2  16         14.02          7.49         5.63 o                         
  -8   2  16         12.82          8.70         5.44 o                         
  -7   2  16        518.63        523.54        15.55 o                         
  -6   2  16        565.95        532.93        11.43 o                         
  -5   2  16        372.93        365.93         8.38 o                         
  -4   2  16         85.50         80.65         3.75 o                         
  -3   2  16          5.57          3.85         3.22 o                         
  -2   2  16        174.41        183.42         5.64 o                         
  -1   2  16        379.66        410.39         8.04 o                         
   0   2  16        635.50        662.46        12.31 o                         
   1   2  16        708.65        705.72        11.33 o                         
   2   2  16         45.33         45.04         4.58 o                         
   3   2  16       2399.88       2289.78        28.48 o                         
   4   2  16         32.93         25.68         3.93 o                         
   5   2  16         44.72         43.03         4.40 o                         
   6   2  16        226.42        240.02         9.02 o                         
   7   2  16        284.67        314.54        10.54 o                         
   8   2  16         16.24         14.59         5.99 o                         
   9   2  16          4.77         -0.33         8.76 o                         
  10   2  16         33.26         45.41        10.78 o                         
 -15   3  16         38.48         27.27        12.61 o                         
 -14   3  16         65.72         68.82        13.52 o                         
 -13   3  16          0.00          5.67        10.22 o                         
 -12   3  16          0.47          0.13         9.42 o                         
 -11   3  16        166.86        173.85        15.10 o                         
 -10   3  16         24.39         34.72         7.03 o                         
  -9   3  16        122.67        140.03         9.47 o                         
  -8   3  16        723.26        737.89        15.11 o                         
  -7   3  16        655.90        660.79        11.50 o                         
  -6   3  16       2315.50       2185.24        21.67 o                         
  -5   3  16        146.54        159.85         4.80 o                         
  -4   3  16        136.31        139.73         4.28 o                         
  -3   3  16         29.48         29.15         2.94 o                         
  -2   3  16       1023.48        955.22        11.79 o                         
  -1   3  16        108.49        107.36         6.29 o                         
   0   3  16        587.28        532.07         9.48 o                         
   1   3  16        245.42        213.86         6.78 o                         
   2   3  16         72.32         72.97         5.26 o                         
   3   3  16       1057.30       1023.96        14.94 o                         
   4   3  16         51.14         63.14         4.82 o                         
   5   3  16         13.18         16.58         4.29 o                         
   6   3  16         24.39         25.59         4.57 o                         
   7   3  16         45.72         44.40         6.24 o                         
   8   3  16        195.71        200.60        10.64 o                         
   9   3  16        302.32        301.30        16.79 o                         
  10   3  16        467.05        462.92        23.72 o                         
 -14   4  16         83.39         98.04        19.50 o                         
 -13   4  16          9.26         13.47        15.40 o                         
 -12   4  16          0.12        -11.52         7.68 o                         
 -11   4  16         11.59         -0.57         7.62 o                         
 -10   4  16          8.44          2.18         7.49 o                         
  -9   4  16        110.27        102.27         9.67 o                         
  -8   4  16          2.88         -2.07         4.89 o                         
  -7   4  16       1625.45       1599.30        17.57 o                         
  -6   4  16         13.33          4.13         2.78 o                         
  -5   4  16        235.34        239.88         8.23 o                         
  -4   4  16        133.97        136.72         4.63 o                         
  -3   4  16        186.52        179.35         5.14 o                         
  -2   4  16          0.10          1.89         2.91 o                         
  -1   4  16        300.09        301.90         6.85 o                         
   0   4  16         13.61          4.71         3.61 o                         
   1   4  16       1717.71       1657.85        17.79 o                         
   2   4  16        321.09        309.11         8.87 o                         
   3   4  16         51.68         46.69         5.26 o                         
   4   4  16        229.87        217.45         7.57 o                         
   5   4  16        595.09        630.36        12.79 o                         
   6   4  16        105.64         96.68         6.71 o                         
   7   4  16          9.05          8.83         5.26 o                         
   8   4  16          0.17          3.04         6.11 o                         
   9   4  16        616.82        640.99        17.73 o                         
 -14   5  16         78.44         68.61        10.79 o                         
 -13   5  16        110.18        110.91         9.84 o                         
 -12   5  16          7.14          1.12         6.38 o                         
 -11   5  16        185.20        184.64        10.36 o                         
 -10   5  16        152.21        157.35        10.54 o                         
  -9   5  16          8.05          1.91         5.20 o                         
  -8   5  16          4.22          4.69         4.49 o                         
  -7   5  16        119.37        112.99         6.47 o                         
  -6   5  16         62.91         70.81         5.32 o                         
  -5   5  16       1577.37       1471.27        16.57 o                         
  -4   5  16         71.43         78.00         4.95 o                         
  -3   5  16        110.13        120.87         5.13 o                         
  -2   5  16        212.00        193.99         7.20 o                         
  -1   5  16        678.38        721.42        10.35 o                         
   0   5  16         75.28         92.23         7.41 o                         
   1   5  16         13.12         16.41         4.70 o                         
   2   5  16        303.55        292.05        10.20 o                         
   3   5  16         17.25         19.46         5.53 o                         
   4   5  16        577.36        534.69        12.04 o                         
   5   5  16         19.31         19.12         5.00 o                         
   6   5  16         67.41         69.64         9.27 o                         
   7   5  16          6.28          9.71         5.65 o                         
   8   5  16          5.33         -4.04        18.51 o                         
   9   5  16         14.41         18.85         7.87 o                         
 -13   6  16          0.43         -5.51        10.67 o                         
 -12   6  16          0.47          6.32         7.66 o                         
 -11   6  16        102.73        100.01        21.95 o                         
 -10   6  16          0.03         -8.96         5.98 o                         
  -9   6  16          2.62          0.38         4.89 o                         
  -8   6  16         23.96         13.86         4.73 o                         
  -7   6  16         31.44         42.07         5.22 o                         
  -6   6  16        177.90        183.63         9.73 o                         
  -5   6  16        260.28        267.29         7.71 o                         
  -4   6  16       1017.37        981.08        15.79 o                         
  -3   6  16        181.70        182.68         6.41 o                         
  -2   6  16        164.06        153.36        10.09 o                         
  -1   6  16        176.03        155.72         8.50 o                         
   0   6  16       1058.57       1048.56        15.67 o                         
   1   6  16         10.99          7.06         5.48 o                         
   2   6  16        541.41        516.05        15.50 o                         
   3   6  16         66.89         52.09         8.52 o                         
   4   6  16        278.72        280.48        14.19 o                         
   5   6  16        161.96        162.97        13.41 o                         
   6   6  16          0.03         -4.62         5.56 o                         
   7   6  16         15.79          9.13         6.27 o                         
   8   6  16        119.72        133.78        10.43 o                         
 -12   7  16         27.15         34.85         8.82 o                         
 -11   7  16         10.15         13.90         7.67 o                         
 -10   7  16         23.35         19.18         7.26 o                         
  -9   7  16          0.11        -14.82        10.91 o                         
  -8   7  16          5.19          3.44         5.24 o                         
  -7   7  16        235.32        204.62         9.37 o                         
  -6   7  16        123.88        119.31         9.18 o                         
  -5   7  16        157.31        148.49         7.20 o                         
  -4   7  16         34.91         32.12         4.82 o                         
  -3   7  16        207.31        175.54         7.28 o                         
  -2   7  16         15.99         10.10         4.79 o                         
  -1   7  16          9.56         18.76         7.20 o                         
   0   7  16        151.53        142.26         8.76 o                         
   1   7  16         74.50         87.63        11.64 o                         
   2   7  16         15.01         17.88         6.86 o                         
   3   7  16          1.85         -4.26         6.24 o                         
   4   7  16         31.65         24.40         6.40 o                         
   5   7  16          7.29         15.34         6.63 o                         
   6   7  16         13.68         17.99         7.46 o                         
   7   7  16        106.39        108.15        11.48 o                         
 -10   8  16         10.87         15.74         8.06 o                         
  -9   8  16          2.34          2.81         5.71 o                         
  -8   8  16         92.51         87.36         7.79 o                         
  -7   8  16        327.34        313.96        11.75 o                         
  -6   8  16         33.49         43.43         7.52 o                         
  -5   8  16        154.72        154.92         7.73 o                         
  -4   8  16         33.08         37.45         7.30 o                         
  -3   8  16        200.06        227.48        19.01 o                         
  -2   8  16          5.67         10.16         7.05 o                         
  -1   8  16         30.81         25.27         7.86 o                         
   0   8  16        160.89        152.22         9.23 o                         
   1   8  16        177.84        179.43         9.90 o                         
   2   8  16        135.70        126.37        18.28 o                         
   3   8  16          2.81         -1.07         7.05 o                         
   4   8  16        142.53        139.38        15.47 o                         
   5   8  16         74.77         76.50         8.51 o                         
  -8   9  16        220.16        227.00        13.24 o                         
  -7   9  16          0.20          8.55         7.30 o                         
  -6   9  16        265.47        311.68        15.15 o                         
  -5   9  16          6.53         -0.35         6.90 o                         
  -4   9  16         16.12          8.06         6.68 o                         
  -3   9  16          6.45        -11.93        13.74 o                         
  -2   9  16         17.49          1.95        18.98 o                         
  -1   9  16          5.86         -1.50         9.98 o                         
   0   9  16          3.61         -8.04        10.07 o                         
   1   9  16          2.90         -4.30         8.10 o                         
   2   9  16        631.14        668.32        19.62 o                         
   3   9  16         10.44         22.29        13.41 o                         
  -5  10  16         13.79         20.59         7.72 o                         
  -4  10  16         65.63         68.85        13.03 o                         
  -3  10  16          5.91         -2.19        16.45 o                         
  -2  10  16         69.48         76.59        13.52 o                         
  -1  10  16         15.79          8.93        11.21 o                         
   0  10  16        107.27        148.33        32.54 o                         
 -15   0  17         36.72         52.79        18.44 o                         
 -13   0  17       1081.82       1121.96        31.65 o                         
 -11   0  17        482.65        460.64        28.02 o                         
  -9   0  17        247.84        235.35        15.06 o                         
  -7   0  17         64.50         64.30         9.96 o                         
  -5   0  17       2429.32       2233.90        30.36 o                         
  -3   0  17        478.13        419.36         7.79 o                         
  -1   0  17        537.77        530.48        14.60 o                         
   1   0  17         17.93         15.91        10.12 o                         
   3   0  17       2254.76       2309.15        41.39 o                         
   5   0  17         79.37         85.78        12.02 o                         
   7   0  17        220.69        221.97        17.08 o                         
   9   0  17         32.02         44.11        13.04 o                         
 -15   1  17         65.91        100.57        12.06 o                         
 -14   1  17        155.16        157.23        16.69 o                         
 -13   1  17        115.75        137.54        11.85 o                         
 -12   1  17         10.42          6.80         6.95 o                         
 -11   1  17        112.52        114.63        10.18 o                         
 -10   1  17         97.68        109.22         8.57 o                         
  -9   1  17        700.64        636.01        15.33 o                         
  -8   1  17        943.00        825.99        16.42 o                         
  -7   1  17        833.60        801.88        15.95 o                         
  -6   1  17        198.71        193.78         7.79 o                         
  -5   1  17         43.16         33.88         5.02 o                         
  -4   1  17        118.93         91.64         5.38 o                         
  -3   1  17          0.00         -4.18         2.79 o                         
  -2   1  17        294.84        290.72         8.96 o                         
  -1   1  17        377.42        394.15        10.34 o                         
   0   1  17        378.72        347.90        11.22 o                         
   1   1  17       1323.96       1176.11        19.13 o                         
   2   1  17          0.27          0.33         3.05 o                         
   3   1  17        210.51        212.08         7.06 o                         
   4   1  17        126.78        136.77         6.37 o                         
   5   1  17          0.00         -0.36         6.27 o                         
   6   1  17         29.56         36.41         7.80 o                         
   7   1  17         10.41         14.14         7.61 o                         
   8   1  17         14.17          5.44         7.68 o                         
   9   1  17        171.33        171.36        15.97 o                         
  10   1  17         79.50         71.66        11.27 o                         
 -15   2  17         32.60         36.66        18.98 o                         
 -14   2  17        311.17        370.84        21.86 o                         
 -13   2  17         13.96         17.11        11.62 o                         
 -12   2  17        322.44        329.61        15.32 o                         
 -11   2  17        178.29        196.21        12.29 o                         
 -10   2  17        212.27        168.90        10.02 o                         
  -9   2  17         69.31         95.25         7.87 o                         
  -8   2  17         15.25         23.70         6.06 o                         
  -7   2  17          8.60          9.32         4.32 o                         
  -6   2  17        362.65        359.19        12.93 o                         
  -5   2  17       1371.16       1284.90        15.15 o                         
  -4   2  17         24.66         24.84         2.77 o                         
  -3   2  17         13.82          9.04         3.42 o                         
  -2   2  17        677.62        625.27         9.61 o                         
  -1   2  17         27.26         33.56         4.18 o                         
   0   2  17        272.02        307.79        11.92 o                         
   1   2  17        131.86        123.09         7.32 o                         
   2   2  17        554.34        523.88        12.94 o                         
   3   2  17          3.16          7.32         4.15 o                         
   4   2  17        371.54        368.17         9.82 o                         
   5   2  17        124.02        123.08         9.05 o                         
   6   2  17         32.12         34.84         5.42 o                         
   7   2  17         58.75         57.46         8.68 o                         
   8   2  17         28.36         29.65         8.37 o                         
   9   2  17          4.63          8.10        11.37 o                         
  10   2  17          5.09         11.71        10.08 o                         
 -14   3  17         71.67         84.03        14.31 o                         
 -13   3  17          0.00          2.43        25.67 o                         
 -12   3  17         18.53         45.20        11.63 o                         
 -11   3  17         45.10         41.31        10.48 o                         
 -10   3  17        205.02        203.50        10.11 o                         
  -9   3  17         59.38         65.38         6.93 o                         
  -8   3  17         92.19         83.24         5.64 o                         
  -7   3  17       2662.77       2559.66        25.94 o                         
  -6   3  17       1341.73       1237.79        13.96 o                         
  -5   3  17        358.41        324.91         6.43 o                         
  -4   3  17         51.96         57.58         3.40 o                         
  -3   3  17         46.03         50.37         4.56 o                         
  -2   3  17        320.80        324.82         7.38 o                         
  -1   3  17        646.42        603.92        15.32 o                         
   0   3  17        650.06        629.29        12.52 o                         
   1   3  17         61.24         71.67         8.54 o                         
   2   3  17         18.09          8.71         4.01 o                         
   3   3  17        236.10        240.62         8.23 o                         
   4   3  17        376.61        388.79        10.43 o                         
   5   3  17          0.45          0.06         6.68 o                         
   6   3  17        191.52        204.08        13.14 o                         
   7   3  17         12.57         13.73         7.15 o                         
   8   3  17         55.78         38.97        10.20 o                         
   9   3  17          0.69         -1.81         9.30 o                         
 -14   4  17         77.40         56.02        16.53 o                         
 -13   4  17         83.57         89.21        11.70 o                         
 -12   4  17          8.98         -4.63         8.25 o                         
 -11   4  17         69.17         64.25        10.00 o                         
 -10   4  17          0.98          1.74         8.76 o                         
  -9   4  17        268.93        248.18         9.50 o                         
  -8   4  17        700.56        730.28        13.68 o                         
  -7   4  17         24.02         21.46         4.58 o                         
  -6   4  17         76.78         73.30         5.21 o                         
  -5   4  17         27.77         22.46         3.22 o                         
  -4   4  17         45.83         37.17         3.85 o                         
  -3   4  17        262.31        245.10         6.73 o                         
  -2   4  17         33.54         23.06         4.11 o                         
  -1   4  17        368.14        336.82         9.61 o                         
   0   4  17        541.53        535.72        10.35 o                         
   1   4  17        139.87        151.23         6.46 o                         
   2   4  17          4.16          2.82         4.07 o                         
   3   4  17        111.03        122.05         8.59 o                         
   4   4  17        164.15        155.04         6.76 o                         
   5   4  17         78.52         76.02         5.60 o                         
   6   4  17        153.10        162.91         9.41 o                         
   7   4  17         24.48         30.50         6.89 o                         
   8   4  17          3.29          2.09        10.63 o                         
   9   4  17          0.01        -13.86        21.69 o                         
 -13   5  17         29.39         15.24         7.66 o                         
 -12   5  17        173.76        190.43        11.27 o                         
 -11   5  17         12.55         10.11         6.58 o                         
 -10   5  17        120.64        113.27        12.35 o                         
  -9   5  17        433.65        445.20        11.69 o                         
  -8   5  17         41.47         47.21         5.62 o                         
  -7   5  17         67.52         69.17         5.65 o                         
  -6   5  17       2090.25       1954.33        22.13 o                         
  -5   5  17       1014.03        958.57        14.23 o                         
  -4   5  17          6.40          8.21         3.31 o                         
  -3   5  17        789.11        755.85        10.82 o                         
  -2   5  17        332.75        299.73        10.93 o                         
  -1   5  17       2246.63       2045.98        22.62 o                         
   0   5  17        556.49        548.32        10.59 o                         
   1   5  17        203.74        185.84         7.07 o                         
   2   5  17         15.12          7.00         5.58 o                         
   3   5  17         16.72         25.61         5.76 o                         
   4   5  17         73.26         68.91         6.25 o                         
   5   5  17         34.93         29.73         5.38 o                         
   6   5  17          6.94          4.01         5.48 o                         
   7   5  17          1.19         12.00         6.86 o                         
   8   5  17          9.79          9.50        12.40 o                         
 -12   6  17          0.52        -10.57         7.05 o                         
 -11   6  17         13.10          6.76         7.30 o                         
 -10   6  17         28.95         22.43         7.26 o                         
  -9   6  17          6.45          7.25         5.48 o                         
  -8   6  17         19.07         21.75         7.35 o                         
  -7   6  17         40.42         46.54         6.43 o                         
  -6   6  17        265.69        253.70         8.26 o                         
  -5   6  17         18.62         24.50         4.08 o                         
  -4   6  17          6.10          9.09         3.57 o                         
  -3   6  17        597.21        586.92        11.92 o                         
  -2   6  17        252.98        270.17        10.78 o                         
  -1   6  17          4.94         13.09         6.23 o                         
   0   6  17         59.60         63.45         6.63 o                         
   1   6  17        720.52        686.66        13.79 o                         
   2   6  17         17.04         21.44         8.04 o                         
   3   6  17          1.33          6.69         6.69 o                         
   4   6  17         18.94         25.72         7.91 o                         
   5   6  17          2.97          6.81         5.63 o                         
   6   6  17         15.56         14.68         6.33 o                         
   7   6  17        144.16        160.36        16.32 o                         
 -11   7  17          6.38          6.45         7.45 o                         
 -10   7  17         41.19         50.70         8.37 o                         
  -9   7  17          0.52          0.90         5.57 o                         
  -8   7  17         28.44         17.71         5.76 o                         
  -7   7  17        239.72        234.46        11.48 o                         
  -6   7  17         31.23         42.11         7.10 o                         
  -5   7  17         71.42         68.55         6.90 o                         
  -4   7  17       2288.65       2176.74        28.75 o                         
  -3   7  17        163.59        146.58        10.56 o                         
  -2   7  17          1.19          9.44        13.39 o                         
  -1   7  17          5.41         14.64         7.32 o                         
   0   7  17        182.02        204.42        11.16 o                         
   1   7  17        125.39        139.99         9.10 o                         
   2   7  17          4.58         -4.27         6.97 o                         
   3   7  17          1.75         -4.18         7.46 o                         
   4   7  17        229.20        261.32        15.75 o                         
   5   7  17         19.87         25.11         6.69 o                         
   6   7  17         47.51         43.11         7.70 o                         
 -10   8  17        146.41        179.47        10.75 o                         
  -9   8  17         78.69         74.68         8.24 o                         
  -8   8  17        201.07        187.97        12.29 o                         
  -7   8  17        321.06        324.04        17.59 o                         
  -6   8  17          0.11         -0.79         6.26 o                         
  -5   8  17        112.24        108.92         9.50 o                         
  -4   8  17          1.53         -5.82         6.69 o                         
  -3   8  17         31.05         25.41         7.82 o                         
  -2   8  17         28.70         35.12         8.33 o                         
  -1   8  17         19.31          6.38         7.68 o                         
   0   8  17        229.50        255.10        11.44 o                         
   1   8  17        239.51        253.29        11.65 o                         
   2   8  17          6.52          2.37         8.82 o                         
   3   8  17        418.72        399.84        16.35 o                         
   4   8  17         38.03         54.70         9.20 o                         
   5   8  17          4.49         14.03         7.74 o                         
  -8   9  17         55.96         64.60         9.79 o                         
  -7   9  17          8.42         -2.12         7.10 o                         
  -6   9  17          1.91          3.33         6.96 o                         
  -5   9  17        252.69        228.92        24.22 o                         
  -4   9  17         68.75         83.47        18.44 o                         
  -3   9  17         50.79         84.38        14.28 o                         
  -2   9  17          4.01         11.26        10.96 o                         
  -1   9  17         61.31         70.50        13.16 o                         
   0   9  17         66.80         66.95        10.05 o                         
   1   9  17        126.38        124.71         9.98 o                         
   2   9  17         14.92          9.01        10.74 o                         
 -14   0  18        534.70        616.12        42.12 o                         
 -12   0  18        949.22        912.97        42.48 o                         
 -10   0  18        127.80        116.68        12.75 o                         
  -8   0  18          2.69        -11.31         7.54 o                         
  -6   0  18        694.37        711.40        16.37 o                         
  -4   0  18        847.89        786.56        17.42 o                         
  -2   0  18       1625.39       1563.91        25.06 o                         
   0   0  18        120.25        108.71        11.10 o                         
   2   0  18       2647.66       2546.62        44.19 o                         
   4   0  18          0.47         -4.47         9.07 o                         
   6   0  18         46.21         32.98        11.24 o                         
   8   0  18        153.33        134.63        17.54 o                         
 -15   1  18          8.60         -0.52         9.49 o                         
 -14   1  18          0.01          0.81         7.68 o                         
 -13   1  18          0.39          6.96         7.40 o                         
 -12   1  18        266.23        286.44        12.88 o                         
 -11   1  18         92.56         85.79        10.00 o                         
 -10   1  18         94.31        105.52         8.73 o                         
  -9   1  18        269.79        285.06        11.67 o                         
  -8   1  18        711.04        667.04        15.42 o                         
  -7   1  18         32.92         35.82         5.17 o                         
  -6   1  18        123.37         98.58         5.81 o                         
  -5   1  18          4.84         10.94         4.24 o                         
  -4   1  18        117.82         96.70         5.76 o                         
  -3   1  18        357.98        367.29        12.21 o                         
  -2   1  18        426.12        436.24         9.89 o                         
  -1   1  18         20.76         20.45         5.23 o                         
   0   1  18          1.53          3.90         6.99 o                         
   1   1  18        205.23        207.42         9.71 o                         
   2   1  18        468.07        438.35        13.32 o                         
   3   1  18        891.87        925.72        25.20 o                         
   4   1  18         73.57         67.20         8.03 o                         
   5   1  18         50.95         51.03         8.42 o                         
   6   1  18         69.19         67.53         8.80 o                         
   7   1  18          2.06          0.94         7.29 o                         
   8   1  18        174.70        204.21        12.64 o                         
   9   1  18         99.63         94.47        13.83 o                         
 -15   2  18        176.52        208.72        19.04 o                         
 -14   2  18         20.99         27.53        12.38 o                         
 -13   2  18        264.57        312.65        16.05 o                         
 -12   2  18         67.08         86.49        10.70 o                         
 -11   2  18        711.97        734.83        21.29 o                         
 -10   2  18         26.53         28.86         6.80 o                         
  -9   2  18        227.58        237.76        10.88 o                         
  -8   2  18       1194.25       1118.80        19.23 o                         
  -7   2  18        255.92        252.24         8.54 o                         
  -6   2  18        173.72        168.29         6.64 o                         
  -5   2  18        907.95        876.47        12.54 o                         
  -4   2  18        219.57        186.37         6.96 o                         
  -3   2  18         33.14         38.88         4.17 o                         
  -2   2  18        644.48        613.16        13.27 o                         
  -1   2  18        400.62        423.89        11.87 o                         
   0   2  18        429.81        427.92        13.00 o                         
   1   2  18        392.01        384.59        12.39 o                         
   2   2  18         31.50         32.27         4.35 o                         
   3   2  18        101.45         95.43         5.93 o                         
   4   2  18        122.22        134.03         9.38 o                         
   5   2  18         48.45         42.42         7.82 o                         
   6   2  18         11.49         15.98         7.24 o                         
   7   2  18         37.08         39.96         8.43 o                         
   8   2  18          4.02         -2.24         7.54 o                         
   9   2  18         10.87         26.83        10.61 o                         
 -14   3  18        277.10        312.85        54.41 o                         
 -13   3  18         35.25         45.56        12.53 o                         
 -12   3  18         26.19         14.64        18.26 o                         
 -11   3  18        190.42        176.64        12.43 o                         
 -10   3  18          0.04          3.84         9.24 o                         
  -9   3  18        271.31        278.94        11.29 o                         
  -8   3  18        175.80        166.01         7.29 o                         
  -7   3  18        259.71        222.86         9.33 o                         
  -6   3  18         92.04         68.53         4.56 o                         
  -5   3  18        968.64        949.45        10.46 o                         
  -4   3  18        285.87        276.88         7.49 o                         
  -3   3  18        204.23        200.99         6.60 o                         
  -2   3  18        399.31        423.99        10.56 o                         
  -1   3  18        164.54        153.42         7.64 o                         
   0   3  18         49.18         49.00         5.76 o                         
   1   3  18        144.65        143.26         6.73 o                         
   2   3  18         41.28         34.55         4.89 o                         
   3   3  18       1051.25       1048.90        18.83 o                         
   4   3  18         24.75         36.15         5.02 o                         
   5   3  18         15.30         10.86         6.80 o                         
   6   3  18         88.06         80.71         9.15 o                         
   7   3  18         11.92         11.12         7.67 o                         
   8   3  18         12.84         23.42        10.28 o                         
   9   3  18          8.08         13.66        10.14 o                         
 -14   4  18         48.60         47.51        11.24 o                         
 -13   4  18        439.18        466.35        32.65 o                         
 -12   4  18        151.83        153.02        23.03 o                         
 -11   4  18          9.92          6.19         7.15 o                         
 -10   4  18        240.74        270.61        21.45 o                         
  -9   4  18        277.19        247.98         9.60 o                         
  -8   4  18          3.80         -2.72         4.26 o                         
  -7   4  18        254.10        255.22         8.58 o                         
  -6   4  18        358.26        372.11        12.27 o                         
  -5   4  18        367.49        290.80         7.68 o                         
  -4   4  18        519.31        480.75         9.15 o                         
  -3   4  18         18.28         12.26         3.29 o                         
  -2   4  18        206.01        178.16         7.47 o                         
  -1   4  18        117.39        125.22        10.16 o                         
   0   4  18         78.23         81.19         6.32 o                         
   1   4  18        394.03        368.92         9.15 o                         
   2   4  18         56.21         45.59         5.23 o                         
   3   4  18        215.21        184.25         8.07 o                         
   4   4  18        172.27        186.41         8.35 o                         
   5   4  18        129.78        132.26         7.75 o                         
   6   4  18         78.94         79.49        11.09 o                         
   7   4  18         25.81         31.29        10.01 o                         
   8   4  18          3.41         -2.57         9.19 o                         
 -13   5  18          0.73         -1.71         7.17 o                         
 -12   5  18         40.42         29.41         8.70 o                         
 -11   5  18          0.00         -7.17         5.91 o                         
 -10   5  18          0.00         -5.52         5.03 o                         
  -9   5  18        150.45        143.50         7.91 o                         
  -8   5  18         98.37        107.88         6.82 o                         
  -7   5  18        416.16        392.36        15.99 o                         
  -6   5  18       1268.05       1248.87        15.67 o                         
  -5   5  18          5.95         12.18         4.60 o                         
  -4   5  18         15.19         11.54         4.37 o                         
  -3   5  18         76.98         90.09        11.03 o                         
  -2   5  18          3.34          5.95         5.64 o                         
  -1   5  18          0.01          3.63         6.05 o                         
   0   5  18         78.58         89.73         5.60 o                         
   1   5  18        205.60        187.60         7.30 o                         
   2   5  18         43.36         33.37         6.26 o                         
   3   5  18         46.09         49.89         7.41 o                         
   4   5  18         50.81         41.26         7.53 o                         
   5   5  18        686.05        727.57        17.05 o                         
   6   5  18         31.44         36.80         8.28 o                         
   7   5  18          9.28         -6.41        11.89 o                         
   8   5  18          2.01         10.12        13.03 o                         
 -12   6  18        106.92        111.14        12.14 o                         
 -11   6  18        163.28        157.85        10.30 o                         
 -10   6  18          8.58          4.46         8.99 o                         
  -9   6  18          9.49         12.87         5.79 o                         
  -8   6  18         25.79         35.47         5.33 o                         
  -7   6  18          6.20         -2.84         4.18 o                         
  -6   6  18        102.81        124.68         8.79 o                         
  -5   6  18        434.66        432.10        11.25 o                         
  -4   6  18        238.03        244.24         8.98 o                         
  -3   6  18         26.28         29.65         6.34 o                         
  -2   6  18          1.07         -2.79         5.58 o                         
  -1   6  18        204.61        204.16        10.04 o                         
   0   6  18        768.91        715.98        14.18 o                         
   1   6  18         17.48         19.64         6.36 o                         
   2   6  18        302.76        323.38        13.72 o                         
   3   6  18          0.69         -3.51         6.08 o                         
   4   6  18          9.68         17.85         7.31 o                         
   5   6  18        309.78        335.85        16.28 o                         
   6   6  18         83.65         72.59         9.80 o                         
   7   6  18         39.40         25.78        13.52 o                         
 -11   7  18         54.51         56.32         8.20 o                         
 -10   7  18         10.53          9.89         8.31 o                         
  -9   7  18          5.15          1.94         7.68 o                         
  -8   7  18         43.25         52.03         8.47 o                         
  -7   7  18          0.32         -6.87         5.61 o                         
  -6   7  18        449.11        425.36        13.65 o                         
  -5   7  18        750.08        733.63        16.35 o                         
  -4   7  18        471.71        429.62        16.12 o                         
  -3   7  18         23.58          7.89         7.50 o                         
  -2   7  18          3.94         12.95         7.91 o                         
  -1   7  18         39.84         51.17         8.97 o                         
   0   7  18         69.03         65.62         7.71 o                         
   1   7  18        356.75        353.28        19.15 o                         
   2   7  18         51.41         71.52         8.92 o                         
   3   7  18         59.19         64.94         9.22 o                         
   4   7  18         88.54         83.10         9.73 o                         
   5   7  18          0.06         -2.31         7.19 o                         
   6   7  18         75.98         70.10        10.12 o                         
  -9   8  18          2.95          4.11         8.21 o                         
  -8   8  18         57.47         59.56         9.32 o                         
  -7   8  18         25.72         32.70         7.06 o                         
  -6   8  18        165.30        189.92        10.34 o                         
  -5   8  18        114.73        137.70        11.34 o                         
  -4   8  18         62.40         57.54         9.39 o                         
  -3   8  18          3.98          5.94         7.75 o                         
  -2   8  18          8.96          6.01        13.41 o                         
  -1   8  18        302.29        322.25        19.71 o                         
   0   8  18          2.58          4.37         8.01 o                         
   1   8  18        104.31        121.64        14.35 o                         
   2   8  18        357.84        348.14        15.75 o                         
   3   8  18        171.21        186.98        12.56 o                         
   4   8  18          9.12          6.84         7.94 o                         
  -7   9  18         24.00         39.25         9.02 o                         
  -6   9  18         69.26         54.66        14.64 o                         
  -5   9  18          4.82          7.76        11.57 o                         
  -4   9  18          5.10         -3.09        14.82 o                         
  -3   9  18        145.98        130.67        15.08 o
[truncated: 87,319 more chars]
